# Supplementary material for: Predictive Modeling of High-Entropy Alloys and Amorphous Metallic Alloys Using Machine Learning
Source: J Chem Inf Model. 2024 Oct 1;64(19):7313–36. doi: 10.1021/acs.jcim.4c00873 (PMC11480990; doi:10.1021/acs.jcim.4c00873)
Supplement: Supplementary file 2 — ci4c00873_si_002.xlsx [file ci4c00873_si_002.xlsx]

## Sheet: SI Info
Supporting Information
Predictive Modeling of High-Entropy Alloys and Amorphous Metallic Alloys Using Machine Learning
Son Gyo Jung1,2,3, Guwon Jung1,3,4, Jacqueline M. Cole1,2,3,*
1Cavendish Laboratory, Department of Physics, University of Cambridge, J. J. Thomson Avenue, Cambridge, CB3 0HE, U.K.
2ISIS Neutron and Muon Source, STFC Rutherford Appleton Laboratory, Harwell Science and Innovation Campus, Didcot, Oxfordshire, OX11 0QX, U.K.
3Research Complex at Harwell, Rutherford Appleton Laboratory, Harwell Science and Innovation Campus, Didcot, Oxfordshire, OX11 0FA, U.K.
4Scientific Computing Department, STFC Rutherford Appleton Laboratory, Harwell Science and Innovation Campus, Didcot, Oxfordshire, OX11 0QX, U.K.
∗jmc61@cam.ac.uk

## Sheet: CTTs
Alloy	Tg (K)	Tx (K)	Tl (K)	Dmax (mm)
Zr41.2Ti13.8Cu12.5Ni10Be22.5	623	672	996	50
Zr46Cu27.64Ag8.36Al8Be10	697	813	1129	35
Zr46Cu31.64Ag8.36Al8Be6	702	797	1103	35
Pd2Zr48Cu34Al8Ag8	699	794	1140	30
Ni4Zr48Cu32Al8Ag8	693	788	1129	30
Mg59.5Cu22.9Ag6.6Gd11	425	472	734	27
Y36Sc20Al24Co10Ni10	645	731	1010	25
Y36Sc20Al24Co20	645	760	1034	25
Pd4Zr48Cu32Al8Ag8	705	795	1153	25
Ni6Zr48Cu30Al8Ag8	695	779	1131	25
Ni2Zr48Cu34Al8Ag8	687	797	1131	25
Zr48Cu36Al8Ag8	683	791	1142	25
Hf2Zr46Cu36Al8Ag8	692	794	1147	25
Pd40Ni40P20	590	671	991	25
Pd6Zr48Cu30Al8Ag8	709	796	1155	20
Au4Zr48Cu32Al8Ag8	713	806	1153	20
Au2Zr48Cu34Al8Ag8	705	799	1153	20
La62Al14(Cu5Ag1)14(Ni1Co1)10	418	491	703	20
Cu38Zr46Ag8Al8	692	795	1145	20
Zr46Cu37.64Ag8.36Al8	707	780	1154	20
Hf4Zr44Cu36Al8Ag8	694	795	1155	20
(Zr0.55Al0.20Co0.20Cu0.05)97Ag3	740	805	1246	16
(Zr0.55Al0.20Co0.20Cu0.05)95Ag5	747	806	1220	16
Fe41Co7Cr15Mo14C15B6Y2	838	875	1436	16
Zr65Al7.5Cu17.5Ni10	656.5	735.6	1167	16
La62Al14(Cu5Ag1)12(Ni1Co1)12	429	471	698	16
La62Al14(Cu5Ag1)16(Ni1Co1)8	415	477	708	16
La62Al14(Cu5Ag1)20(Ni1Co1)4	412	472	713	16
Au6Zr48Cu30Al8Ag8	723	813	1159	15
Cu34Zr50Ag8Al8	680	780	1148	15
Cu40Zr44Ag8Al8	693	791	1176	15
Hf6Zr42Cu36Al8Ag8	695	796	1187	15
(Zr0.55Al0.20Co0.20Cu0.05)93Ag7	753	806	1222	14
Mg65Cu7.5Ni7.5Ag5Zn5Gd5Y5	434	472	718	14
Mg57Cu31Y6.6Nd5.4	427	491	778	14
Mg65Cu7.5Ni7.5Ag5Zn5Gd7.5Y2.5	438	474	719	13
La62Cu12Ni12Al14	423	452	744	12
La32Ce32Al16Ni5Cu10Co5	413	467	718	12
Cu43Zr43Al7Be7	710	813	1126	12
(Cu50Zr43Al7)99Si1	720	797	1226	12
Zr48Cu43Al7Ag2	700	761	1152	12
(Cu50Zr50)92Al7Gd1	698	771	1139	12
Cu42Zr42Ag8Al8	705	780	1213	12
Mg57Cu31.5Y8Nd3.5	426	501	778	12
Mg61Cu28Gd11	422	483	737	12
La62.0Al15.6(CuNi)22.4	410	453	712	11
Mg65Cu7.5Ni7.5Ag5Zn5Gd10	440	477	726	11
La61.4Al15.9(CuNi)22.7	413	459	729	10.5
(Zr0.55Al0.20Co0.20Cu0.05)99Ag1	739	813	1275	10
Fe39Co9Cr15Mo14C15B6Y2	838	888	1466	10
Co48Cr15Mo14C15B6Er2	848	933	1394	10
Zr57Ti5Al10Cu20Ni8	676.7	720	1145	10
Zr70Al8Cu13.5Ni8.5	625	707	1171	10
La63.1Al15.2(CuNi)21.7	408	448	709	10
La32Ce32Al16Ni5Cu5Co10	424	472	767	10
La32Ce32Al16Ni5Cu7Co8	416	471	739	10
La32Ce32Al16Ni5Cu12Co3	406	455	709	10
La32Ce32Al16Ni5Cu15	403	451	712	10
(Cu50Zr43Al7)99.5Si0.5	719	791	1214	10
Zr48Cu42Al7Ag3	700	763	1135	10
Zr48Cu40Al7Ag5	699	769	1121	10
(Zr0.62Cu0.23Fe0.05Al0.10)97Ag3	658	743	1181	10
Zr48Cu37Al7Ag8	698	765	1125	10
Ti2Zr46Cu36Al8Ag8	696	750	1145	10
Fe2Zr48Cu34Al8Ag8	705	806	1169	10
Cu46Zr42Al7Y5	672	772	1113	10
Cu44Zr44Ag6Al6	698	790	1144	10
Nb2Zr46Cu36Al8Ag8	707	765	1150	10
Hf47Cu29.25Ni9.75Al14	790	875	1278	10
La62Cu24Al10.8Mg3.2	387	421	710	10
Hf48Cu29.25Ni9.75Al13	785	874	1280	10
La62Cu24Al10.5Mg3.5	386	431	712	10
Ce68Al10Cu20Co2	352	419	716	10
La62Cu24Al9.8Mg4.2	386	440	719	10
Ce69Al10Cu20Co1	340	421	713	10
Ce69.5Al10Cu20Co0.5	337	419	716	10
Ce69Al10Cu20Nb1	352	412	728	10
Cu49Hf42Al9	778	863	1249	10
Ca60Mg17.5Zn22.5	383	421	650	10
Ca62.5Mg17.5Zn20	375	412	640	10
Ca50Mg15Zn10Cu25	395	434	678	10
Mg65Cu15Ag5Pd5Gd10	430	472	748	10
Ca50Mg20Zn5Cu25	399	441	654	10
Ca50Mg22.5Cu27.5	400	442	663	10
Mg57Cu31.5Y9.2Nd2.3	428	502	777	10
Mg65Cu7.5Ni7.5Ag5Zn5Gd2.5Y7.5	433	473	735	9.5
Fe43Co5Cr15Mo14C15B6Y2	835	872	1442	9
La55Al25Ni5Cu10Co5	465.2	541.8	822.5	9
La62.5Al12.5Ag5Cu15Co5	397	474	700	9
Cu45Zr45Ag5Al5	697	783	1147	9
Ca50Mg25Cu25	400	439	655	9
Mg65Cu15Ag10Y2Gd8	420	464	683	9
Mg65Cu7.5Ni7.5Ag5Zn5Y10	430	459	728	9
Mg58.5Cu30.5Y11	422	496	762	9
Mg62.5Cu26.5Gd11	427	483	748	9
Zr70Al8Cu6Ni16	631	705	1205	8
Zr48Nb8Cu14Ni12Be18	656	724	1072	8
Er50Al24Co20Y6	651	702	1078	8
Fe48Cr15Mo14Er2C15B6	844	880	1446	8
Fe45Co3Cr15Mo14C15B6Y2	834	880	1446	8
Zr70Al8Cu11Ni11	633	706	1175	8
Zr48Nb8Cu12Fe8Be24	658	751	1071	8
La57.6Al17.5(CuNi)24.9	425	499	790	8
La59.6Al16.6(CuNi)23.8	416	475	750	8
La60.5Al16.3(CuNi)23.2	414	465	734	8
Fe60Cr10Mo9C13B6Er2	808	848	1421	8
(Fe60Cr10Mo9C13B6Er2)98Al2	810	846	1412	8
(Fe60Cr10Mo9C13B6Er2)98Ni2	796	834	1405	8
(Fe60Cr10Mo9C13B6Er2)98Be2	793	843	1399	8
Ti40Zr25Ni8Cu9Be18	621	668	1009	8
Fe56Mn5Cr7Mo12Er2C12B6	793	832	1401	8
La62Al14Cu20Ag4	404	456	729	8
La62.5Al12.5Ag5Cu17.5Co2.5	393	473	712	8
Cu46Zr45Al7Y2	693	770	1143	8
Cu45Zr45Ag3Al7	708	786	1177	8
Fe60Cr10Mo9C10B6Er2Ni3	798	827	1421	8
Cu43Zr43Al7Ag7	710	797	1125	8
Ce65Al10Cu20Co5	363	414	695	8
Hf51Cu27.75Ni9.25Al12	777	872	1344	8
Ce69.8Al10Cu20Co0.2	339	414	721	8
Ce68Al10Cu20Nb2	345	421	721	8
Cu49Zr36Ag10Ti5	691	737	1130	8
Ca50Mg25Zn15Cu10	383	430	723	8
Ca50Mg20Cu30	401	442	690	8
Cu36.4Mg27.2Ca36.4	383	412	706	8
Cu36.4Mg31.8Ca31.8	388	400	742	8
Ca55Mg25Cu20	398	428	668	8
Mg65Cu15Ag10Y4Gd6	424	467	682	8
Mg58.5Cu30.5Gd11	427	490	753	8
Mg60.5Cu28.5Gd11	425	485	755	8
Mg65Cu25Gd10	423	484	740	8
Zr62.5Al12.1Cu7.95Ni17.45	668.9	738.2	1171.1	7.5
Mg65Cu15Ag10Gd10	416	459	686	7.5
Fe48Cr15Mo14C15B6Y2	839	886	1464	7
Pd79Cu2Ag4Si10P5	611	676	1006	7
La62.5Al12.5Ag5Cu17.5Fe2.5	391	464	711	7
Cu45Zr45Ag7Al3	688	768	1151	7
(Cu0.5Zr0.425Ti0.075)98.8Sn0.6Si0.6	682	734	1141	7
Cu43Zr40Ag7Ti10	656	707	1095	7
Ca53Mg23Cu24	406	439	655	7
Mg69Ni15Gd10Ag6	439.2	474.5	756.9	7
Zr63Al11.4Cu9.3Ni16.3	663.3	732.2	1164.3	6.5
Fe68Mo4Y6B22	915	944	1488	6.5
Zr63.5Al10.7Cu10.7Ni15.1	653.5	724.5	1157.3	6
Fe49Cr15Mo14C15B6Er1	857	901	1463	6
Fe58Cr5Mo14Er2C15B6	793	829	1416	6
Ti40Zr10Cu36Pd14	669	718	1191	6
Zr70Al8Cu16Ni6	641	707	1179	6
Ti40Zr10Cu38Pd12	666	715	1189	6
Ti50Zr15Cu9Ni8Be18	622	662	1009	6
Cu47Zr43Al7Be3	715	798	1139	6
La62.5Al12.5Ag5Cu20	389	472	721	6
Ti55Zr10Cu9Ni8Be18	629	667	1013	6
Fe66Co10Mo4(P0.45C0.2B0.2Si0.15)20	744	788	1221	6
La62.5Al12.5Ag5Cu15Fe5	390	445	713	6
(Cu0.5Zr0.425Ti0.075)99Si1	683	731	1141	6
Cu45Zr45Ag10	683	756	1159	6
(Cu0.5Zr0.425Ti0.075)99Sn1	683	730	1140	6
Cu54Zr36Ag10	719	759	1146	6
Fe69Mo3Y6B22	908	958	1488	6
Cu54Ag6Zr33Ti7	709	738	1135	6
Cu46.4Ag11.6Zr35Ti7	689	732	1119	6
Cu47Ti33Zr11Si1Ni6Sn2	720	765	1140	6
Ti41.5Zr2.5Hf5Cu37.5Ni7.5Si1Sn5	693.3	757.5	1176	6
Ca60Mg15Zn25	379	427	650	6
Ca65Mg15Zn20	377	410	630	6
Ca47Mg19Zn7Cu27	393	440	676	6
Ca47.5Mg22.5Cu30	399	440	673	6
Ca45Mg25Cu30	400	438	678	6
Ca58Mg18Cu24	388	426	667	6
Mg65Cu15Ag10Er10	427	465	733	6
Mg64.5Cu24.5Gd11	413	472	739	6
Mg65.5Cu25.5Gd9	411	457	741	6
Zr61.5Al10.7Cu13.65Ni14.15	669.9	737.5	1154.6	5.5
Zr55Al20Co20Cu5	737	815	1285	5
Ni59Zr19Ti11Si3Sn2Nb6	845	889	1298	5
Ni59Zr16Ti13Si3Sn2Nb7	845	885	1301	5
Zr41Ti14Cu12.5Ni8Be22.5C2	628	683	997	5
Zr64Al10.1Cu11.7Ni14.2	657.9	717.3	1158.5	5
Lu39Y16Al25Co20	687	769	1117	5
Zr54Al15Ni10Cu19Y2	714	787	1112	5
Zr40Ti15Cu11Ni11Be21.5Y1Mg0.5	630	674	975	5
Er55Al25Co20	663	722	1079	5
Zr53Al14Ni10Cu19Y4	668	766	1069	5
Tb36Y20Al24Co20	619	686	1021	5
Ho35Y21Al24Co20	644	696	1074	5
La55Al25Ni10Cu10	467.4	547.2	835	5
Pr55Al25Co20	509	585	826	5
Dy46Al24Co18Fe2Y10	627	677	1023	5
La55Al25Co20	477	540	771	5
(Fe60Cr10Mo9C13B6Er2)98Nb2	789	835	1420	5
La58.6Al17.0(CuNi)24.4	421	489	774	5
Gd60Co25Al15	572	617	952	5
Fe64Cr10Mo9C15Er2	803	850	1429	5
La64.6Al14.6(CuNi)20.8	406	442	706	5
La62Al14Cu16Ag8	407	458	744	5
La60Al15Ag5Cu20	401	481	759	5
Pr60Al10Ni10Cu20	417	452	806	5
La62Al14Cu17Ag7	406	458	739	5
La62Al14Cu18Ag6	406	457	736	5
Pd79Cu6Si10P5	609	682	995	5
La62Al14Cu19Ag5	405	456	730	5
(Fe60Cr10Mo9C13B6Er2)98Pb2	808	851	1411	5
Pd79Cu4Ag2Si10P5	613	684	1005	5
Pd79Cu3Ag3Si10P5	610	683	1005	5
La62Al14Cu22Ag2	401	455	722	5
Cu45Zr48Al7	708	766	1186	5
La62Al14Cu24	401	449	734	5
Fe56Co20Mo4(P0.45C0.2B0.2Si0.15)20	736	778	1220	5
(Zr0.62Cu0.23Fe0.05Al0.10)95Ag5	663	747	1189	5
Cu47Zr43Al7Ag3	716	795	1156	5
Fe65Cr9Mo8C10B6Er2	796	823	1430	5
La65Al10Ag5Cu20	380	458	716	5
Ti4Zr44Cu36Al8Ag8	700	738	1181	5
[(Fe0.5Co0.5)0.75B0.2Si0.05]96Nb4	820	870	1397	5
Fe4Zr48Cu32Al8Ag8	706	799	1213	5
Ce68Al10Cu20Ni2	352	421	710	5
Nb4Zr44Cu36Al8Ag8	709	759	1209	5
Zr36Nb12Cu10Ni8Be20Y2Mg12	653	733	1029	5
(Cu60Zr30Ti10)90Be10	720	762	1130	5
Fe61B15Mo7Zr8Co6Y2Al1	899.5	955.6	1495	5
Fe61B15Mo7Zr8Co7Y2	904.6	916.4	1490	5
Fe61Co5Zr8Y2Cr2Mo7B15	907	977	1501	5
Zr50Cu40Ag10	667	733	1177	5
Zr36Nb12Cu10Ni6Fe2Be20Y2Mg12	670	712	1029	5
Ti45Ni15Cu25Sn3Be7Zr5	680	741	1142	5
Ce68Al10Cu20Fe2	352	423	708	5
Cu43Zr43Ag7In7	704	748	1135	5
Cu50Zr42.5Ti7.5	677	717	1152	5
Cu43Zr43Ag7Ti7	670	714	1118	5
Au49Ag5.5Pd2.3Cu26.9Si16.3	401	459	644	5
Ce65Al10Ni10Cu10Nb5	359	384	702	5
Cu45Ni5Ag10Zr30Ti10	710	738	1160	5
Ce67Al10Cu20Nb3	355	404	723	5
Zr26Ti10Cu8Ni8Be20Y4Mg24	650	700	951	5
(Cu60Zr30Ti10)99Sn1	730	776	1155	5
(Cu60Zr30Ti10)98Y2	707	757	1122	5
Cu45Ag15Zr30Ti10	687	717	1121	5
Cu47Ti33Zr9Nb2Ni8Si1	728	762	1159	5
Ti41.5Zr2.5Hf5Cu42.5Ni7.5Si1	680	730	1199	5
Cu47Ti33Zr7Nb4Ni8Si1	713	736	1172	5
Ca65Mg20Zn15	380	405	668	5
Ca65Li9.96Mg8.54Zn16.5	317	339	581	5
Cu40.9Mg22.7Ca36.4	396	432	719	5
Cu36.4Mg36.4Ca27.2	381	400	750	5
Mg70Ni15Gd10Ag5	449.6	479.1	764.2	5
Mg65Cu20Ni5Gd10	420	481	786	5
Mg65Cu25Tb10	414	487	733	5
Mg65Cu25Gd5Y5	413	486	755	5
Ti34Zr11Cu47Ni8	698.4	727.2	1169	4.5
Gd60Ni15Al25	603	648	1006	4
Fe49Cr15Mo14C18B3Er1	848	887	1461	4
La55Al25Ni15Cu5	473.6	514.2	899.6	4
Fe49Cr15Mo14C17B4Er1	849	891	1463	4
Zr65Al8.7Cu14.4Ni11.9	647	709.5	1164.8	4
Sm55Al25Co20	556	625	889	4
Ti40Zr10Cu34Pd16	672	723	1231	4
(Fe0.9Co0.1)58.5Cr6Mo14C15B6Er0.5	813	871	1424	4
La55Al25Ni5Cu15	459	520	878	4
(Fe0.9Co0.1)64.25Mo14C15B6Er0.75	781	838	1394	4
(Fe0.9Co0.1)64.5Mo14C15B6Er0.5	790	845	1399	4
Fe49Cr15Mo14C13B8Er1	861	914	1468	4
Zr49Ti14Ni20Cu17	625	674	1096	4
Fe68.3C6.9Si2.5B6.7P8.8Cr2.2Mo2.5Al2.1	795	835	1316	4
La55Al20Ag5Cu20	429	503	823	4
(Fe60Cr10Mo9C13B6Er2)98In2	810	840	1415	4
(Cu50Zr43Al7)98.5Si1.5	737	798	1243	4
Pd79Cu5Ag1Si10P5	614	684	1001	4
Fe75Mo4P10C4B4Si3	752	799	1227	4
(Cu50Zr50)92Al8	701	783	1155	4
Fe76Mo4(P0.45C0.2B0.2Si0.15)20	744	788	1245	4
Ti40Zr10Cu40Pd10	660	709	1184	4
(Zr0.62Cu0.23Fe0.05Al0.10)99Ag1	656	753	1175	4
Cu50Zr43Al7	721	792	1176	4
Fe76Mo2Ga2P10C4B4Si2	738	788	1277	4
(Zr0.62Cu0.23Fe0.05Al0.10)93Ag7	664	751	1191	4
[(Co0.6Fe0.4)0.75B0.2Si0.05]96Nb4	823	865	1418	4
[(Fe0.6Co0.4)0.75B0.2Si0.05]96Nb4	825	875	1407	4
{[(Fe0.6Co0.4)0.75B0.2Si0.05]0.96Nb0.04}99Cr1	827	871	1462	4
Cu46Zr37Al7Y10	665	743	1118	4
{[(Fe0.6Co0.4)0.75B0.2Si0.05]0.96Nb0.04}98Cr2	830	873	1469	4
(Fe72Nb4B20Si4)97Y3	859	915	1416	4
Zr50Cu45Ag5	669	728	1188	4
Fe71Nb4Hf3Y2B20	850	928	1432	4
Zr50Cu43Ag7	669	727	1171	4
Cu46Zr46Ag8	677	745	1167	4
Zr50Cu38Ag12	663	734	1187	4
Cu44Zr44Ag12	684	764	1156	4
Cu57Zr36Ag7	712	755	1156	4
Cu45Zr35Ag10Hf10	690	769	1171	4
Y4Fe72B22Nb2	837.8	921.3	1410.7	4
Y4Fe72B22Ta2	847.6	931.8	1421.14	4
Fe69W3Y6B22	868	973	1505	4
Fe68W4Y6B22	874	971	1504	4
Cu60Zr30Ti10	713	750	1151	4
Cu50Ag10Zr30Ti10	694	726	1130	4
Cu47Ti33Zr11Ni8Si1	720	757	1157	4
Ca60Mg20Zn20	378	415	660	4
Cu60Hf25Ti15	745	805	1182	4
(Cu0.6Hf0.25Ti0.15)98Nb2	746	792	1184	4
Yb62.5Zn15Mg17.5Cu5	381	401	645	4
Cu60Hf20Ti20	740	767	1211	4
(Cu0.6Hf0.25Ti0.15)96Nb4	747	789	1188	4
(Cu0.6Hf0.25Ti0.15)94Nb6	745	785	1190	4
Ca40Mg25Cu35	399	436	680	4
Cu40.9Mg27.3Ca31.8	391	430	745	4
Ca60Mg20Cu20	387	412	678	4
Ca65Mg15Cu20	383	409	682	4
Mg60Ni23.6Y0.75La15.65	456	495	839	4
Mg60Ni23.6Y0.5La15.9	456	492	829	4
Mg68Ni15Gd10Ag7	437.3	472.8	746.9	4
Mg71Ni15Gd10Ag4	440.3	485	773.5	4
Mg59Cu31Gd10	424	482	769	4
Mg61Cu29Gd10	420	480	762	4
Mg63Cu27Gd10	418	481	755	4
Mg61.5Cu29.5Gd9	433	472	785	4
Mg65Cu25Y10	413	473	760	4
Mg63.5Cu27.5Gd9	425	469	773	4
Al25Gd55Ni20	588	642	950	3.5
(Fe0.9Co0.1)64Mo14C15B6Er1	776	830	1398	3.5
Fe76Mo3P10C4B4Si3	750	793	1250	3.5
(Fe0.70Tb0.05B0.2Si0.05)96Nb4	935	995	1396	3.5
(Fe0.71Tb0.04B0.2Si0.05)96Nb4	869	969	1397	3.5
[(Co0.7Fe0.3)0.75B0.2Si0.05]96Nb4	820	860	1430	3.5
[(Fe0.7Co0.3)0.75B0.2Si0.05]96Nb4	828	878	1413	3.5
{[(Fe0.6Co0.4)0.75B0.2Si0.05]0.96Nb0.04}97Cr3	831	874	1474	3.5
Fe70Nb4Hf3Y3B20	850	924	1437	3.5
Fe67Mo5Y6B22	920	941	1483	3.5
Fe70Mo2Y6B22	907	969	1508	3.5
Ca35Mg25Cu40	386	429	748	3.5
Mg60Ni23.6Y0.25La16.15	456	491	829	3.5
Mg65Ni20Nd15	459	501	805	3.5
Mg73Ni15Gd10Ag2	442.3	488.7	779.8	3.5
Zr41Ti14Cu12.5Ni2Be22.5C8	629	727	992	3
Ni42Ti19Zr22.5Al8Cu5Si3.5	780	846	1363	3
Ni59Zr20Ti16Si2Sn3	821	877	1272	3
Ni59Zr21Ti9Si2Sn3Nb6	840	896	1316	3
Ni59Zr19Ti11Si2Sn3Nb6	840	892	1301	3
Ni59Zr17Ti13Si2Sn3Nb6	841	891	1299	3
Ni59Zr16Ti13Si2Sn3Nb7	837	889	1300	3
Ti40Zr10Cu30Pd20	687	747	1279	3
Zr51Cu20.7Ni12Al16.3	722	800	1132	3
La55Al25Ni20	491	555	941	3
Lu55Al25Co20	701	781	1167	3
Fe49Cr15Mo14C19B2Er1	841	883	1498	3
Ti40Zr10Cu32Pd18	683	740	1272	3
Sc36Al24Co20Y20	662	760	1048	3
Tb55Al25Co20	612	674	1001	3
Tm55Al25Co20	678	733	1180	3
Tm39Y16Al25Co20	664	735	1140	3
Dy55Al25Co20	635	708	1031	3
(Fe0.9Co0.1)58.5Cr6Mo14C18B3Er0.5	825	849	1417	3
Ho55Al25Co20	649	707	1055	3
Sm40Y15Al25Co20	590	657	950	3
Gd36Al24Co20Y20	603	658	1048	3
Fe63C15Mo14Er2B6	771	830	1389	3
Fe60.5Cr4Mo14C15B6Er0.5	803	859	1441	3
(Fe0.9Co0.1)64.75Mo14C15B6Er0.25	782	843	1399	3
La55Al25Ag5Cu15	452	503	860	3
Zr49Ti17Ni20Cu14	631	669	1087	3
Ce60Al15Ni15Cu10	390	468	685	3
La55Al25Cu20	456	495	896	3
Fe75C7Si3.3B5P8.7Ga1	781	794	1282	3
La55Al17.5Ag7.5Cu20	425	498	852	3
Ce60Al20Cu20	396	444	830	3
Zr65.5Al5.6Ni6.5Cu22.4	630	733	1211	3
Ce65Al12.5Ni12.5Cu10	371	402	709	3
(Cu50Zr43Al7)98Si2	740	800	1256	3
Fe65.5Cr4Mo4Ga4P12C5B5.5	745	806	1322	3
Fe74Mo5P10C4B4Si3	758	799	1263	3
(Zr0.62Cu0.23Fe0.05Al0.10)	651	751	1186	3
Ce68Al10Cu20Si2	352	413	721	3
Zr47Cu46Al7	705	781	1163	3
Fe46Co30Mo4(P0.45C0.2B0.2Si0.15)20	734	775	1233	3
[(Ni0.6Fe0.4)0.75B0.2Si0.05]96Nb4	745	795	1348	3
(Fe0.69Tb0.06B0.2Si0.05)96Nb4	952	1012	1411	3
Ce70Al10Cu10Ni10	359	377	714	3
Cu40Zr40Ag10Al10	710	765	1273	3
(Fe0.72Tb0.03B0.2Si0.05)96Nb4	860	940	1422	3
{[(Fe0.6Co0.4)0.75B0.2Si0.05]0.96Nb0.04}96Cr4	833	874	1481	3
(Fe72Nb4B20Si4)96Y4	905	933	1424	3
Ce70Al10Cu17Zn3	341	412	733	3
Cu48Zr48Ag4	681	743	1199	3
Fe72Nb4Hf3Y1B20	841	916	1446	3
[(Fe0.8Co0.2)72Mo4B24]94Dy6	852	944	1370	3
Y4Fe72B22Hf2	868.2	938.6	1411.9	3
Y4Fe72B22Ti2	841.5	914.2	1419.7	3
(Fe72Mo4B24)94Dy6	854	945	1400	3
Cu60Zr33Ti7	740	768	1191	3
Fe71W1Y6B22	845	956	1423	3
Fe70W2Y6B22	867	970	1521	3
Fe67W5Y6B22	882	970	1497	3
Cu45Zr25Ag10Hf20	698	783	1218	3
Cu52.5Hf40Al7.5	779	833	1250	3
Fe72W1Y5B22	844	918	1411	3
Fe72W2Y4B22	841	906	1501	3
Cu55Ag5Zr30Ti10	704	733	1149	3
Ag38.4Mg30.8Ca23.1Cu7.7	387	420	833	3
Cu60Zr20Hf10Ti10	754	797	1197	3
Cu40Ag20Zr30Ti10	677	708	1125	3
Ti43.15Zr9.59Cu36.24Ni9.06Sn1.96	649	699	1167	3
Cu60Hf17.5Ti22.5	732	755	1229	3
Ca65Li9.69Mg8.31Zn17	320	337	582	3
Cu40.9Mg18.2Ca40.9	393	431	717	3
Cu45.5Mg18.1Ca36.4	397	426	735	3
Ca55Mg15Cu30	397	437	706	3
Cu45.5Mg22.7Ca31.8	388	427	793	3
Cu33.3Mg33.3Ca33.3	391	406	731	3
Cu40.9Mg31.8Ca27.3	392	414	785	3
Mg60Ni23.6Y1La15.4	454	491	827	3
Mg74Ni15Gd10Ag1	442.3	482.7	791.4	3
Mg65Cu25Dy10	422	492	750	3
Mg65Cu25Er10	422	480	766	3
Mg75Ni15Gd10	449	482	799.1	3
Mg75Ni15Nd10	450	470	790	2.8
Zr55Al20Co25	761	840	1245	2.5
Ni42Ti20Zr21.5Al8Cu5Si3.5	774	846	1366	2.5
Fe63Cr3Mo10P12C10B2	735	778	1277	2.5
Fe64Cr3Mo10P10C10B3	729	775	1288	2.5
Fe65Cr2Mo9P10C8B6	756	820	1288	2.5
Fe77Mo2P10C4B4Si3	742	783	1264	2.5
[(Ni0.7Fe0.3)0.75B0.2Si0.05]96Nb4	750	795	1356	2.5
Fe75Mo2Ga3P10C4B4Si2	738	798	1230	2.5
Fe76Si9B10P5	780	832	1258	2.5
[(Co0.8Fe0.2)0.75B0.2Si0.05]96Nb4	813	853	1445	2.5
(Fe0.73Tb0.02B0.2Si0.05)96Nb4	844	914	1440	2.5
[(Fe0.8Co0.2)0.75B0.2Si0.05]96Nb4	830	880	1431	2.5
Fe56.05Co13.45Nb5.5B25	821	879	1510	2.5
Fe56Co16Y6B22	882	927	1494	2.5
Fe58Co14Y6B22	880	925	1485	2.5
Fe60Co12Y6B22	881	924	1498	2.5
Fe62Co10Y6B22	885	932	1503	2.5
Fe64Co8Y6B22	884	927	1505	2.5
Fe71Mo1Y6B22	902	960	1517	2.5
Ag30.8Mg23.1Ca30.7Cu15.4	413	432	803	2.5
Ti42.5Zr2.5Hf5Cu42.5Ni7.5	677	726	1203	2.5
(Cu0.6Hf0.25Ti0.15)92Nb8	745	783	1198	2.5
Ca30Mg25Cu45	387	430	798	2.5
Mg60Ni23.6La16.4	450	490	819	2.5
Ni59Zr20Ti16Si5	830	876	1304	2
Ni42Ti20Zr20.5Al8Cu5Si4.5	763	856	1364	2
Ni42Ti20Zr22.5Al8Cu5Si2.5	767	833	1367	2
Ni59Zr20Ti11Si2Sn3Nb5	836	893	1311	2
Ni59Zr20Ti9Si2Sn3Nb7	842	896	1315	2
Ni59Zr18Ti13Si2Sn3Nb5	837	890	1289	2
Ni59Zr19Ti9Si2Sn3Nb8	847	894	1311	2
Ni59Zr18Ti11Si2Sn3Nb7	839	893	1309	2
Ni60Zr20Ti7.5Nb7.5Al5	824	885	1385	2
Ni60Zr20Ti5Nb10Al5	826	896	1379	2
Ni59Zr17Ti11Si2Sn3Nb8	841	890	1309	2
Ni59Zr15Ti16Si2Sn3Nb5	831	890	1294	2
Ni61Zr22Nb7Al4Ta6	867	927	1379	2
Ni60Zr20Ti2.5Nb12.5Al5	836	897	1378	2
Ni59Zr16Ti11Si2Sn3Nb9	845	887	1309	2
Ni59Zr15Ti13Si2Sn3Nb8	838	886	1301	2
Ni59Zr14Ti13Si2Sn3Nb9	843	887	1318	2
Ni59Zr13Ti16Si2Sn3Nb7	836	882	1294	2
Ni59Zr13Ti14Si2Sn3Nb9	842	882	1304	2
Ni59Zr11Ti16Si2Sn3Nb9	842	882	1296	2
Gd55Ni22Mn3Al20	533	603	955	2
(Fe0.9Co0.1)58.5Cr6Mo14C19B2Er0.5	802	846	1419	2
Gd55Al25Co20	585	657	971	2
Y55Al25Co20	633	694	1060	2
Nd55Al25Co20	525	593	859	2
Fe71Mo4Nb1P12C10B2	729	777	1296	2
Ni60Nb30Zr10	875	902	1413	2
Pd71.5Cu12Si16.5	652	680	1154	2
Pd77Cu6Si17	642	686	1128	2
Pd73.5Cu10Si16.5	645	685	1136	2
Co50Cr15Mo14C15B6	819	895	1417	2
(Fe0.9Co0.1)64.875Mo14C15B6Er0.125	781	842	1403	2
La55.4Al18.4(CuNi)26.2	426	491	881	2
La56.5Al17.9(CuNi)25.6	433	492	823	2
Pd81.5Cu2Si16.5	633	670	1097	2
Ti53Cu15Ni18.5Al7Si3Hf3B0.5	695	749	1230	2
Ti53Cu15Ni18.5Al7Si3Sc3B0.5	709	767	1240	2
Ce68Al10Cu20C2	352	406	723	2
Fe72.0C7.0Si3.3B5.0P8.7Ga4.0	782	801	1290	2
La55Al15Ag10Cu20	416	483	787	2
Ni60Nb30Ta10	934	961	1559	2
Co43Fe20Ta5.5B31.5	910	982	1526	2
Ce65Al15Cu20	363	425	773	2
(Fe0.68Tb0.07B0.2Si0.05)96Nb4	959	1019	1438	2
Fe73Mo4Ga3P10C4B4Si2	744	801	1283	2
[(Ni0.8Fe0.2)0.75B0.2Si0.05]96Nb4	755	795	1381	2
La66Al14Cu20	395	449	731	2
Ce70Al15Cu15	364	406	660	2
Fe65Co10Ga5P12C4B4	727	775	1205	2
Ce68Al10Cu20B2	346	393	731	2
[(Co0.9Fe0.1)0.75B0.2Si0.05]96Nb4	803	843	1457	2
[(Fe0.9Co0.1)0.75B0.2Si0.05]96Nb4	832	877	1460	2
Cu52.5Zr42.5Ga5	733	777	1187	2
(Fe0.75B0.2Si0.05)96Nb4	835	880	1475	2
Fe55.8Co14.2Nb6B24	821	868	1477	2
(Fe72Nb4B20Si4)98Y2	855	903	1416	2
(Fe72Nb4B20Si4)99Y1	855	881	1419	2
Fe72Nb4B20Si4	842	880	1420	2
Cu55Zr40Ga5	736	779	1193	2
(Fe80Co20)71Nb6B23	809	864	1475	2
Ce70Al10Cu18Zn2	345	399	730	2
Cu50Zr50	686	744	1237	2
Fe56.8Co14.2Nb5B24	823	868	1496	2
Cu46Zr54	696	746	1201	2
Zr50Cu48Ag2	668	719	1192	2
Ce70Al10Cu20	341	408	722	2
Ce57Al10Ni12.5Cu15.5Nb5	369	415	677	2
[(Fe0.5Co0.5)72Mo4B24]94Dy6	831	912	1365	2
[(Fe0.6Co0.4)72Mo4B24]94Dy6	847	927	1365	2
Ag10Al30Ca60	483	531	868	2
[(Fe0.7Co0.3)72Mo4B24]94Dy6	845	929	1367	2
Cu64Zr36	787	833	1230	2
Cu42Zr42Ag16	685	757	1232	2
[(Fe0.9Co0.1)72Mo4B24]94Dy6	860	945	1385	2
Au52Pd2.3Cu29.2Si16.5	393	427	651	2
Ti50Ni15Cu25Sn3Be7	688	733	1207	2
(Fe72Mo4B24)93Dy7	880	957	1406	2
Cu55Ni5Zr30Ti10	717	750	1204	2
(Fe72Mo4B24)95Dy5	853	942	1401	2
Ag38.5Mg23Ca30.8Cu7.7	384	416	854	2
Fe66Co6Y6B22	887	925	1509	2
Fe68Co4Y6B22	896	941	1414	2
Fe70Ni2Y6B22	880	925	1509	2
Fe70Co2Y6B22	898	944	1420	2
Fe71Ni1Y6B22	883	926	1507	2
Y6Fe72B22	898	944	1419	2
Fe66W6Y6B22	897	981	1497	2
Fe74Nb6Y3B17	831	879	1391	2
Ag46.2Mg23.1Ca23Cu7.7	398	430	825	2
Ag30.8Mg30.8Ca30.7Cu7.7	407	427	738	2
Ca63Al32Cu5	512	523	831	2
Cu45Zr15Ag10Hf30	712	799	1275	2
Cu35Ag25Zr30Ti10	677	706	1138	2
Ca65Mg10Zn25	377	412	659	2
Ca55Mg20Zn25	383	428	702	2
Ti44.10Zr9.80Cu37.04Ni7.06Sn2.00	650	692	1167	2
(Ti0.45Cu0.378Zr0.10Ni0.072)98Sn2	650	692	1167	2
Ca65Li6.46Mg5.54Zn23	333	373	621	2
Ca50Mg10Zn15Cu25	395	427	702	2
Ca65Li7.54Mg6.46Zn21	328	360	606	2
Cu47Ti33Zr5Nb6Ni8Si1	712	739	1187	2
Ca65Li8.62Mg7.38Zn19	327	352	597	2
Cu50Mg18.2Ca31.8	392	451	828	2
Ca55Mg20Cu25	399	426	720	2
Ca65Mg10Cu25	388	420	711	2
Mg57Ni26La17	454	499	831	2
Ca50Mg30Cu20	402	439	731	2
Ca60Mg25Cu15	390	416	676	2
Ca65Mg20Cu15	386	405	679	2
Cu45.5Mg36.4Ca18.1	391	420	851	2
Ca65Li14.54Mg12.46Zn8	308	378	614	2
Ni60Nb25Zr15	860	891	1390	1.5
Y56Al24Co20	636	690	1078	1.5
Fe50Cr15Mo14C15B6	829	874	1483	1.5
Pd77.5Cu6Si16.5	637	678	1058	1.5
Fe65Mo14C15B6	789	843	1418	1.5
Ni60Nb35Zr5	887	911	1458	1.5
La66Al14Cu10Ni10	405	431	674	1.5
Fe27Co40Zr3Ti3Mo1.5Si1.5B24	811	856	1379	1.5
Fe78Mo1P10C4B4Si3	742	780	1268	1.5
Fe74Mo4Ga2P10C4B4Si2	740	790	1276	1.5
Pr68(CuNi)25Al7	399	416	703	1.5
(Fe0.75B0.15Si0.10)96Nb4	835	885	1369	1.5
Cu52.5Zr40Ga7.5	744	777	1218	1.5
Pr72(CuNi)21Al7	395	410	760	1.5
Fe71Nb6B23	819	865	1494	1.5
Pr68Cu25Al7	382	402	705	1.5
Pr72(CuNi)25Al3	367	402	743	1.5
Fe68Ni4Y6B22	872	907	1470	1.5
Fe69Ni3Y6B22	874	910	1503	1.5
Ti47.5Zr2.5Cu42.5Ni7.5	673	720	1225	1.5
Cu50Mg22.7Ca27.3	392	410	864	1.5
Cu45.5Mg27.3Ca27.2	389	410	831	1.5
Cu40.9Mg36.4Ca22.7	394	414	821	1.5
Mg70Ni15Nd15	467	489	844	1.5
Cu45.5Mg31.8Ca22.7	389	410	843	1.25
Ag50Mg19.2Ca23.1Cu7.7	426	466	797	1.2
Ag38.4Mg38.4Ca23.2	391	425	796	1.1
Ni61Zr28Nb7Al4	848	898	1348	1
Ni59Zr17Ti16Si2Sn3Nb3	823	886	1286	1
Ni59Zr20Ti16Sn5	819	854	1288	1
(Fe81.5Si3.8C14Tm0.7)90.9P9.1	717	767	1318	1
Fe71Mo2Nb3P12C10B2	719	757	1305	1
(Fe81.5Si3.8C14Tm0.7)92.37P7.63	687	752	1284	1
Fe71Mo3Nb2P12C10B2	724	766	1302	1
Ce55Al25Cu20	439	479	825	1
Ce60Al20Co20	424	468	798	1
Ce70Al15Ni15	368	387	738	1
Ni60Nb40	891	924	1478	1
Ce70Al10Ni20	373	399	775	1
La68Al14(CuNi)18	405	431	724	1
La68.0Al13.2(CuNi)18.8	400	426	743	1
Ce60Al10Cu20Ni10	374	441	672	1
Fe79P10C4B4Si3	740	774	1263	1
Ti50Ni24Cu20B1Si2Sn3	726	800	1310	1
[(Ni0.9Fe0.1)0.75B0.2Si0.05]96Nb4	762	795	1408	1
(Fe0.75B0.15Si0.10)98Nb2	812	870	1425	1
(Fe0.74Tb0.01B0.2Si0.05)96Nb4	836	882	1459	1
Cu47Ni13Zr30Ti10	727	754	1251	1
Cu55Zr42.5Ga2.5	709	762	1199	1
Ce70Al10Cu19Zn1	343	391	743	1
Cu57.5Zr37.5Ga5	745	785	1241	1
Au46Ag5Cu29Si20	395	420	664	1
Ag50Mg11.5Ca30.8Cu7.7	452	487	809	1
(Fe72Mo4B24)96Dy4	848	923	1396	1
Fe67Ni5Y6B22	866	891	1469	1
Fe72W3Y3B22	834	886	1493	1
Al33.6Ca66.4	528	540	873	1
Ti50Ni15Cu32Sn3	686	759	1283	1
(Ti0.45Cu0.378Zr0.10Ni0.072)94Sn6	683	739	1169	1
(Ti0.45Cu0.378Zr0.10Ni0.072)96Sn4	666	715	1156	1
(Ti0.45Cu0.378Zr0.10Ni0.072)	641	680	1167	1
Ca55Mg25Zn20	375	418	751	1
Ca55Mg11Zn11Cu23	379	430	717	1
Cu47Ti33Zr3Nb8Ni8Si1	708	731	1228	1
Ca60Mg25Zn15	377	409	744	1
Mg50Ni30La20	453	510	841	1
Ca60Mg13Cu27	394	426	701	1
Ca60Mg15Cu25	396	428	687	1
Cu54.5Mg18.2Ca27.3	401	423	884	1
Ca45Mg30Cu25	401	436	717	1
Ca70Mg10Cu20	385	407	713	1
Mg65Cu20Y10Zn5	404	456	748	1
Mg65Cu25Ho10	417	473	751	1
Mg65Cu25Nd10	423	456	744	1
Mg65Cu25Pr10	413	446	784	1
Ag53.8Mg15.4Ca30.8	444	498	812	0.8
Ag46.2Mg15.4Ca30.7Cu7.7	414	445	805	0.8
Pd79.5Cu4Si16.5	635	675	1086	0.75
(Fe0.75B0.15Si0.10)99Zr1	867	919	1469	0.75
Ag46.2Mg23.1Ca30.7	399	426	765	0.7
Ag61.5Mg15.4Ca23.1	486	526	920	0.7
Ag53.8Mg23.1Ca23.1	451	488	887	0.7
Zr45Ti21Ni34	642	683	1134	0.68
Mg80Ni10Nd10	454	471	878	0.6
Ni42Ti20Zr25Al8Cu5	748	803	1366	0.5
Ni60Nb20Zr20	853	891	1391	0.5
La70Al14(CuNi)16	404	429	763	0.5
La70.0Al12.4(CuNi)17.6	397	418	759	0.5
(Ni0.75B0.2Si0.05)96Nb4	770	795	1446	0.5
(Fe0.75B0.15Si0.10)99Nb1	815	858	1455	0.5
Au55Cu25Si20	348	383	654	0.5
Ag38.4Mg30.8Ca30.8	394	426	805	0.5
Ag53.8Mg15.4Ca23.1Cu7.7	433	463	831	0.5
Ca60Mg10Zn30	380	400	666	0.5
Ca55Mg15Zn30	387	419	696	0.5
Ag61.5Mg23.1Ca15.4	440	485	919	0.5
Ca55Mg18Zn27	389	419	671	0.5
Ag53.8Mg23.1Ca15.4Cu7.7	407	463	877	0.5
Ag38.4Mg38.5Ca15.4Cu7.7	405	436	842	0.5
Ca70Mg10Zn20	367	399	657	0.5
Ca70Mg15Zn15	371	397	688	0.5
Ca55Mg10Cu35	397	422	770	0.5
Ca45Mg19Cu36	399	428	714	0.5
Ca65Mg5Cu30	403	424	757	0.5
Cu47Ti33Nb11Ni8Si1	710	732	1265	0.5
Ca40Mg30Cu30	395	430	694	0.5
Ca65Mg25Zn10	387	405	759	0.5
Cu54.5Mg27.3Ca18.2	402	419	921	0.5
Mg65Ni20La15	451	480	812	0.5
Ca65Mg25Cu10	405	429	691	0.5
Ca70Mg20Cu10	356	385	702	0.5
Mg69Ni18La13	449	478	797	0.5
Mg71Ni18La11	451	479	796	0.5
Mg70Ni20La10	447	475	791	0.4
Ag46.2Mg15.4Ca38.4	407	439	809	0.3
Ag53.8Mg7.7Ca30.8Cu7.7	428	488	843	0.3
Zr70Al8Cu3Ni19	640	710	1220	0.2
Zr70Al8Cu19Ni3	630	689	1200	0.2
Ti50Cu42.5Ni7.5	670	708	1226	0.2
Gd55Ni25Al20	580	622		2
Gd55Ni15Al30	602	658		2.5
Sc40Al20Co20Y20	657	725		3
Sc46Al14Co20Y20	633	684		1
Zr65Al7.5Ni10Cu7.5Pd10	669	715		6

## Sheet: Dmax
Alloy Formula	Dmax
Ag27Cu73	0
Ag42Fe58	0
Ag48Cu52	0
Ag48Fe52	0
Ag50Fe50	0
Ag52Fe48	0
Ag55Fe45	0
Ag61Fe39	0
Ag63Fe37	0
Ag67Fe33	0
Ag70Fe30	0
Ag84Fe16	0
Al10La90	0
Al10Ti90	0
Al20Ti80	0
Al20Zr80	0
Al25Ti75	0
Al25Zr75	0
Al30Ti70	0
Al30Zr70	0
Al35Ti65	0
Al40Cu60T	0
Al40Ti60	0
Al45Ti55	0
Al50Cu50	0
Al55Ti45	0
Al60Cu40	0
Al60La40	0
Al60Ti40	0
Al65Ti35	0
Al70Cu30	0
Al70La30	0
Al70Ni30	0
Al70Ti30	0
Al75Cu25	0
Al80Cr20	0
Al80Cu20	0
Al80La20	0
Al80Ni20	0
Al80Ti20	0
Al81Cr19	0
Al82Sm18	0
Al83Cr17	0
Al84Cr16	0
Al85Gd15	0
Al86Co14	0
Al86Cr14	0
Al86Ni14	0
Al88Co12	0
Al88Cr12	0
Al88Fe12	0
Al88Ni12	0
Al90Co10	0
Al90Cr10	0
Al90Fe10	0
Al90Ni10	0
Al92.5Ca7.5	0
Al92Co8	0
Al92Cr8	0
Al92Fe8	0
Al92Mn8	0
Al92Ni8	0
Al94.1Ti5.9	0
Al94Ce6	0
Al94Co6	0
Al94Cr6	0
Al94Fe6	0
Al94Gd6	0
Al94Mn6	0
Al94Nd6	0
Al94Ni6	0
Al94Sm6	0
Al95Ce5	0
Al96Co4	0
Al96Cr4	0
Al96Fe4	0
Al96Mn4	0
Al96Nd4	0
Al96Ni4	0
Al97.1Ti2.9	0
Al98.9Ti1.1	0
Al98Co2	0
Al98Fe2	0
Al98Mn2	0
Al98Nd2	0
Al98Ni2	0
B10Mo90	0
B15Co85	0
B15Mo85	0
B16Ni84	0
B20Mo80	0
B20Ni80	0
B21Fe79	0
B22Ni78	0
B24Ni76	0
B25Mo75	0
B26Ni74	0
B30Mo70	0
B46Ni54	0
B48Ni52	0
B54Ni46	0
B5Ni95	0
Be10Ti90	0
Be10Zr90	0
Be2.5Zr97.5	0
Be20Ti80	0
Be20Zr80	0
Be30Ti70	0
Be35Ti65	0
Be42Ti58	0
Be43Ti57	0
Be45Ti55	0
Be50Ti50	0
Be7.5Zr92.5	0
C10Co90	0
C10Ni90	0
C15Co85	0
C15Ni85	0
C20Co80	0
C20Ni80	0
C5Ni95	0
Ca10Mg90	0
Ca11Mg89	0
Ca7.5Mg92.5	0
Ce10Mg90	0
Co70Si30	0
Co75Si25	0
Co80Si20	0
Co85Si15	0
Co90Si10	0
Co95Si5	0
Cr80P20	0
Cr87P13	0
Cu10Mg90	0
Cu10Ti90	0
Cu15Mg85	0
Cu20La80	0
Cu20Ti80	0
Cu28Zr72	0
Cu30Ti70	0
Cu32Fe68	0
Cu40La60	0
Cu50La50	0
Cu54Fe46	0
Cu60Nd40	0
Cu63Fe37	0
Cu66Ti34	0
Cu70Fe30	0
Cu70Nd30	0
Cu71Fe29	0
Cu75Ti25	0
Cu75Zr25	0
Cu76Fe24	0
Cu80Nd20	0
Cu80Ti20	0
Cu80Zr20	0
Cu85Ti15	0
Cu90Fe10	0
Cu90Ti10	0
Cu95Zr5	0
Fe66.7Tb33.3	0
Fe87Zr13	0
La30Ni70	0
La40Ni60	0
La50Ni50	0
La90Ni10	0
Mg55Zn45	0
Mg70Ni30	0
Mg75Y25	0
Mg80Y20	0
Mg80Zn20	0
Mg85Mn15	0
Mg85Nd15	0
Mg85Zn15	0
Mg87.5Y12.5	0
Mg90Mn10	0
Mg90Nd10	0
Mg90Y10	0
Mg90Zn10	0
Mg92.5Mn7.5	0
Mg92.5Nd7.5	0
Mg95Mn5	0
Mg95Nd5	0
Mg95Y5	0
Mg95Zn5	0
Mg97.5Nd2.5	0
Nd30Ni70	0
Nd50Ni50	0
Nd80Ni20	0
Ni10Ti90	0
Ni15Ti85	0
Ni20Ti80	0
Ni25Ti75	0
Ni50Ti50	0
Ni55Ti45	0
Ni65Ti35	0
Ni70Ti30	0
Ni75Ti25	0
Ni80Si20	0
Ni85Si15	0
Ni90Si10	0
Ni90Ti10	0
Ni95Si5	0
Si10Ti90	0
Si25Ti75	0
Si5Ti95	0
Ti90Zr10	0
Ag10.5Cu80.5P9	0
Ag10Ce3Cu87	0
Ag10Ce5Cu85	0
Ag10Mg50Y40	0
Ag10Mg85Y5	0
Ag11Cu38Fe51	0
Ag12.2Cu81.5P6.3	0
Ag13Cu32Fe55	0
Ag14Cu78.5P7.5	0
Ag15Ce4Cu81	0
Ag15Cu49Fe36	0
Ag15Cu83Fe2	0
Ag17Cu20Fe63	0
Ag17Cu41Fe42	0
Ag20.9Pd62.6Si16.5	0
Ag20Ce3Cu77	0
Ag20Ce4Cu76	0
Ag20Ce5Cu75	0
Ag20Mg20Y60	0
Ag21Cu42Fe37	0
Ag22Cu41Fe37	0
Ag22Cu51Fe27	0
Ag23Cu10Fe67	0
Ag24Cu31Fe45	0
Ag25Cu25Fe50	0
Ag26Cu23Fe51	0
Ag26Cu44Fe30	0
Ag27Cu31Fe42	0
Ag28Cu45Fe27	0
Ag29Cu31Fe40	0
Ag30Ce3Cu67	0
Ag30Ce5Cu65	0
Ag30Mg20Y50	0
Ag31Cu37Fe32	0
Ag31Cu49Fe20	0
Ag31Cu55Fe14	0
Ag32Cu66Fe2	0
Ag35Ce3Cu62	0
Ag36Cu30Fe34	0
Ag37Cu6Fe57	0
Ag40Ce1Cu59	0
Ag40Ce2Cu58	0
Ag40Cu12Fe48	0
Ag40Cu40Fe20	0
Ag40Cu47Fe13	0
Ag40Mg20Y40	0
Ag45Ce2Cu53	0
Ag49Cu29Fe22	0
Ag5.5Cu87P7.5	0
Ag50Ce2Cu48	0
Ag50Mg20Y30	0
Ag50Mg40Y10	0
Ag51Cu13Fe36	0
Ag58Cu32Fe10	0
Ag5Ce5Cu90	0
Ag5Ce6Cu89	0
Ag5Ce8Cu87	0
Ag5Mg85Y10	0
Ag5Mg90Y5	0
Ag60Ce10Cu30	0
Ag60Ce3Cu37	0
Ag60Ce5Cu35	0
Ag60Mg20Y20	0
Ag62Cu30Fe8	0
Ag63Cu8Fe29	0
Ag6Ce8Cu86	0
Ag7.5Cu86P6.5	0
Ag70Ce10Cu20	0
Ag70Ce5Cu25	0
Ag7Cu84.5P8.5	0
Ag9Cu82.5P8.5	0
Ag9Cu84.5P6.5	0
Ag9Cu85P6	0
Al10Ce10Cu80	0
Al10Ce2Cu88	0
Al10Ce4Cu86	0
Al10Ce6Cu84	0
Al10Cu10La80	0
Al10Cu10Ti80	0
Al10Cu20La70	0
Al10Cu20Ti70	0
Al10Cu50La40	0
Al10Cu60La30	0
Al10Cu70La20	0
Al10Cu70Ti20	0
Al10Cu80La10	0
Al10Cu80Nd10	0
Al10Cu84Nd6	0
Al10Cu86Nd4	0
Al10Cu88Nd2	0
Al10La10Ni80	0
Al10La20Ni70	0
Al10La25Ni65	0
Al10Mg40Zn50	0
Al10Mg50Zn40	0
Al10Mg60Zn30	0
Al10Mg80Zn10	0
Al10Mg85Zn5	0
Al10Ni45Ti45	0
Al10Ni5Zr85	0
Al10Ni70Ti20	0
Al10Ni70Zr20	0
Al10Ni80Zr10	0
Al12B10Co78	0
Al12B10Fe78	0
Al12B14Co74	0
Al12B14Ni74	0
Al12B6Co82	0
Al12B6Fe82	0
Al12Ce10Cu78	0
Al12Ce6Cu82	0
Al12Cu78Nd10	0
Al12Cu82Nd6	0
Al12Cu84Nd4	0
Al14Ce10Cu76	0
Al14Ce6Cu80	0
Al14Ce8Cu78	0
Al14Cu76Nd10	0
Al14Cu78Nd8	0
Al14Cu80Nd6	0
Al14Cu82Nd4	0
Al15Fe56.7Tb28.3	0
Al15La25Ni60	0
Al15Mg70Zn15	0
Al15Mg75Zn10	0
Al15Mg80Zn5	0
Al15Ni75Zr10	0
Al16B10Co74	0
Al16B10Fe74	0
Al16B14Ni70	0
Al20B10Co70	0
Al20B14Co66	0
Al20B14Ni66	0
Al20B18Co62	0
Al20B22Co58	0
Al20Cu10La70	0
Al20Cu10Ti70	0
Al20Cu20Ti60	0
Al20Cu60La20	0
Al20Cu70Ti10	0
Al20La10Ni70	0
Al20La20Ni60	0
Al20Mg40Zn40	0
Al20Mg50Zn30	0
Al20Mg60Zn20	0
Al20Mg70Zn10	0
Al20Ni60Zr20	0
Al20Ni70Zr10	0
Al24B14Ni62	0
Al24B18Ni58	0
Al24B22Co54	0
Al24B22Ni54	0
Al25Cu25Ti50	0
Al25Cu30Ti45	0
Al25Cu50Mn25	0
Al25Cu5Ti70	0
Al28B22Ni50	0
Al28B30Ni42	0
Al2Ce10Cu88	0
Al2Ce6Cu92	0
Al2Ce8Cu90	0
Al2Cu88Nd10	0
Al2Cu90Nd8	0
Al2Cu92Nd6	0
Al30Cu10Ti60	0
Al30Cu20Ti50	0
Al30Cu30Ti40	0
Al30Cu40Ti30	0
Al30Cu50La20	0
Al30Cu60La10	0
Al30La10Ni60	0
Al30La15Ni55	0
Al30Mg40Zn30	0
Al30Mg50Zn20	0
Al30Mg60Zn10	0
Al30Ni10Zr60	0
Al30Ni50Zr20	0
Al30Ni60Zr10	0
Al31Ni50Ti19	0
Al35Cu40Ti25	0
Al35Cu45Ti20	0
Al35Cu5Ti60	0
Al40Cu10La50	0
Al40Cu10Ti50	0
Al40Cu20La40	0
Al40Cu20Ti40	0
Al40Cu30La30	0
Al40Cu30Ti30	0
Al40Cu40La20	0
Al40Cu40Ti20	0
Al40La10Ni50	0
Al40La15Ni45	0
Al40Mg40Zn20	0
Al40Mg50Zn10	0
Al40Mn25Si35	0
Al40Ni10Zr50	0
Al40Ni20Zr40	0
Al40Ni30Zr30	0
Al40Ni40Zr20	0
Al40Ni50Ti10	0
Al40Ni50Zr10	0
Al42Mg44Pd14	0
Al43Mg44Pd13	0
Al45Cr15Si40	0
Al45Cr20Si35	0
Al45Cu10Ti45	0
Al45Cu20Ti35	0
Al45Cu35Ti20	0
Al45Cu40Ti15	0
Al45Cu5Ti50	0
Al45Ge40V15	0
Al48Mg22Pd30	0
Al4B10Co86	0
Al4B14Co82	0
Al4Ce10Cu86	0
Al4Ce4Cu92	0
Al4Ce8Cu88	0
Al4Cu86Nd10	0
Al4Cu88Nd8	0
Al4Cu90Nd6	0
Al4Cu92Nd4	0
Al50Cu10La40	0
Al50Cu10Ti40	0
Al50Cu20La30	0
Al50Cu20Ti30	0
Al50Cu30La20	0
Al50Cu30Ti20	0
Al50Cu40La10	0
Al50Cu40V10	0
Al50Cu5Ti45	0
Al50Ge25V25	0
Al50Ge30V20	0
Al50Ge35V15	0
Al50Ge40V10	0
Al50La10Ni40	0
Al50La15Ni35	0
Al50Mg25Pd25	0
Al50Mg40Zn10	0
Al50Ni10Zr40	0
Al50Ni40Zr10	0
Al52Mg17Pd31	0
Al52Mg18Pd30	0
Al54Mg32Pd14	0
Al55Cr20Si25	0
Al55Cr25Si20	0
Al55Cu10Ti35	0
Al55Cu35Ti10	0
Al55Ge25V20	0
Al55La30Ni15	0
Al55La35Ni10	0
Al55Mg15Pd30	0
Al55Ni30Zr15	0
Al57Cr23Si20	0
Al57Cr28Si15	0
Al58Cr20Si22	0
Al59Cr19Si22	0
Al5Mg80Zn15	0
Al5Mg85Zn10	0
Al5Mg90Zn5	0
Al5Ni50Ti45	0
Al60Ce20Fe20	0
Al60Ce20Ni20	0
Al60Ce23Fe17	0
Al60Ce25Fe15	0
Al60Cr18Si22	0
Al60Cr20Si20	0
Al60Cr25Si15	0
Al60Cr30Si10	0
Al60Cr5Si35	0
Al60Cu10Ti30	0
Al60Cu20Ti20	0
Al60Cu25V15	0
Al60Cu35Ti5	0
Al60Cu35V5	0
Al60Cu5Ti35	0
Al60Gd20Ni20	0
Al60Ge20V20	0
Al60Ge35V5	0
Al60La10Ni30	0
Al60Mn20Si20	0
Al60Ni10Zr30	0
Al61Cr21Si18	0
Al62.5Ce25.5Fe12	0
Al62Cr19Si19	0
Al63Cr15Si22	0
Al63Cr19Si18	0
Al64Ce23Fe13	0
Al65Ce15Fe20	0
Al65Ce20Fe15	0
Al65Ce25Fe10	0
Al65Cr15Si20	0
Al65Cr20Ge15	0
Al65Cr20Si15	0
Al65Cr25Si10	0
Al65Cu15V20	0
Al65Cu20Mn15	0
Al65Cu20V15	0
Al65Ge15Mn20	0
Al65Ge20V15	0
Al65Ge30V5	0
Al65La25Ni10	0
Al65La30Ni5	0
Al65Mn20Si15	0
Al65Nd20Ni15	0
Al65Ni15Y20	0
Al66.6Mn17.4Si16	0
Al67Ce18Fe15	0
Al68.6Mn17.4Si14	0
Al68Cr15Si17	0
Al6Ce4Cu90	0
Al6Ce6Cu88	0
Al6Ce8Cu86	0
Al6Cu88Nd6	0
Al70.6Mn17.4Si12	0
Al70Ce10Cu20	0
Al70Ce10Fe20	0
Al70Ce15Cu15	0
Al70Ce15Fe15	0
Al70Ce20Fe10	0
Al70Ce20Ni10	0
Al70Cr10Si20	0
Al70Cr15Si15	0
Al70Cr20Si10	0
Al70Cr25Si5	0
Al70Cr5Si25	0
Al70Cu10Ti20	0
Al70Cu20La10	0
Al70Cu25V5	0
Al70Gd20Ni10	0
Al70Ge20V10	0
Al70Ge25V5	0
Al70La15Ni15	0
Al70La20Ni10	0
Al70La25Ni5	0
Al70Mn5Si25	0
Al70Nd20Ni10	0
Al70Ni10Y20	0
Al70Ni10Zr20	0
Al70Ni15Zr15	0
Al70Ni20Y10	0
Al70Ni25Zr5	0
Al71Ce17Fe12	0
Al72.5Mn17.4Si10.1	0
Al74.6Mn17.4Si8	0
Al74Mg5Pd21	0
Al75Ce10Co15	0
Al75Ce10Fe15	0
Al75Ce15Co10	0
Al75Ce15Cu10	0
Al75Ce15Fe10	0
Al75Ce15Nb10	0
Al75Ce20Fe5	0
Al75Ce5Co20	0
Al75Ce5Cu20	0
Al75Cr10Si15	0
Al75Cr15Si10	0
Al75Cr20Si5	0
Al75Cr5Si20	0
Al75Cu10V15	0
Al75Gd15Ni10	0
Al75Gd5Ni20	0
Al75Ge15V10	0
Al75La15Ni10	0
Al75Nd20Ni5	0
Al75Nd5Ni20	0
Al75Ni20Sm5	0
Al75Ni20Y5	0
Al75Ni5Sm20	0
Al75Ni5Y20	0
Al76.6Mn17.4Si6	0
Al76Cu8.5Mn15.5	0
Al77Ce10Co13	0
Al77Ce10Nb13	0
Al77Ce18Fe5	0
Al77Cu20V3	0
Al78.6Mn17.4Si4	0
Al80Ca10Ni10	0
Al80Ce10Cr10	0
Al80Ce10Mn10	0
Al80Ce10V10	0
Al80Ce15Co5	0
Al80Ce15Cr5	0
Al80Ce15Cu5	0
Al80Ce15Fe5	0
Al80Ce15Nb5	0
Al80Ce15Ni5	0
Al80Cr10Si10	0
Al80Cr5Si15	0
Al80Cu10La10	0
Al80Cu5V15	0
Al80Gd15Ni5	0
Al80La15Ni5	0
Al80Mn15Ni5	0
Al80Mn6Ni14	0
Al80Mn8Ni12	0
Al80Nd15Ni5	0
Al80Ni10Zr10	0
Al80Ni5Y15	0
Al82Fe4Ni14	0
Al82Mn4Ni14	0
Al82Mn6Ni12	0
Al82Mn8Ni10	0
Al82Ni10Zr8	0
Al83Ce10Cr7	0
Al83Ce10Mn7	0
Al83Ce2Cu15	0
Al83Fe3Ni14	0
Al83Mn4Ni13	0
Al83Ni15Zr2	0
Al84Co12Fe4	0
Al84Co14Fe2	0
Al84Co14Mn2	0
Al84Co8Ni8	0
Al84Fe2Ni14	0
Al84Fe3Ni13	0
Al84Fe4Ni12	0
Al84Fe8Ni8	0
Al84Mn2Ni14	0
Al84Mn4Ni12	0
Al84Mn6Ni10	0
Al84Mn8Ni8	0
Al85Ca5Ni10	0
Al85Ce10V5	0
Al85Ce13V2	0
Al85Ce5Mn10	0
Al85Ce5Nb10	0
Al85Co10Ni5	0
Al85Co1Ni14	0
Al85Cr10Si5	0
Al85Cr5Si10	0
Al85Cu10La5	0
Al85Fe1Ni14	0
Al85Fe2Ni13	0
Al85Fe3Ni12	0
Al85Fe5Ni10	0
Al85Fe8Si7	0
Al85Mn2Ni13	0
Al85Mn7Ni8	0
Al86Co10Fe4	0
Al86Co10Mn4	0
Al86Co12Mn2	0
Al86Co1Ni13	0
Al86Co2Ni12	0
Al86Co3Ni11	0
Al86Co4Fe10	0
Al86Co5Ni9	0
Al86Co6Fe8	0
Al86Co8Fe6	0
Al86Co8Mn6	0
Al86Fe10Ni4	0
Al86Fe12Ni2	0
Al86Fe12Si2	0
Al86Fe1Ni13	0
Al86Fe4Ni10	0
Al86Fe5Ni9	0
Al86Fe6Ni8	0
Al86Fe7Ni7	0
Al86Fe8Ni6	0
Al86Mn4Ni10	0
Al86Mn6Ni8	0
Al86Mn8Ni6	0
Al87.5Ca10Fe2.5	0
Al87.5Ca10Ni2.5	0
Al87.5Ca2.5Ni10	0
Al87.5Ni7.5Zr5	0
Al87Ce8Cr5	0
Al87Ce8Mn5	0
Al87Co4Ni9	0
Al87Co9Fe4	0
Al87Cu8V5	0
Al87Fe4Ni9	0
Al87Fe5Ni8	0
Al87Fe6Ni7	0
Al88.75Ca1.25Ni10	0
Al88Ce2Cu10	0
Al88Ce2Mn10	0
Al88Ce5Cu7	0
Al88Ce8V4	0
Al88Co10Fe2	0
Al88Co10Mn2	0
Al88Co10Ni2	0
Al88Co11Ni1	0
Al88Co1Ni11	0
Al88Co2Fe10	0
Al88Co2Ni10	0
Al88Co3Ni9	0
Al88Co4Fe8	0
Al88Co6Fe6	0
Al88Co6Mn6	0
Al88Co6Ni6	0
Al88Co7Ni5	0
Al88Co8Fe4	0
Al88Co8Mn4	0
Al88Co8Ni4	0
Al88Co9Ni3	0
Al88Cr10Si2	0
Al88Fe10Ni2	0
Al88Fe10Si2	0
Al88Fe2Ni10	0
Al88Fe4Ni8	0
Al88Fe5Ni7	0
Al88Fe6Ni6	0
Al88Fe8Ni4	0
Al88Mn4Ni8	0
Al88Mn6Ni6	0
Al88Mn8Ni4	0
Al89Ce1Fe10	0
Al89Ce6Mn5	0
Al89Ce6V5	0
Al89Ce8Cr3	0
Al89Co1Ni10	0
Al89Co2Ni9	0
Al89Co3Ni8	0
Al89Co4Ni7	0
Al89Co5Ni6	0
Al89Co6Ni5	0
Al89Fe1Ni10	0
Al89Fe2Ni9	0
Al89Fe3Ni8	0
Al89Fe4Ni7	0
Al89Fe5Ni6	0
Al89Fe6Ni5	0
Al89Fe7Ni4	0
Al89Fe9Ni2	0
Al89Mn2Ni9	0
Al8B10Co82	0
Al8B10Fe82	0
Al8B14Co78	0
Al8Ce6Cu86	0
Al8Cu82Nd10	0
Al8Cu86Nd6	0
Al8Cu88Nd4	0
Al8Ga2Mg90	0
Al8Ga3Mg89	0
Al90Ca5Fe5	0
Al90Ca5Ni5	0
Al90Ce5Cu5	0
Al90Ce5Nb5	0
Al90Ce5Ni5	0
Al90Co2Fe8	0
Al90Co2Mn8	0
Al90Co2Ni8	0
Al90Co4Fe6	0
Al90Co4Mn6	0
Al90Co4Ni6	0
Al90Co5Ni5	0
Al90Co6Fe4	0
Al90Co6Mn4	0
Al90Co6Ni4	0
Al90Co8Fe2	0
Al90Co8Mn2	0
Al90Co8Ni2	0
Al90Cr5Si5	0
Al90Fe1Ni9	0
Al90Fe2Ni8	0
Al90Fe4Ni6	0
Al90Fe5Ni5	0
Al90Fe6Ni4	0
Al90Fe8Ni2	0
Al90Fe8Si2	0
Al90La5Ni5	0
Al90Mn2Ni8	0
Al90Mn4Ni6	0
Al90Mn6Ni4	0
Al90Mn8Ni2	0
Al90Nd1Ni9	0
Al90Ni5Zr5	0
Al91Co1Ni8	0
Al91Co2Ni7	0
Al91Fe1Ni8	0
Al91Fe2Ni7	0
Al91Fe3Ni6	0
Al91Fe6Ni3	0
Al92.5Ca2.5Fe5	0
Al92.5Ca2.5Ni5	0
Al92Co2Fe6	0
Al92Co2Mn6	0
Al92Co2Ni6	0
Al92Co4Fe4	0
Al92Co4Mn4	0
Al92Co4Ni4	0
Al92Co6Fe2	0
Al92Co6Mn2	0
Al92Co6Ni2	0
Al92Fe2Ni6	0
Al92Fe4Ni4	0
Al92Fe5Ni3	0
Al92Fe6Ni2	0
Al92Mn2Ni6	0
Al92Mn4Ni4	0
Al92Mn6Ni2	0
Al92Nd2Ni6	0
Al92Nd4Ni4	0
Al92Nd6Ni2	0
Al93Ce2Cr5	0
Al93Ce2Mn5	0
Al94Ce2Cr4	0
Al94Ce2Fe4	0
Al94Ce2Mn4	0
Al94Ce2V4	0
Al94Ce4Co2	0
Al94Ce4Fe2	0
Al94Co2Fe4	0
Al94Co2Mn4	0
Al94Co2Ni4	0
Al94Co4Fe2	0
Al94Co4Mn2	0
Al94Co4Ni2	0
Al94Fe2Ni4	0
Al94Fe4Ni2	0
Al94Mn2Ni4	0
Al94Mn4Ni2	0
Al94Nd2Ni4	0
Al94Nd4Ni2	0
Al95.8Ni0.7Ti3.5	0
Al95Ce2Co3	0
Al96Co2Fe2	0
Al96Co2Mn2	0
Al96Co2Ni2	0
Al96Fe2Ni2	0
Al96Mn2Ni2	0
Al96Nd2Ni2	0
Al9Ga2Mg89	0
Au20.9Pd62.6Si16.5	0
B10C10Ni80	0
B10C15Ni75	0
B10C20Ni70	0
B10C5Ni85	0
B10C8Ni82	0
B10Co70Si20	0
B10Co80Si10	0
B10Co82Si8	0
B10Co85Si5	0
B10Cr10Fe80	0
B10Cr12Fe78	0
B10Cr14Fe76	0
B10Cr15Fe75	0
B10Cr18Fe72	0
B10Cr20Fe70	0
B10Cr22Fe68	0
B10Cr5Fe85	0
B10Cr8Fe82	0
B10Cu10Fe80	0
B10Cu15Fe75	0
B10Cu1Fe89	0
B10Cu3Fe87	0
B10Cu5Fe85	0
B10Fe20Mn70	0
B10Fe65Ni25	0
B10Fe70Ni20	0
B10Fe75Mn15	0
B10Fe75Ni15	0
B10Fe75V15	0
B10Fe80Mn10	0
B10Fe80V10	0
B10Fe83.5Si6.5	0
B10Fe83Si7	0
B10Fe85Mn5	0
B10Fe85Mo5	0
B10Fe85V5	0
B10Fe87Mn3	0
B10Fe88Zr2	0
B10Fe89Mn1	0
B10Fe89Ni1	0
B10Mo65Si25	0
B10Mo80Si10	0
B10Mo85Si5	0
B10Ni72Si18	0
B11.5C10Ni78.5	0
B11Fe75P14	0
B11Fe85P4	0
B12.5Co80.5Si7	0
B12C16Co72	0
B12C4Co84	0
B12C6Ni82	0
B12C8Co80	0
B12Cu10Fe78	0
B12Cu15Fe73	0
B12Cu1Fe87	0
B12Cu20Fe68	0
B12Cu3Fe85	0
B12Cu5Fe83	0
B12Fe20Mn68	0
B12Fe63Ni25	0
B12Fe73Mn15	0
B12Fe73V15	0
B12Fe78Mn10	0
B12Fe83Mn5	0
B12Fe83Ni5	0
B12Fe85Mn3	0
B12Fe85Ni3	0
B12Fe87Mn1	0
B12Fe87Ni1	0
B12Ni80Si8	0
B12Ni84Si4	0
B13C10Ni77	0
B13C12Ni75	0
B13Fe85Si2	0
B13Ni69Si18	0
B14C16Ni70	0
B14C20Ni66	0
B14C2Ni84	0
B14Co82Si4	0
B14Cu10Fe76	0
B14Cu15Fe71	0
B14Cu1Fe85	0
B14Cu20Fe66	0
B14Cu3Fe83	0
B14Cu5Fe81	0
B14Ni80Si6	0
B15C12Ni73	0
B15Co65Si20	0
B15Mo65Si20	0
B15Mo80Si5	0
B16C16Co68	0
B16C20Co64	0
B16Cu10Fe74	0
B16Cu15Fe69	0
B16Cu1Fe83	0
B16Cu20Fe64	0
B16Cu3Fe81	0
B16Cu5Fe79	0
B16Ni68Si16	0
B16Ni80Si4	0
B17C16Ni67	0
B17C8Ni75	0
B17Fe80P3	0
B18C6Ni76	0
B18Cu10Fe72	0
B18Cu15Fe67	0
B18Cu1Fe81	0
B18Cu20Fe62	0
B18Cu5Fe77	0
B18Fe79P3	0
B19Fe75P6	0
B19Fe77P4	0
B19Ni67Si14	0
B1Cu20Zr79	0
B1Cu75Zr24	0
B2.5Cu75Zr22.5	0
B20C6Ni74	0
B20C8Ni72	0
B20Co60Si20	0
B20Co62.5Si17.5	0
B20Cu10Fe70	0
B20Cu1Fe79	0
B20Cu5Fe75	0
B20Mo60Si20	0
B20Mo65Si15	0
B20Mo77.5Si2.5	0
B20Ni77.5Si2.5	0
B22.5Co60Si17.5	0
B22C2Ni76	0
B22C5Ni73	0
B22C8Ni70	0
B22Fe76Si2	0
B22Ni75.5Si2.5	0
B24C4Ni72	0
B24Fe73Si3	0
B24Fe74Si2	0
B24Ni64Si12	0
B25Mo60Si15	0
B25Mo70Si5	0
B25Ni72.5Si2.5	0
B26C2Ni72	0
B26C4Ni70	0
B28C20Co52	0
B28Ni60Si12	0
B28Ni64Si8	0
B28Ni69Si3	0
B2Co82Zr16	0
B2Cr12Fe86	0
B2Cr14Fe84	0
B2Cr16Fe82	0
B2Cr20Fe78	0
B2Fe73Ni25	0
B2Fe78Mo20	0
B2Fe78Ni20	0
B2Fe80Mo18	0
B2Fe83Mo15	0
B2Fe83Ni15	0
B2Fe86Mo12	0
B2Fe88Mo10	0
B2Fe88Ni10	0
B2Fe90Mo8	0
B2Fe93Mo5	0
B30Mo60Si10	0
B30Ni66Si4	0
B32C20Co48	0
B36C12Co52	0
B36C16Co48	0
B36C8Co56	0
B3Fe82Zr15	0
B3Fe83P14	0
B3Fe85Nb12	0
B3Fe92Nb5	0
B40C2Co58	0
B40C4Ni56	0
B40C6Ni54	0
B41C6Ni53	0
B42.5C2.5Ni55	0
B44C2.5Ni53.5	0
B46C4Ni50	0
B46C8Ni46	0
B4Cr12Fe84	0
B4Cr14Fe82	0
B4Cr15Fe81	0
B4Cr16Fe80	0
B4Cr20Fe76	0
B4Cr5Fe91	0
B4Cu10Fe86	0
B4Cu1Fe95	0
B4Cu5Fe91	0
B4Fe71Ni25	0
B4Fe76Mo20	0
B4Fe76Ni20	0
B4Fe78Mo18	0
B4Fe81Mo15	0
B4Fe81Ni15	0
B4Fe84Mo12	0
B4Fe84P12	0
B4Fe86Mo10	0
B4Fe86Ni10	0
B4Fe86V10	0
B4Fe88Mo8	0
B4Fe91Mn5	0
B4Fe91Mo5	0
B4Fe91Ni5	0
B4Fe91V5	0
B4Fe93Mn3	0
B4Fe93Ni3	0
B4Fe95Mn1	0
B4Fe95Ni1	0
B50C4Ni46	0
B50C8Ni42	0
B58C4Ni38	0
B5C15Ni80	0
B5C20Ni75	0
B5C5Ni90	0
B5Co75Si20	0
B5Fe80Nb15	0
B5Fe81Nd14	0
B5Fe83Nb12	0
B5Fe84P11	0
B5Fe90Zr5	0
B5Mo70Si25	0
B5Mo75Si20	0
B5Mo80Si15	0
B5Mo85Si10	0
B5Mo90Si5	0
B6Co84Nb10	0
B6Cr12Fe82	0
B6Cr14Fe80	0
B6Cr15Fe79	0
B6Cr16Fe78	0
B6Cr18Fe76	0
B6Cr20Fe74	0
B6Cr22Fe72	0
B6Cr24Fe70	0
B6Cr26Fe68	0
B6Cr5Fe89	0
B6Cu10Fe84	0
B6Cu15Fe79	0
B6Cu1Fe93	0
B6Cu3Fe91	0
B6Cu5Fe89	0
B6Fe69Ni25	0
B6Fe74Mo20	0
B6Fe74Ni20	0
B6Fe76Mo18	0
B6Fe78Nd16	0
B6Fe79Mn15	0
B6Fe79Mo15	0
B6Fe79Nb15	0
B6Fe79Ni15	0
B6Fe81.5Si12.5	0
B6Fe82Mo12	0
B6Fe83Si11	0
B6Fe84Mn10	0
B6Fe84Mo10	0
B6Fe84Ni10	0
B6Fe84P10	0
B6Fe84V10	0
B6Fe86Mo8	0
B6Fe89Mn5	0
B6Fe89Mo5	0
B6Fe89Nb5	0
B6Fe89Ni5	0
B6Fe89V5	0
B6Fe91Mn3	0
B6Fe93Mn1	0
B6Fe93Ni1	0
B6Ni76Si18	0
B7.5Cu15Zr77.5	0
B7.5Fe74.5Si18	0
B7.5Fe82.5Si10	0
B7.5Ni76.5Si16	0
B7Fe84P9	0
B7Fe85Mo8	0
B7Fe88Zr5	0
B81.5Fe12.5Si6	0
B8C12Co80	0
B8C4Co88	0
B8C8Co84	0
B8Cr12Fe80	0
B8Cr14Fe78	0
B8Cr15Fe77	0
B8Cr16Fe76	0
B8Cr18Fe74	0
B8Cr20Fe72	0
B8Cr22Fe70	0
B8Cr24Fe68	0
B8Cr26Fe66	0
B8Cr5Fe87	0
B8Cu10Fe82	0
B8Cu15Fe77	0
B8Cu1Fe91	0
B8Cu3Fe89	0
B8Cu5Fe87	0
B8Fe20Mn72	0
B8Fe67Ni25	0
B8Fe72Mo20	0
B8Fe72Ni20	0
B8Fe74Mo18	0
B8Fe77Mn15	0
B8Fe77Mo15	0
B8Fe77Ni15	0
B8Fe80Mo12	0
B8Fe82Mn10	0
B8Fe82Mo10	0
B8Fe82Ni10	0
B8Fe82V10	0
B8Fe87Mn5	0
B8Fe87Mo5	0
B8Fe87Nb5	0
B8Fe87Ni5	0
B8Fe87V5	0
B8Fe89Mn3	0
B8Fe89Ni3	0
B8Fe90Zr2	0
B8Fe91Mn1	0
B8Fe91Ni1	0
B8Ni80Si12	0
B9Fe80Si11	0
B9Fe83Mo8	0
B9Fe83Si8	0
Be10Si15Ti75	0
Be15Si10Ti75	0
Be15Si15Ti70	0
Be20Nb10Zr70	0
Be20Nb15Zr65	0
Be20Nb20Zr60	0
Be20Si15Ti65	0
Be20Si5Ti75	0
Be25Nb10Zr65	0
Be25Nb15Zr60	0
Be25Si10Ti65	0
Be25Si15Ti60	0
Be30Si10Ti60	0
Be30Si15Ti55	0
Be35Si10Ti55	0
Be35Si15Ti50	0
Be40Si10Ti50	0
Be40Si5Ti55	0
Be45Si5Ti50	0
C10Co70W20	0
C10Co75Si15	0
C10Co75W15	0
C10Co80W10	0
C10Co82.5W7.5	0
C10Co85Si5	0
C10Co87.5W2.5	0
C10Cr15Fe75	0
C10Fe74W16	0
C10Fe78W12	0
C10Fe82.5P7.5	0
C10Fe82W8	0
C10Fe86W4	0
C10Mo24Ni66	0
C10Mo32Ni58	0
C10Ni65Si25	0
C10Ni67.5Si22.5	0
C10Ni70Si20	0
C10Ni75Si15	0
C10Ni80Si10	0
C10Ni85Si5	0
C12.5Co67.5W20	0
C12.5Co70W17.5	0
C12.5Co75W12.5	0
C12.5Co77.5W10	0
C12.5Co80W7.5	0
C12.5Co85W2.5	0
C12Co68W20	0
C12Co74W14	0
C12Mo12Ni76	0
C12Mo16Ni72	0
C12Mo28Ni60	0
C13Cr40Fe47	0
C14Co40Cr46	0
C14Co46Mo40	0
C14Co50Mo36	0
C14Co62Mo24	0
C14Co66W20	0
C14Co70Mo16	0
C14Co74Mo12	0
C14Co76Mo10	0
C14Co76W10	0
C14Cr28Fe58	0
C14Cr40Fe46	0
C14Fe66W20	0
C14Fe70W16	0
C14Fe74W12	0
C14Fe78W8	0
C14Fe82W4	0
C14Mo28Ni58	0
C15Co65W20	0
C15Co67.5W17.5	0
C15Co75Si10	0
C15Co75W10	0
C15Co77.5W7.5	0
C15Co80Si5	0
C15Co80W5	0
C15Cr10Fe75	0
C15Fe80P5	0
C15Ni70Si15	0
C15Ni75Si10	0
C15Ni80Si5	0
C16Co44Cr40	0
C16Co48Cr36	0
C16Co52Cr32	0
C16Co56Cr28	0
C16Co60Cr24	0
C16Co64W20	0
C16Co68W16	0
C16Co74Mo10	0
C16Co74W10	0
C16Fe80W4	0
C16Mo16Ni68	0
C17.5Co65W17.5	0
C17.5Fe77.5P5	0
C17Fe73W10	0
C18Co42Mo40	0
C18Co58W24	0
C18Co60Cr22	0
C18Co62W20	0
C18Co66W16	0
C18Co68W14	0
C18Co72W10	0
C18Co74.5W7.5	0
C18Co74Mo8	0
C18Co77W5	0
C18Fe62W20	0
C18Fe66W16	0
C18Fe68W14	0
C18Fe70W12	0
C18Fe74W8	0
C18Fe78W4	0
C18Mo12Ni70	0
C18Mo16Ni66	0
C18Mo20Ni62	0
C18Mo24Ni58	0
C18Mo28Ni54	0
C2.5Co95W2.5	0
C2.5Fe85P12.5	0
C20Co56Cr24	0
C20Co60W20	0
C20Co65W15	0
C20Co68W12	0
C20Co70Si10	0
C20Co70W10	0
C20Co75Si5	0
C20Co75W5	0
C20Cr22Fe58	0
C20Fe64W16	0
C20Fe70W10	0
C20Fe72W8	0
C20Fe76W4	0
C20Ni70Si10	0
C20Ni75Si5	0
C22Co48Cr30	0
C22Co52Cr26	0
C22Fe62W16	0
C22Fe70W8	0
C22Fe74W4	0
C3Si12Zr85	0
C5Co70Si25	0
C5Co75Si20	0
C5Co80Si15	0
C5Co80W15	0
C5Co85W10	0
C5Co90W5	0
C5Cr5Fe90	0
C5Fe79W16	0
C5Fe82.5P12.5	0
C5Fe85P10	0
C5Ni70Si25	0
C5Ni75Si20	0
C5Ni80Si15	0
C5Ni85Si10	0
C5Ni90Si5	0
C6Fe82W12	0
C6Fe86W8	0
C6Fe90W4	0
C7.5Co77.5W15	0
C7.5Co82.5W10	0
C7.5Co85W7.5	0
C7.5Fe82.5P10	0
C7.5Fe85P7.5	0
C7Fe79W14	0
C8Cr20Fe72	0
C8Cr40Fe52	0
C8Mo20Ni72	0
C8Mo28Ni64	0
Ca5Cu10Mg85	0
Ca5Cu5Mg90	0
Ca5Mg85Zn10	0
Ca5Mg90Zn5	0
Ca7.5Mg82.5Zn10	0
Ca7.5Mg87.5Zn5	0
Ce10Cu5Mg85	0
Ce15Cu10Mg75	0
Ce15Cu25Mg60	0
Ce15Cu5Mg80	0
Ce20Cu10Mg70	0
Ce20Cu15Mg65	0
Ce20Cu20Mg60	0
Ce20Cu25Mg55	0
Ce20Cu5Mg75	0
Ce20Mg40Ni40	0
Ce20Mg70Ni10	0
Ce25Cu25Mg50	0
Ce30Mg40Ni30	0
Ce5Cu5Mg90	0
Ce5Mg90Ni5	0
Co10Ni68.5P21.5	0
Co10Ni71P19	0
Co10Ni73P17	0
Co12.5Ni66P21.5	0
Co12.5Ni68.5P19	0
Co12.5Ni70.5P17	0
Co14Ni64.5P21.5	0
Co14Ni67P19	0
Co14Ni69P17	0
Co16Ni65P19	0
Co20.9Pd62.6Si16.5	0
Co2Ni76P22	0
Co2Ni81P17	0
Co3.5Ni74.5P22	0
Co3.5Ni79.5P17	0
Co5Ni73P22	0
Co5Ni78P17	0
Co7Ni71P22	0
Co7Ni76P17	0
Co9Ni69.5P21.5	0
Co9Ni74P17	0
Cr69.6Ni16.2P14.2	0
Cr70Ni10P20	0
Cr72.5Ni13.5P14	0
Cu10Hf80Ni10	0
Cu10La10Mg80	0
Cu10La40Mg50	0
Cu10Mg60Y30	0
Cu10Mg65Nd25	0
Cu10Mg89Y1	0
Cu10Ni10Ti80	0
Cu10Ni10Zr80	0
Cu10Ni40Ti50	0
Cu10Ni50Ti40	0
Cu10Ni60Ti30	0
Cu10Ni70Ti20	0
Cu10Ni80Ti10	0
Cu12Ni67P21	0
Cu13Ni37Ti50	0
Cu13Ni66P21	0
Cu13Ni67P20	0
Cu13Ni69P18	0
Cu14Ni66P20	0
Cu14Ni68P18	0
Cu15La10Mg75	0
Cu15La15Mg70	0
Cu15La30Mg55	0
Cu15Mg60Nd25	0
Cu15Mg84Y1	0
Cu15Ni10Ti75	0
Cu15Ni35Ti50	0
Cu15Ni5Ti80	0
Cu1Mg79Y20	0
Cu1Mg89Y10	0
Cu1Ni75P24	0
Cu1Ni83P16	0
Cu20Hf10Ni70	0
Cu20Hf75Ni5	0
Cu20La20Mg60	0
Cu20La25Mg55	0
Cu20La50Mg30	0
Cu20Mg40Nd40	0
Cu20Ni40Ti40	0
Cu20Ni50Ti30	0
Cu20Ni5Zr75	0
Cu20Ni60Ti20	0
Cu20Ni60Zr20	0
Cu20Ni70Ti10	0
Cu25La25Mg50	0
Cu26.7Pd56.8Si16.5	0
Cu2Ni74P24	0
Cu2Ni82P16	0
Cu30Hf10Ni60	0
Cu30La50Mg20	0
Cu30Mg30Y40	0
Cu30Ni40Ti30	0
Cu30Ni50Ti20	0
Cu30Ni50Zr20	0
Cu30Ni60Ti10	0
Cu31Ti41Zr28	0
Cu34Ti44Zr22	0
Cu35Ni35Ti30	0
Cu3Ni73P24	0
Cu3Ni81P16	0
Cu40.9Mg40.9Ca18.2	0
Cu40Hf10Ni50	0
Cu40La40Mg20	0
Cu40Mg20Nd40	0
Cu40Mg20Y40	0
Cu40Ni40Ti20	0
Cu40Ni40Zr20	0
Cu45.5Mg45.5Ca9.0	0
Cu4Ni80P16	0
Cu50Hf10Ni40	0
Cu50La30Mg20	0
Cu50Ni30Ti20	0
Cu50Ni30Zr20	0
Cu50Ni40Ti10	0
Cu54.5Mg9.1Ca36.4	0
Cu5Mg65Y30	0
Cu5Mg75Y20	0
Cu5Mg80Nd15	0
Cu5Mg90Nd5	0
Cu5Mg90Y5	0
Cu5Ni10Ti85	0
Cu5Ni15Ti80	0
Cu5Ni20Zr75	0
Cu5Ni45Ti50	0
Cu5Ni5Ti90	0
Cu60Hf10Ni30	0
Cu60Mg30Nd10	0
Cu60Ni20Zr20	0
Cu70Hf10Ni20	0
Cu70Hf20Ni10	0
Cu70Mg10Nd20	0
Cu70Ni10Ti20	0
Cu70Ni10Zr20	0
Cu70Ni20Ti10	0
Cu75Ti8Zr17	0
Cu80Ni10Ti10	0
Dy84Fe6Zr10	0
Fe15Pd68.5Si16.5	0
Fe84Gd6Zr10	0
Fe88Pr2Zr10	0
La10Mg85Ni5	0
La15Mg80Ni5	0
La20Mg70Ni10	0
La30Mg60Ni10	0
La40Mg10Ni50	0
La40Mg40Ni20	0
La50Mg20Ni30	0
La5Mg90Ni5	0
Mg10Nd30Ni60	0
Mg10Nd70Ni20	0
Mg20Nd70Ni10	0
Mg30Nd20Ni50	0
Mg30Nd60Ni10	0
Mg40Nd50Ni10	0
Mg40Ni40Y20	0
Mg50Nd10Ni40	0
Mg50Nd40Ni10	0
Mg50Ni40Y10	0
Mg70Ni10Y20	0
Mg77.5Mn10Y12.5	0
Mg80Mn15Y5	0
Mg80Nd15Ni5	0
Mg80Ni5Y15	0
Mg81Mn4Y15	0
Mg82.5Mn10Y7.5	0
Mg82Mn8Y10	0
Mg83Mn2Y15	0
Mg84.5Mn8Y7.5	0
Mg87.5Mn10Y2.5	0
Mg89.5Mn8Y2.5	0
Mg90.5Mn2Y7.5	0
Mg90Nd5Ni5	0
Mg90Ni5Y5	0
Mg93.5Mn4Y2.5	0
Mg93Mn2Y5	0
Mg95.5Mn2Y2.5	0
Mo35Nb45Si20	0
Nb10Si10Ti80	0
Nb20Si10Ti70	0
Nb30Si10Ti60	0
Nb30Si11Zr59	0
Nb30Si12Ti58	0
Nb30Si13Ti57	0
Nb30Si20Ti50	0
Nb30Si5Zr65	0
Nb30Si7Zr63	0
Nb30Si9Zr61	0
Nb40Si5Zr55	0
Nb40Si7Zr53	0
Nb47Si13Ti40	0
Nb47Si25Ti28	0
Nb50Si13Ti37	0
Nb50Si15Ti35	0
Nb50Si20Zr30	0
Nb50Si25Ti25	0
Nb55Si20V25	0
Nb65Si20Ta15	0
Nb65Si20W15	0
Ni10Si20Ti70	0
Ni10Si5Ti85	0
Ni15Si20Ti65	0
Ni15Si5Ti80	0
Ni20Si20Ti60	0
Ni25Si20Ti55	0
Ni30Si30Ti40	0
Ni30Si40Ti30	0
Ni32P20Pt48	0
Ni40Si30Ti30	0
Ni45Si10Ti45	0
Ni45Si5Ti50	0
Ni50Si20Ti30	0
Ni50Si30Ti20	0
Ni50Si5Ti45	0
Ni58.5Pd25Si16.5	0
Ni5Si10Ti85	0
Ni5Si20Ti75	0
Ni60P25Pt15	0
Ni72P20Pt8	0
Pd76.8Rh6.7Si16.5	0
Si10Ti70V20	0
Si10Ti85V5	0
Si15Ti50V35	0
Si20Ti60V20	0
Si82Ti8Zr10	0
Si84Ti6Zr10	0
Si86Ti4Zr10	0
Si88Ti2Zr10	0
Al13La87	0.1
Al20La80	0.1
Al25Tb75	0.1
Al30Ca70	0.1
Al30La70	0.1
Al40Ca60	0.1
Al40Gd60	0.1
Al40La60	0.1
Al45Gd55	0.1
Al50Gd50	0.1
Al50La50	0.1
Al55Gd45	0.1
Al55La45	0.1
Al57La43	0.1
Al84Sm16	0.1
Al85Y15	0.1
Al86La14	0.1
Al86Nd14	0.1
Al86Sm14	0.1
Al86Y14	0.1
Al87Ce13	0.1
Al87Y13	0.1
Al88Ce12	0.1
Al88Gd12	0.1
Al88Nd12	0.1
Al88Sm12	0.1
Al88Y12	0.1
Al89Ca11	0.1
Al89Ce11	0.1
Al89Y11	0.1
Al90Ca10	0.1
Al90Ce10	0.1
Al90Gd10	0.1
Al90La10	0.1
Al90Nd10	0.1
Al90Sm10	0.1
Al90Y10	0.1
Al91Ca9	0.1
Al91Ce9	0.1
Al92Ce8	0.1
Al92Gd8	0.1
Al92La8	0.1
Al92Nd8	0.1
Al92Sm8	0.1
Al92Y8	0.1
Al93Ce7	0.1
Al9Y9	0.1
Au25Gd75	0.1
B11Co89	0.1
B12Co88	0.1
B12Fe88	0.1
B13Fe87	0.1
B14Fe86	0.1
B15Fe85	0.1
B16Co84	0.1
B16Fe84	0.1
B17.5Fe82.5	0.1
B17Co83	0.1
B18.5Co81.5	0.1
B18.5Fe81.5	0.1
B18.5Ni81.5	0.1
B18Co82	0.1
B18Fe82	0.1
B18Ni82	0.1
B19Fe81	0.1
B20Co80	0.1
B20Fe80	0.1
B22.5Fe77.5	0.1
B22Co78	0.1
B22Fe78	0.1
B24Co76	0.1
B25Co75	0.1
B25Fe75	0.1
B26Co74	0.1
B28Co72	0.1
B28Ni72	0.1
B29Co71	0.1
B30Co70	0.1
B30Ni70	0.1
B32Co68	0.1
B34Co66	0.1
B34Ni66	0.1
B35Co65	0.1
B36Co64	0.1
B38Co62	0.1
B38Ni62	0.1
B40Co60	0.1
B40Ni60	0.1
B41Co59	0.1
B42Ni58	0.1
B9Fe91	0.1
Be30Zr70	0.1
Be32.5Zr67.5	0.1
Be35Zr65	0.1
Be37.5Ti62.5	0.1
Be37Ti63	0.1
Be38Ti62	0.1
Be39Ti61	0.1
Be40Ti60	0.1
Be40Zr60	0.1
Be41Ti59	0.1
Be45Zr55	0.1
Be50Zr50	0.1
Ca60Mg40	0.1
Ca70Cu30	0.1
Ca70Mg30	0.1
Co30Zr70	0.1
Co33Hf67	0.1
Co33Zr67	0.1
Co55Zr45	0.1
Co84Zr16	0.1
Co90Zr10	0.1
Co91Zr9	0.1
Cu20Mg80	0.1
Cu27La73	0.1
Cu30Hf70	0.1
Cu30Mg70	0.1
Cu30Zr70	0.1
Cu33Zr67	0.1
Cu35Ti65	0.1
Cu37.5La62.5	0.1
Cu37La63	0.1
Cu40Hf60	0.1
Cu40Mg60	0.1
Cu40Ti60	0.1
Cu40Y60	0.1
Cu40Zr60	0.1
Cu45Ti55	0.1
Cu50Hf50	0.1
Cu50Ti50	0.1
Cu55Ti45	0.1
Cu56Zr44	0.1
Cu60Hf40	0.1
Cu60Ti40	0.1
Cu60Zr40	0.1
Cu62Zr38	0.1
Cu65Zr35	0.1
Cu70Hf30	0.1
Cu70Ti30	0.1
Cu70Zr30	0.1
Cu73Ti27	0.1
Fe24Zr76	0.1
Fe25Sc75	0.1
Fe30Zr70	0.1
Fe33Zr67	0.1
Fe40Nd60	0.1
Fe50Nd50	0.1
Fe50Ni50	0.1
Fe60Nd40	0.1
Fe67Nd33	0.1
Fe75Nd25	0.1
Fe79Nd21	0.1
Fe80Nd20	0.1
Fe80P20	0.1
Fe82Nd18	0.1
Fe85Nd15	0.1
Fe88Zr12	0.1
Fe89Nd11	0.1
Fe89Zr11	0.1
Fe90Sc10	0.1
Fe90Zr10	0.1
Fe91Zr9	0.1
Fe92Zr8	0.1
Gd56Si44	0.1
Ge13Zr87	0.1
Ge15Zr85	0.1
Ge17Zr83	0.1
Ge21Pd79	0.1
Hf30Ni70	0.1
Hf40Ni60	0.1
Hf50Ni50	0.1
Hf60Ni40	0.1
Hf67Ni33	0.1
Hf70Ni30	0.1
Hf85Si15	0.1
La48Ni52	0.1
La60Ni40	0.1
La70Ni30	0.1
La80Ni20	0.1
Mg60Zn40	0.1
Mg65Zn35	0.1
Mg70Zn30	0.1
Mg75Zn25	0.1
Mg80Ni20	0.1
Mg84Y16	0.1
Mg85Ni15	0.1
Mg85Y15	0.1
Mg90Ni10	0.1
Mn90Zr10	0.1
Nb60Ni40	0.1
Nb77Si23	0.1
Nb80Si20	0.1
Nb85Si15	0.1
Nd60Ni40	0.1
Nd70Ni30	0.1
Ni18Zr82	0.1
Ni20Pd80	0.1
Ni20Zr80	0.1
Ni28Zr72	0.1
Ni30Ti70	0.1
Ni30Zr70	0.1
Ni33Ti67	0.1
Ni33Zr67	0.1
Ni35Ti65	0.1
Ni36Zr64	0.1
Ni40Ti60	0.1
Ni40Zr60	0.1
Ni45Ti55	0.1
Ni50Pd50	0.1
Ni50Ta50	0.1
Ni60Ta40	0.1
Ni60Ti40	0.1
Ni60Zr40	0.1
Ni63Zr37	0.1
Ni65Ta35	0.1
Ni65Zr35	0.1
Ni67Zr33	0.1
Ni68Zr32	0.1
Ni70Ta30	0.1
Ni70Zr30	0.1
Ni80Ta20	0.1
Ni81.5P18.5	0.1
Ni81P19	0.1
Ni82P18	0.1
Ni90Ta10	0.1
Ni90Zr10	0.1
P19Pd81	0.1
Pd78Si22	0.1
Pd79Si21	0.1
Pd82.4Si17.6	0.1
Pd83.5Si16.5	0.1
Pd84Si16	0.1
Pd85Si15	0.1
Si13Ti87	0.1
Si13Zr87	0.1
Si15Ti85	0.1
Si15Zr85	0.1
Si17Zr83	0.1
Si20Ti80	0.1
Si22Ti78	0.1
Si80Ti20	0.1
Si85Ti15	0.1
Ti15Zr85	0.1
Ti20Zr80	0.1
Ti22Zr78	0.1
(Fe50Ni50)83B17	0.1
Ag1.7Pd81.8Si16.5	0.1
Ag10.5Cu81.5P8	0.1
Ag10.5Cu81.9P7.6	0.1
Ag10.5Cu82.5P7	0.1
Ag10Ce10Cu80	0.1
Ag10Ce6Cu84	0.1
Ag10Mg60Y30	0.1
Ag10Mg70Y20	0.1
Ag10Mg80Y10	0.1
Ag10Pd73.5Si16.5	0.1
Ag12.2Cu80.3P7.5	0.1
Ag12.2Cu80.8P7	0.1
Ag12.5Pd71Si16.5	0.1
Ag15Al10Mg75	0.1
Ag15Ce6Cu79	0.1
Ag15Mg80Y5	0.1
Ag15Pd68.5Si16.5	0.1
Ag20Al25La55	0.1
Ag20Ce10Cu70	0.1
Ag20Ce6Cu74	0.1
Ag20Mg30Y50	0.1
Ag20Mg40Y40	0.1
Ag20Mg50Y30	0.1
Ag20Mg60Y20	0.1
Ag20Mg70Y10	0.1
Ag25Al10Mg65	0.1
Ag25Al20Mg55	0.1
Ag25Ce6Cu69	0.1
Ag25Mg60Y15	0.1
Ag25Mg65Y10	0.1
Ag25Mg70Y5	0.1
Ag28Cu30Fe42	0.1
Ag29Cu30Fe41	0.1
Ag30Ce10Cu60	0.1
Ag30Ce6Cu64	0.1
Ag30Cu30Fe40	0.1
Ag30Mg30Y40	0.1
Ag30Mg40Y30	0.1
Ag30Mg50Y20	0.1
Ag30Mg55Y15	0.1
Ag30Mg60Y10	0.1
Ag35Al10Mg55	0.1
Ag35Al20Mg45	0.1
Ag35Ce4Cu61	0.1
Ag35Ce5Cu60	0.1
Ag35Ce6Cu59	0.1
Ag35Cu35Mg30	0.1
Ag37.5Cu37.5Ge25	0.1
Ag38.75Cu38.75Ge22.5	0.1
Ag38Cu22Fe40	0.1
Ag4.2Pd79.3Si16.5	0.1
Ag4.5Pd75.5Si20	0.1
Ag4.5Pd79Si16.5	0.1
Ag40Ce10Cu50	0.1
Ag40Ce3Cu57	0.1
Ag40Ce4Cu56	0.1
Ag40Ce5Cu55	0.1
Ag40Ce8Cu52	0.1
Ag40Cu40Ge20	0.1
Ag40Mg30Y30	0.1
Ag40Mg40Y20	0.1
Ag40Mg50Y10	0.1
Ag41Cu23Fe36	0.1
Ag45Al20Mg35	0.1
Ag45Ce3Cu52	0.1
Ag45Ce4Cu51	0.1
Ag45Ce5Cu50	0.1
Ag46Cu12Fe42	0.1
Ag4Pd79.5Si16.5	0.1
Ag5.5Pd78Si16.5	0.1
Ag50Ce10Cu40	0.1
Ag50Ce3Cu47	0.1
Ag50Ce4Cu46	0.1
Ag50Ce5Cu45	0.1
Ag50Mg30Y20	0.1
Ag55Ce5Cu40	0.1
Ag55Ce6Cu39	0.1
Ag55Ce8Cu37	0.1
Ag5Mg80Y15	0.1
Ag5Pd77Si18	0.1
Ag5Pd79Si16	0.1
Ag6.7Pd76.8Si16.5	0.1
Ag6Pd77.5Si16.5	0.1
Ag7.1Cu85.2P7.7	0.1
Ag7.5Cu85.5P7	0.1
Ag8.5Pd75Si16.5	0.1
Ag8.9Cu83.5P7.6	0.1
Ag9Cu82.8P8.2	0.1
Ag9Cu84P7	0.1
Al0.018Fe89.982Zr10	0.1
Al0.036Fe89.964Zr10	0.1
Al0.054Fe89.946Zr10	0.1
Al0.09Fe89.91Zr10	0.1
Al10Ca60Ga30	0.1
Al10Ce8Cu82	0.1
Al10Cu25Hf65	0.1
Al10Cu25Ti65	0.1
Al10Cu25Zr65	0.1
Al10Cu30La60	0.1
Al10Cu30Ti60	0.1
Al10Cu35Ti55	0.1
Al10Cu36Y54	0.1
Al10Cu50Ti40	0.1
Al10Cu60Ti30	0.1
Al10Cu82Nd8	0.1
Al10Hf65Ni25	0.1
Al10La30Ni60	0.1
Al10La35Ni55	0.1
Al10La40Ni50	0.1
Al10La45Ni45	0.1
Al10La50Ni40	0.1
Al10La55Ni35	0.1
Al10La60Ni30	0.1
Al10La65Ni25	0.1
Al10La70Ni20	0.1
Al10La75Ni15	0.1
Al10La80Ni10	0.1
Al10La86Ni4	0.1
Al10Mg65Zn25	0.1
Al10Mg70Zn20	0.1
Al10Mg75Zn15	0.1
Al10Ni10Zr80	0.1
Al10Ni15Zr75	0.1
Al10Ni20Zr70	0.1
Al10Ni25Ti65	0.1
Al10Ni25Zr65	0.1
Al10Ni30Ti60	0.1
Al10Ni30Zr60	0.1
Al10Ni32.4Zr57.6	0.1
Al10Ni35Zr55	0.1
Al10Ni36Ti54	0.1
Al10Ni40Ti50	0.1
Al10Ni40Zr50	0.1
Al10Ni50Zr40	0.1
Al10Ni55Zr35	0.1
Al10Ni60Zr30	0.1
Al11La27Ni62	0.1
Al11La87Ni2	0.1
Al11Ni60Zr29	0.1
Al11Ni6Zr83	0.1
Al12B14Fe74	0.1
Al12B18Co70	0.1
Al12B18Ni70	0.1
Al12B22Co66	0.1
Al12B22Fe66	0.1
Al12B22Ni66	0.1
Al12B26Co62	0.1
Al12B26Ni62	0.1
Al12B30Co58	0.1
Al12B30Ni58	0.1
Al12B34Co54	0.1
Al12B34Ni54	0.1
Al12B38Co50	0.1
Al12Ce8Cu80	0.1
Al12Cu80Nd8	0.1
Al12Ga12Mg76	0.1
Al13Ni58Zr29	0.1
Al14Ni4Zr82	0.1
Al15Ca70Mg15	0.1
Al15Cu20Zr65	0.1
Al15Cu25La60	0.1
Al15Cu25Ti60	0.1
Al15Cu25Zr60	0.1
Al15Cu30Ti55	0.1
Al15Cu34Ti51	0.1
Al15Cu34Y51	0.1
Al15Cu35Ti50	0.1
Al15Cu40Ti45	0.1
Al15Cu50Ti35	0.1
Al15Cu60Ti25	0.1
Al15Fe15Zr70	0.1
Al15La26Ni59	0.1
Al15La30Ni55	0.1
Al15La40Ni45	0.1
Al15La50Ni35	0.1
Al15La55Ni30	0.1
Al15La60Ni25	0.1
Al15La65Ni20	0.1
Al15La70Ni15	0.1
Al15La75Ni10	0.1
Al15La80Ni5	0.1
Al15Mn15Zr70	0.1
Al15Ni10Zr75	0.1
Al15Ni15Zr70	0.1
Al15Ni20Zr65	0.1
Al15Ni25Ti60	0.1
Al15Ni30.6Zr54.4	0.1
Al15Ni30Zr55	0.1
Al15Ni35Zr50	0.1
Al15Ni40Zr45	0.1
Al15Ni45Zr40	0.1
Al15Ni50Zr35	0.1
Al15Ni55Zr30	0.1
Al15Ni5Zr80	0.1
Al16B14Co70	0.1
Al16B14Fe70	0.1
Al16B18Co66	0.1
Al16B18Fe66	0.1
Al16B18Ni66	0.1
Al16B22Co62	0.1
Al16B22Fe62	0.1
[truncated: 3,935 more rows]

## Sheet: EM
Metallic glasses (at. %)	Shear Modulus (GPa)	Bulk Modulus (GPa)	Shear Modulus (GPa) orignal	Bulk Modulus (GPa) orignal
Ca20Zn20Sr20Yb20Li11Mg9	6.3	12	6.3	12
Sr60Li5Mg15Zn20	7	16.1	7	16.1
Sr60Mg18Zn22	7.7	14.6	7.7	14.6
Sr60Mg20Zn15Cu5	7.8	15.3	7.8	15.3
Sr40Yb20Mg20Zn15Cu5	7.9	17.6	7.9	17.6
Ca20Zn20Sr20Yb20Mg20	8.9	17.5	8.9	17.5
Sr50Mg20Zn20Cu10	9	17.1	9	17.1
Ca65Mg8.31Li9.69Zn17	9	18.5	9	18.5
Ca65Mg8.54Li9.96Zn16.5	9	20.2	9	20.2
Yb62.5Zn15Mg17.5Cu5	10.4	19.8	10.4	19.8
Ca55Mg25Cu20	10.8	22.6	10.8	22.6
(La0.6Ce0.4)68Al10Cu20Co2	11.2	34.4	11.2	34.4
(La0.9Ce0.1)68Al10Cu20Co2	11.2	35.8	11.2	35.8
Ce70Al10Cu20	11.3	29.2	11.3	29.2
(La0.8Ce0.2)68Al10Cu20Co2	11.3	35.1	11.3	35.1
Ce69.8Al10Cu20Co0.2	11.5	31.2	11.5	31.2
Ce70Al10Ni10Cu10	11.5	27	11.5	27
Ce65Al10Ni10Cu10Nb5	11.6	29.8	11.6	29.8
Ce69.5Al10Cu20Co0.5	11.6	31.3	11.6	31.3
(Ce0.8La0.2)68Al10Cu20Co2	11.6	31.8	11.6	31.8
(La0.5Ce0.5)68Al10Cu20Co2	11.6	34.3	11.6	34.3
(La0.7Ce0.3)68Al10Cu20Co2	11.6	35.3	11.6	35.3
Ce69Al10Cu20Co1	11.7	31.1	11.7	31.1
Ce68Al10Cu20Nb2	11.7	30.1	11.7	30.1
Ce68Al10Cu20Co2	11.8	30.3	11.8	30.3
(Ce0.7La0.3)68Al10Cu20Co2	11.9	32.9	11.9	32.9
Ce68Al10Cu20Ni2	12	31.8	12	31.8
La68Al10Cu20Co2	12	38.8	12	38.8
Ca48Mg27Cu25	12.2	18.8	12.2	18.8
Ce68Al10Cu20Fe2	12.3	31.6	12.3	31.6
La64Al14(Cu0.5Ni0.5)22	12.5	39.1	12.5	39.1
Ca50Mg20Cu30	12.6	29	12.6	29
La66Al14Ni10Cu10	13.4	34.9	13.4	34.9
Pr60Cu20Ni10Al10	13.6	45.2	13.6	45.2
(Ce0.72Cu0.28)85Al10Fe5	13.9	35.7	13.9	35.7
La57.6Al17.5(Cu0.5Ni0.5)24.9	13.9	41.3	13.9	41.3
Pr60Cu18Ni10Al10Fe2	14	43.2	14	43.2
(Ce0.72Cu0.28)75Al10Fe15	14.1	35.7	14.1	35.7
Pr60Cu16Ni10Al10Fe4	14.1	42.6	14.1	42.6
Pr60Cu17Ni8Al15	14.2	44.3	14.2	44.3
Pr60Cu14Ni10Al10Fe6	14.3	43.2	14.3	43.2
Ce60Al20Cu20	14.3	33.5	14.3	33.5
La60Al20Co20	14.5	39.2	14.5	39.2
La55Al25Co20	15.4	39.4	15.4	39.4
La55Al25Cu10Ni5Co5	15.5	44.4	15.5	44.4
Pr55Cu17Ni8Al20	16.1	42.3	16.1	42.3
Pr60Cu12Ni10Al10Fe8	16.8	47.7	16.8	47.7
Pr60Cu10Ni10Al10Fe10	17.2	46.6	17.2	46.6
Pr55Cu14.3Ni5.7Al25	17.2	48.2	17.2	48.2
Pr55Al25Co20	17.4	43.5	17.4	43.5
(Ce0.72Cu0.28)90Al10	17.7	34.3	17.7	34.3
Pr60Cu5Ni10Al10Fe15	17.9	45.3	17.9	45.3
Mg64Ni21Nd15	17.9	44.8	17.9	44.8
Pr55Al12Fe30Cu3	18.2	41.4	18.2	41.4
Pr60Cu2Ni10Al10Fe18	18.7	42.5	18.7	42.5
Ce60Al15Ni15Cu10	18.7	36.6	18.7	36.6
(Mg0.65Cu0.25Gd0.1)97Ti3	19.1	44.1	19.1	44.1
Pr60Ni10Al10Fe20	19.2	41.6	19.2	41.6
Mg65Cu25Gd10	19.3	45.1	19.3	45.1
(Mg0.65Cu0.25Gd0.1)99Sn1	19.4	44.9	19.4	44.9
Mg65Cu25Tb10	19.5	45.25	19.4/19.6	44.7/45.8
Mg59.5Cu22.9Ag6.6Gd11	19.8	48.3	19.8	48.3
Mg61Cu28Gd11	19.8	47.6	19.8	47.6
(Mg0.65Cu0.25Gd0.1)95Ti5	19.8	44.6	19.8	44.6
Mg60Cu25Gd15	19.9	46.6	19.9	46.6
(Mg0.65Cu0.25Gd0.1)97Sn3	19.9	45.4	19.9	45.4
(Mg0.65Cu0.25Gd0.1)99Ti1	19.9	47.8	19.9	47.8
Mg63Cu26Y11	20	47	20	47
Mg61Cu22.4Ag5.6Y11	20.1	48.9	20.1	48.9
Mg58.5Cu30.5Y11	20.4	49.4	20.4	49.4
Mg57Cu34Nd9	20.5	50.7	20.5	50.7
Mg56Cu21Ag14Y9	20.6	54.3	20.6	54.3
Mg60Cu25Gd10Zn5	20.6	46.7	20.6	46.7
Mg54Cu28Ag7Y11	20.6	52	20.6	52
Mg57Cu31Y6.6Nd5.4	20.7	48.3	20.7	48.3
Mg58Cu27Y10Zn5	21.3	44.8	21.3	44.8
Sm40Y15Al25Co20	21.6	54.7	21.6	54.7
Tb55Al25Co20	22.8	50.2	22.8	50.2
Gd51Al24Co20Zr4Nb1	23.3	60.1	23.3	60.1
Dy55Al25Co20	23.5	52.2	23.5	52.2
Gd40Y16Al24Co20	23.5	58	23.5	58
Gd36Y20Al24Co20	23.5	57.2	23.5	57.2
Mg55Cu25Ag10Gd10	23.6	53.5	23.6	53.5
Tb36Y20Al24Co20	24	60.5	24	60.5
Dy46Y10Al24Co18Fe2	24.4	58.5	24.4	58.5
Ho40Al22Co22Y16	25.3	60.7	25.3	60.7
Zr70Al7(Ni1/3Cu2/3)23	25.4	112.5	25.4	112.5
Ho55Al25Co20	25.4	58.8	25.4	58.8
Tm55Al25Co20	25.6	62	25.6	62
Tm27.5Y27.5Al25Co20	25.8	61.9	25.8	61.9
(ZrNb)73.4(CuNiAl)26.6	25.9	96.7	25.9	96.7
Ho30Al24Co20Y26	25.9	63	25.9	63
Ho39Al25Co20Y16	26.2	63.6	26.2	63.6
(ZrNb)72.8(CuNiAl)27.2	26.4	106.2	26.4	106.2
Au49Ag5.5Pd2.3Cu26.9Si16.3	26.5	132.3	26.5	132.3
Er36Y20Al24Co20	26.6	63.8	26.6	63.8
Zr68Al8(Ni1/3Cu2/3)24	26.8	102.2	26.8	102.2
Er50Y6Al24Co20	27	65.1	27	65.1
Er55Al25Co20	27.1	60.7	27.1	60.7
Tm45Y10Al25Co20	27.3	62.3	27.3	62.3
(ZrNb)70.7(CuNiAl)29.3	27.6	105.8	27.6	105.8
Zr66Al9(Ni1/3Cu2/3)25	27.8	98.2	27.8	98.2
Tm40Zr15Al25Co20	28	68.1	28	68.1
Pd80P20	28.2	160	28.2	160
Zr61Cu17.3Ni12.8Al7.9Sn1	28.2	102.6	28.2	102.6
Zr60Al10Ni10Cu15Be5	28.2	109.7	28.2	109.7
Zr61Cu16.8Ni12.8Al7.9Sn1.5	28.4	92.9	28.4	92.9
Zr65.025Cu14.85Ni10.125Al10	28.4	104.4	28.4	104.4
Zr64.13Al10Ni10.12Cu15.75	28.5	106.6	28.5	106.6
Zr61Cu17.8Ni12.8Al7.9Sn0.5	28.8	101.3	28.8	101.3
Zr61Cu18.3Ni12.8Al7.9	28.9	101.4	28.9	101.4
Zr62Al10Ni12.6Cu15.4	28.9	109	28.9	109
Cu46Zr42Al7Y5	29.1	106.8	29.1	106.8
Zr61Al8.9Fe10.2Cu10.2Ag9.7	29.2		29.2
Zr61.88Al10Ni10.12Cu18	29.3	107.7	29.3	107.7
Tm39Y16Al25Co20	29.4	66.1	29.4	66.1
Zr62.325Cu17.55Ni10.125Al10	29.5	108.4	29.5	108.4
Zr61Cu15.8Ni12.8Al7.9Sn2.5	29.8	102.1	29.8	102.1
Zr60.525Cu19.35Ni10.125Al10	29.8	109	29.8	109
(Zr0.55Al0.1Ni0.05Cu0.3)99Y1	30	108	30	108
Lu39Y16Al25Co20	30	71.3	30	71.3
(Zr0.55Nb0.09Cu0.15Ni0.11Al0.1)99B1	30	108.2	30	108.2
Zr61Cu16.3Ni12.8Al7.9Sn2	30.1	99.8	30.1	99.8
Zr57Ti5Cu20Ni8Al10	30.1	99.2	30.1	99.2
Zr52.5Nb5Cu17.9Ni14.6Al10	30.2	109.7	30.2	109.7
Zr61Ti2Cu25Al12	30.2	104.1	30.2	104.1
Zr65Al10Ni10Cu15	30.3		30.3
Tm40Y15Al25Co10Ni10	30.4	68.7	30.4	68.7
Lu55Al25Co20	30.6	69.2	30.6	69.2
Zr60Al12Cu28	30.7	106.5	30.7	106.5
Pd79Ag3.5P6Si9.5Ge2	31	172	31	172
Lu45Y10Al25Co20	31.1		31.1
Zr60Nb3Cu14Ni13Al10	31.1	112.3	31.1	112.3
(Cu0.46Zr0.42Al0.07Y0.05)96Cr4	31.2	114.3	31.2	114.3
Cu50Zr50	31.3	101.2	31.3	101.2
Zr53Ti5Cu20Ni12Al10	31.3	112.3	31.3	112.3
(Zr0.55Al0.15Ni0.1Cu0.2)96Y4	31.5	104.8	31.5	104.8
(Cu0.541Zr0.382Ti0.077)98Y2	31.6	114.2	31.6	114.2
Zr55Al10Ni5Cu30	31.7	109.9	31.7	109.9
Zr52.5Ti5Cu17.9Ni14.6Al10	31.8	111.4	31.8	111.4
Zr35Ti30Cu8.25Be26.75	31.8	113.7	31.8	113.7
Cu51Zr41Ti8	31.9	118.8	31.9	118.8
Cu46Zr44Al7Y3	32	112.1	32	112.1
Zr57Nb5Cu15.4Ni12.6Al10	32	107.7	32	107.7
Sc36Al24Co20Y20	32.2	77.6	32.2	77.6
(Zr0.4675Ti0.0825Cu0.075Ni0.1Be0.275)92Al8	32.3	91.6	32.3	91.6
Pt74.7Cu1.5Ag0.3P18B4Si1.5	32.4	216.7	32.4	216.7
(Cu0.5Zr0.5)96Al4	32.4	113.7	32.4	113.7
(Cu0.5Zr0.5)94.5Al5.5	32.4	115.6	32.4	115.6
Cu45Zr45Al7Gd3	32.4	117.1	32.4	117.1
Zr58Ni26.6Al15.4	32.4	114.8	32.4	114.8
Pd64Ni16P20	32.8	172	32.8	172
(Zr0.4675Ti0.0825Cu0.075Ni0.1Be0.275)98Al2	32.8	110.6	32.8	110.6
Cu45Zr42.55Al9Y3.45	32.9	110	32.9	110
Pd77.5Cu6Si16.5	32.9	174.6	32.9	174.6
(Cu0.5Zr0.5)92Al7Gd1	32.9	123.7	32.9	123.7
Zr48Cu45Al7	33	112.8	33	112.8
Cu44.25Ag14.75Zr36Ti5	33.1	117	33.1	117
Pt57.5Cu14.7Ni5.3P22.5	33.3	198.7	33.3	198.7
Cu50Zr45Al5	33.3	117.3	33.3	117.3
Pd81Si19	33.4	182.6	33.4	182.6
(Zr58.9Ti5.6Cu22.2Ni13.3)88Al12	33.4	111.4	33.4	111.4
Zr60Al19Ni21	33.5	109.1	33.5	109.1
Pt60Ni15P25	33.8	201.9	33.8	201.9
(Cu0.5Zr0.5)94Al6	33.8	113.8	33.8	113.8
Zr53Ti5Cu20Ni12Al15	33.8	112.3	33.8	112.3
(Zr0.55Al0.15Ni0.1Cu0.2)98Y2	33.8	110.6	33.8	110.6
Zr56Co28Al16	33.9	113.1	33.9	113.1
(Zr0.59Ti0.06Cu0.22Ni0.13)85.7Al14.3	34	112.7	34	112.7
Zr36Ti14Cu12.5Ni5Be20.5Fe12	34	113.4	34	113.4
Pd56Fe24P20	34.3	161.2	34.3	161.2
(Cu0.5Zr0.5)92Al8	34.3	116.4	34.3	116.4
(Cu0.46Zr0.42Al0.07Y0.05)96Sn4	34.4	103.2	34.4	103.2
Zr48Nb8Cu14Ni12Be18	34.4	118.4	34.4	118.4
Zr55Al10Ni10Cu15Be10	34.4	111.6	34.4	111.6
Zr35Ti30Cu7.5Be27.5	34.5	96.5	34.5	96.5
Zr55.8Ni24.8Al19.4	34.6	113.9	34.6	113.9
Zr40Mg0.5Ti15Cu11Ni11Be21.5Y1	34.7	109.9	34.7	109.9
Zr55Nb9Cu15Ni11Al10	34.8	117.3	34.8	117.3
Cu45Zr46Al9	34.9	118.6	34.9	118.6
Cu60Zr33Ti7	34.9	122.2	34.9	122.2
Zr41Ti14Cu12.5Ni2Be22.5Fe8	35	98.4	35	98.4
Zr45Nb8Cu13Ni4Be22Fe8	35.1	114.9	35.1	114.9
Zr48Nb8Cu12Be24Fe8	35.2	113.6	35.2	113.6
Pd39Ni10Cu30P21	35.3	159.4	35.3	159.4
(Zr0.589Ti0.056Cu0.222Ni0.133)84Al16	35.3	113.3	35.3	113.3
Zr44Ti11Cu20Be25	35.3	111.2	35.3	111.2
Pd40Ni10Cu30P20	35.5	172.6	35.5	172.6
Ti40Zr25Ni3Cu12Be20	35.5	109.6	35.5	109.6
Zr44Ti11Cu9.3Ni10.2Be25Fe0.5	35.7	112.2	35.7	112.2
Ti45Zr20Be35	35.7	111.4	35.7	111.4
Zr50Cu25Be25	35.8	108.9	35.8	108.9
Zr52.5Al10Ni10Cu15Be12.5	35.9	112	35.9	112
Zr41Ti14Cu12.5Ni8Be22.5Fe2	36.1	112.3	36.1	112.3
(Cu0.5Zr0.5)90Al10	36.3	121.4	36.3	121.4
Zr41Ti14Cu12.5Ni5Be22.5Fe5	36.3	112.3	36.3	112.3
Zr45Nb10Cu13Ni10Be22	36.4	117.9	36.4	117.9
Pd40Ni40P20	36.5	175	36.5	175
Zr41Ti14Cu12.5Ni10Be22.5	36.5	115.3	36.5	115.3
Cu60Zr29Ti10Sn1	36.6	100.7	36.6	100.7
Ni80P20	36.7	161	36.7	161
Zr33Ti30Cu7.5Be27.5Al2	36.7	97.2	36.7	97.2
Zr33.5Ti24Cu15Be27.5	36.8	113	36.8	113
Cu60Zr20Hf10Ti10	36.9	128.2	36.9	128.2
Zr45.4Ti9.6Cu10.15Ni8.6Be26.25	37	111.9	37	111.9
Zr46.75Ti8.25Ni10Cu7.5Be27.5	37.2	111.9	37.2	111.9
Cu50.4Ni5.6Ti31Zr13	37.4	126.5	37.4	126.5
Zr53Ni23.5Al23.5	37.4	115.1	37.4	115.1
Pd64Fe16P20	37.9	169.8	37.9	169.8
Ni64Pd16P20	37.9	169.8	37.9	169.8
Zr41Ti14Cu12.5Be22.5Fe10	38.7	109.8	38.7	109.8
Zr50Al10Ni10Cu15Be15	38.8	110.9	38.8	110.9
Ti45Zr20Be30Cr5	39.2	114.5	39.2	114.5
Ni44Zr27.6Ti18.4Al10	39.5	130.4	39.5	130.4
Zr41Ti14Cu12.5Ni9Be22.5C1	39.5	107.3	39.5	107.3
Ni40Cu4Zr27.6Ti18.4Al10	39.6	132.3	39.6	132.3
Zr30Ti30Cu7.5Be27.5Al5	39.7	98.3	39.7	98.3
Ni40Cu2Pd2Zr27.6Ti18.4Al10	39.8	131.2	39.8	131.2
Ni45Ti20Zr25Al10	40.2		40.2
(Zr0.41Ti0.14Cu0.125Ni0.1Be0.225)98Y2	40.2	108.7	40.2	108.7
(Zr0.4675Ti0.0825Cu0.075Ni0.1Be0.275)95Al5	40.5	115.8	40.5	115.8
Hf62Ni25Al13	41.3	128.8	41.3	128.8
Zr34Ti15Cu10Ni11Be28Y2	41.7	103.7	41.7	103.7
Hf49Ta2Cu27.25Ni9.75Al12	42.4	127.6	42.4	127.6
Cu49Hf42Al9	42.7	128.9	42.7	128.9
Hf46Nb2Cu29.25Ni9.75Al13	43.1	130.3	43.1	130.3
Hf48Cu29.25Ni9.75Al13	43.1	128.9	43.1	128.9
Zr25Ti30Cu7.5Be27.5Al10	43.7	101.7	43.7	101.7
(Zr0.4675Ti0.0825Cu0.075Ni0.1Be0.275)88Al12	44.1	112.6	44.1	112.6
(Zr0.4675Ti0.0825Cu0.075Ni0.1Be0.275)90Al10	44.5	113.8	44.5	113.8
Ni40Cu5Zr28.5Ti16.5Al10	45.2	140.2	45.2	140.2
Ni59Zr19Ti11Nb6Si3Sn2	47.5	159.2	47.5	159.2
(Zr0.4675Ti0.0825Cu0.075Ni0.1Be0.275)85Al15	48.4	116.9	48.4	116.9
Ni56Co3Nb28Hf8Sn5	52.9	173.8	52.9	173.8
Ni60Sn6(Nb0.8Ta0.2)34	59.4	189	59.4	189
Fe80P11C9	61	148	61	148
Fe35.5Ni35.5Nb6B23	64.9	203.8	64.9	203.8
Fe63Cr3Mo10P12C7B5	65.2	174	65.2	174
Fe63Cr3Mo10P12C10B2	65.3	178	65.3	178
Fe64Cr3Mo10P10C10B3	66	174	66	174
Fe66Mo10P12C10B2	66.1	176	66.1	176
Ni60Nb35Sn5	66.3	183	66.3	183
Fe66Cr3Mo10P8C10B3	66.5	172	66.5	172
Fe65Cr2Mo9P10C8B6	66.8	174	66.8	174
Fe68Cr3Mo10P6C10B3	67.6	172	67.6	172
(Fe0.9Co0.1)64Mo14C15B6Er1	73	177	73	177
(Fe0.9Co0.1)64.25Mo14C15B6Er0.75	73	176	73	176
(Fe0.9Co0.1)64.5Mo14C15B6Er0.5	73	175	73	175
(Fe0.9Co0.1)64.75Mo14C15B6Er0.25	73	175	73	175
(Fe0.9Co0.1)64.875Mo14C15B6Er0.125	73	178	73	178
Fe65Mo14C15B6	73	195	73	195
Fe71Nb6B23	73.4	182.6	73.4	182.6
Fe53.25Ni17.75Nb6B23	73.4	186.5	73.4	186.5
(Fe0.9Co0.1)58.5Cr6Mo14C19B2Er0.5	74.4	188	74.4	188
(Fe0.9Co0.1)58.5Cr6Mo14C18B3Er0.5	75.3	187	75.3	187
Fe50Mn10Mo14Cr4C16B6	76.1	180	76.1	180
(Fe0.9Co0.1)58.5Cr6Mo14C15B6Er0.5	76.2	190	76.2	190
(Fe0.6Cr0.1Mo0.09C0.13B0.06Er0.02)98In2	76.3	142.2	76.3	142.2
Fe60.5Cr4Mo14C15B6Er0.5	76.6	184	76.6	184
(Fe0.6Cr0.1Mo0.09C0.13B0.06Er0.02)95Ni5	76.6	166.6	76.6	166.6
Fe59Cr6Mo14C15B6	77.4	188	77.4	188
Fe63Mo14C15B6Er2	77.8	178	77.8	178
(Fe0.6Cr0.1Mo0.09C0.13B0.06Y0.02)98V2	78.1	172.7	78.1	172.7
(Fe0.6Cr0.1Mo0.09C0.13B0.06Er0.02)95Be5	78.8	167.9	78.8	167.9
Fe49Cr15Mo14C19B2Er1	78.9	207	78.9	207
Fe60Cr10Mo9C13B6Er2	79.2	169.1	79.2	169.1
(Fe0.6Cr0.1Mo0.09C0.13B0.06Er0.02)98Be2	79.2	167.2	79.2	167.2
(Fe0.6Cr0.1Mo0.09C0.13B0.06Er0.02)98Pb2	79.6	170.7	79.6	170.7
Fe49Cr15Mo14C18B3Er1	80.2	200	80.2	200
Fe49Cr15Mo14C17B4Er1	80.8	200	80.8	200
Fe48Cr15Mo14Er2C15B6	81	195	81	195
Fe49Cr15Mo14C15B6Er1	81.9	200	81.9	200
Fe50Cr15Mo14C15B6	82	204	82	204
Fe49Cr15Mo14C13B8Er1	82.5	201	82.5	201
Fe41Co7Cr15Mo14C15B6Y2	84.1	192.5	84.1	192.5
Fe64Cr10Mo9C15Er2	88.2	166.8	88.2	166.8
Co58Ta7B35	91.5	215.7	91.5	215.7
Co56Ta9B35	93.8	224.1	93.8	224.1

## Sheet: GFA
Alloy Formula	Phase Formation
Ag27Cu73	CRA
Ag35Ca65	BMG
Ag42Fe58	CRA
Ag48Cu52	CRA
Ag48Fe52	CRA
Ag50Fe50	CRA
Ag52Fe48	CRA
Ag55Fe45	CRA
Ag61Fe39	CRA
Ag63Fe37	CRA
Ag67Fe33	CRA
Ag70Fe30	CRA
Ag84Fe16	CRA
Al10La90	CRA
Al10Ti90	CRA
Al13La87	RMG
Al20La80	RMG
Al20Ti80	CRA
Al20Zr80	CRA
Al25Tb75	RMG
Al25Ti75	CRA
Al25Zr75	CRA
Al30Ca70	RMG
Al30La70	RMG
Al30Ti70	CRA
Al30Zr70	CRA
Al33.6Ca66.4	BMG
Al35Ti65	CRA
Al40Ca60	RMG
Al40Cu60T	CRA
Al40Gd60	RMG
Al40La60	RMG
Al40Ti60	CRA
Al45Gd55	RMG
Al45Ti55	CRA
Al50Cu50	CRA
Al50Gd50	RMG
Al50La50	RMG
Al55Gd45	RMG
Al55La45	RMG
Al55Ti45	CRA
Al57La43	RMG
Al60Cu40	CRA
Al60La40	CRA
Al60Ti40	CRA
Al65Ti35	CRA
Al70Cu30	CRA
Al70La30	CRA
Al70Ni30	CRA
Al70Ti30	CRA
Al75Cu25	CRA
Al80Cr20	CRA
Al80Cu20	CRA
Al80La20	CRA
Al80Ni20	CRA
Al80Ti20	CRA
Al81Cr19	CRA
Al82Sm18	CRA
Al83Cr17	CRA
Al84Cr16	CRA
Al84Sm16	RMG
Al85Gd15	CRA
Al85Y15	RMG
Al86Co14	CRA
Al86Cr14	CRA
Al86La14	RMG
Al86Nd14	RMG
Al86Ni14	CRA
Al86Sm14	RMG
Al86Y14	RMG
Al87Ce13	RMG
Al87Y13	RMG
Al88Ce12	RMG
Al88Co12	CRA
Al88Cr12	CRA
Al88Fe12	CRA
Al88Gd12	RMG
Al88Nd12	RMG
Al88Ni12	CRA
Al88Sm12	RMG
Al88Y12	RMG
Al89Ca11	RMG
Al89Ce11	RMG
Al89Y11	RMG
Al90Ca10	RMG
Al90Ce10	RMG
Al90Co10	CRA
Al90Cr10	CRA
Al90Fe10	CRA
Al90Gd10	RMG
Al90La10	RMG
Al90Nd10	RMG
Al90Ni10	CRA
Al90Sm10	RMG
Al90Y10	RMG
Al91Ca9	RMG
Al91Ce9	RMG
Al92.5Ca7.5	CRA
Al92Ce8	RMG
Al92Co8	CRA
Al92Cr8	CRA
Al92Fe8	CRA
Al92Gd8	RMG
Al92La8	RMG
Al92Mn8	CRA
Al92Nd8	RMG
Al92Ni8	CRA
Al92Sm8	RMG
Al92Y8	RMG
Al93Ce7	RMG
Al94.1Ti5.9	CRA
Al94Ce6	CRA
Al94Co6	CRA
Al94Cr6	CRA
Al94Fe6	CRA
Al94Gd6	CRA
Al94Mn6	CRA
Al94Nd6	CRA
Al94Ni6	CRA
Al94Sm6	CRA
Al95Ce5	CRA
Al96Co4	CRA
Al96Cr4	CRA
Al96Fe4	CRA
Al96Mn4	CRA
Al96Nd4	CRA
Al96Ni4	CRA
Al97.1Ti2.9	CRA
Al98.9Ti1.1	CRA
Al98Co2	CRA
Al98Fe2	CRA
Al98Mn2	CRA
Al98Nd2	CRA
Al98Ni2	CRA
Al9Y9	RMG
Au25Gd75	RMG
B10Mo90	CRA
B11Co89	RMG
B12Co88	RMG
B12Fe88	RMG
B13Fe87	RMG
B14Fe86	RMG
B15Co85	CRA
B15Fe85	RMG
B15Mo85	CRA
B16Co84	RMG
B16Fe84	RMG
B16Ni84	CRA
B17.5Fe82.5	RMG
B17Co83	RMG
B17Fe83	BMG
B18.5Co81.5	RMG
B18.5Fe81.5	RMG
B18.5Ni81.5	RMG
B18Co82	RMG
B18Fe82	RMG
B18Ni82	RMG
B19Fe81	RMG
B20Co80	RMG
B20Fe80	RMG
B20Mo80	CRA
B20Ni80	CRA
B21Fe79	CRA
B22.5Fe77.5	RMG
B22Co78	RMG
B22Fe78	RMG
B22Ni78	CRA
B24Co76	RMG
B24Ni76	CRA
B25Co75	RMG
B25Fe75	RMG
B25Mo75	CRA
B26Co74	RMG
B26Ni74	CRA
B28Co72	RMG
B28Ni72	RMG
B29Co71	RMG
B30Co70	RMG
B30Mo70	CRA
B30Ni70	RMG
B32Co68	RMG
B34Co66	RMG
B34Ni66	RMG
B35Co65	RMG
B36Co64	RMG
B38Co62	RMG
B38Ni62	RMG
B40Co60	RMG
B40Ni60	RMG
B41Co59	RMG
B42Ni58	RMG
B46Ni54	CRA
B48Ni52	CRA
B54Ni46	CRA
B5Ni95	CRA
B9Fe91	RMG
Be10Ti90	CRA
Be10Zr90	CRA
Be2.5Zr97.5	CRA
Be20Ti80	CRA
Be20Zr80	CRA
Be30Ti70	CRA
Be30Zr70	RMG
Be32.5Zr67.5	RMG
Be35Ti65	CRA
Be35Zr65	RMG
Be37.5Ti62.5	RMG
Be37Ti63	RMG
Be38Ti62	RMG
Be39Ti61	RMG
Be40Ti60	RMG
Be40Zr60	RMG
Be41Ti59	RMG
Be42Ti58	CRA
Be43Ti57	CRA
Be45Ti55	CRA
Be45Zr55	RMG
Be50Ti50	CRA
Be50Zr50	RMG
Be7.5Zr92.5	CRA
C10Co90	CRA
C10Ni90	CRA
C15Co85	CRA
C15Ni85	CRA
C20Co80	CRA
C20Ni80	CRA
C5Ni95	CRA
Ca10Mg90	CRA
Ca11Mg89	CRA
Ca60Mg40	RMG
Ca7.5Mg92.5	CRA
Ca70Cu30	RMG
Ca70Mg30	RMG
Ce10Mg90	CRA
Co30Zr70	RMG
Co33Hf67	RMG
Co33Zr67	RMG
Co55Zr45	RMG
Co70Si30	CRA
Co75Si25	CRA
Co80Si20	CRA
Co84Zr16	RMG
Co85Si15	CRA
Co90Si10	CRA
Co90Zr10	RMG
Co91Zr9	RMG
Co95Si5	CRA
Cr80P20	CRA
Cr87P13	CRA
Cu10Mg90	CRA
Cu10Ti90	CRA
Cu15Mg85	CRA
Cu20La80	CRA
Cu20Mg80	RMG
Cu20Ti80	CRA
Cu27La73	RMG
Cu28Zr72	CRA
Cu30Hf70	RMG
Cu30Mg70	RMG
Cu30Ti70	CRA
Cu30Zr70	RMG
Cu32Fe68	CRA
Cu33Zr67	RMG
Cu35Ti65	RMG
Cu37.5La62.5	RMG
Cu37La63	RMG
Cu40Hf60	RMG
Cu40La60	CRA
Cu40Mg60	RMG
Cu40Ti60	RMG
Cu40Y60	RMG
Cu40Zr60	RMG
Cu45Ti55	RMG
Cu46Zr54	BMG
Cu50Hf50	RMG
Cu50La50	CRA
Cu50Mg50	BMG
Cu50Ti50	RMG
Cu50Zr50	BMG
Cu54Fe46	CRA
Cu55Ti45	RMG
Cu56Zr44	RMG
Cu60Hf40	RMG
Cu60Nd40	CRA
Cu60Ti40	RMG
Cu60Zr40	RMG
Cu62Zr38	RMG
Cu63Fe37	CRA
Cu64Zr36	BMG
Cu65Zr35	RMG
Cu66Ti34	CRA
Cu70Fe30	CRA
Cu70Hf30	RMG
Cu70Nd30	CRA
Cu70Ti30	RMG
Cu70Zr30	RMG
Cu71Fe29	CRA
Cu73Ti27	RMG
Cu75Ti25	CRA
Cu75Zr25	CRA
Cu76Fe24	CRA
Cu80Nd20	CRA
Cu80Ti20	CRA
Cu80Zr20	CRA
Cu85Ti15	CRA
Cu90Fe10	CRA
Cu90Ti10	CRA
Cu95Zr5	CRA
Fe24Zr76	RMG
Fe25Sc75	RMG
Fe30Zr70	RMG
Fe33Zr67	RMG
Fe40Nd60	RMG
Fe50Nd50	RMG
Fe50Ni50	RMG
Fe60Nd40	RMG
Fe66.7Tb33.3	CRA
Fe67Nd33	RMG
Fe75Nd25	RMG
Fe79Nd21	RMG
Fe80Nd20	RMG
Fe80P20	RMG
Fe82Nd18	RMG
Fe85Nd15	RMG
Fe87Zr13	CRA
Fe88Zr12	RMG
Fe89Nd11	RMG
Fe89Zr11	RMG
Fe90Sc10	RMG
Fe90Zr10	RMG
Fe91Zr9	RMG
Fe92Zr8	RMG
Gd56Si44	RMG
Ge13Zr87	RMG
Ge15Zr85	RMG
Ge17Zr83	RMG
Ge21Pd79	RMG
Hf30Ni70	RMG
Hf40Ni60	RMG
Hf50Ni50	RMG
Hf60Ni40	RMG
Hf67Ni33	RMG
Hf70Ni30	RMG
Hf85Si15	RMG
La30Ni70	CRA
La40Ni60	CRA
La48Ni52	RMG
La50Ni50	CRA
La60Ni40	RMG
La70Ni30	RMG
La80Ni20	RMG
La90Ni10	CRA
Mg50Ni50	BMG
Mg55Zn45	CRA
Mg60Zn40	RMG
Mg65Zn35	RMG
Mg70Ni30	CRA
Mg70Zn30	RMG
Mg75Y25	CRA
Mg75Zn25	RMG
Mg80Ni20	RMG
Mg80Y20	CRA
Mg80Zn20	CRA
Mg84Y16	RMG
Mg85Mn15	CRA
Mg85Nd15	CRA
Mg85Ni15	RMG
Mg85Y15	RMG
Mg85Zn15	CRA
Mg87.5Y12.5	CRA
Mg90Mn10	CRA
Mg90Nd10	CRA
Mg90Ni10	RMG
Mg90Y10	CRA
Mg90Zn10	CRA
Mg92.5Mn7.5	CRA
Mg92.5Nd7.5	CRA
Mg95Mn5	CRA
Mg95Nd5	CRA
Mg95Y5	CRA
Mg95Zn5	CRA
Mg97.5Nd2.5	CRA
Mn90Zr10	RMG
Nb60Ni40	RMG
Nb77Si23	RMG
Nb80Si20	RMG
Nb85Si15	RMG
Nd30Ni70	CRA
Nd50Ni50	CRA
Nd60Ni40	RMG
Nd70Ni30	RMG
Nd80Ni20	CRA
Ni10Ti90	CRA
Ni15Ti85	CRA
Ni18Zr82	RMG
Ni20Pd80	RMG
Ni20Ti80	CRA
Ni20Zr80	RMG
Ni25Ti75	CRA
Ni28Zr72	RMG
Ni30Ti70	RMG
Ni30Zr70	RMG
Ni33Ti67	RMG
Ni33Zr67	RMG
Ni35Ti65	RMG
Ni36Zr64	RMG
Ni40Ti60	RMG
Ni40Zr60	RMG
Ni45Ti55	RMG
Ni50Nb50	BMG
Ni50Pd50	RMG
Ni50Ta50	RMG
Ni50Ti50	CRA
Ni50Zr50	BMG
Ni55Ti45	CRA
Ni60Nb40	BMG
Ni60Nd40	BMG
Ni60Ta40	RMG
Ni60Ti40	RMG
Ni60Zr40	RMG
Ni63Zr37	RMG
Ni65Ta35	RMG
Ni65Ti35	CRA
Ni65Zr35	RMG
Ni67Zr33	RMG
Ni68Zr32	RMG
Ni70Ta30	RMG
Ni70Ti30	CRA
Ni70Zr30	RMG
Ni75Ti25	CRA
Ni80P20	BMG
Ni80Si20	CRA
Ni80Ta20	RMG
Ni81.5P18.5	RMG
Ni81P19	RMG
Ni82P18	RMG
Ni85Si15	CRA
Ni90Si10	CRA
Ni90Ta10	RMG
Ni90Ti10	CRA
Ni90Zr10	RMG
Ni95Si5	CRA
P19Pd81	RMG
Pd78Si22	RMG
Pd79Si21	RMG
Pd80P20	BMG
Pd80Si20	BMG
Pd81Si19	BMG
Pd82.4Si17.6	RMG
Pd82Si18	BMG
Pd83.5Si16.5	RMG
Pd84Si16	RMG
Pd85Si15	RMG
Si10Ti90	CRA
Si13Ti87	RMG
Si13Zr87	RMG
Si15Ti85	RMG
Si15Zr85	RMG
Si17Zr83	RMG
Si20Ti80	RMG
Si22Ti78	RMG
Si25Ti75	CRA
Si5Ti95	CRA
Si80Ti20	RMG
Si85Ti15	RMG
Ti15Zr85	RMG
Ti20Zr80	RMG
Ti22Zr78	RMG
Ti50Zr50	BMG
Ti90Zr10	CRA
Ag10Al30Ca60	BMG
(CaCu)70Mg30	BMG
(CaCu)75Mg25	BMG
(Ce0.72Cu0.28)90Al10	BMG
(Cu50Zr50)90Al10	BMG
(Cu50Zr50)92Al8	BMG
(Cu50Zr50)94.5Al5.5	BMG
(Fe50Ni50)83B17	RMG
(Fe75Co25)83P17	BMG
(Fe75Cr25)83P17	BMG
(Fe75Mn25)83P17	BMG
(Fe75Ni25)83P17	BMG
(Fe85Cr15)83P17	BMG
(Fe85Mo15)83P17	BMG
(Fe85Ni15)83P17	BMG
(Fe85V15)83P17	BMG
Ag1.7Pd81.8Si16.5	RMG
Ag10.5Cu80.5P9	CRA
Ag10.5Cu81.5P8	RMG
Ag10.5Cu81.9P7.6	RMG
Ag10.5Cu82.5P7	RMG
Ag10Ce10Cu80	RMG
Ag10Ce3Cu87	CRA
Ag10Ce5Cu85	CRA
Ag10Ce6Cu84	RMG
Ag10Mg50Y40	CRA
Ag10Mg60Y30	RMG
Ag10Mg70Y20	RMG
Ag10Mg80Y10	RMG
Ag10Mg85Y5	CRA
Ag10Pd73.5Si16.5	RMG
Ag11Cu38Fe51	CRA
Ag12.2Cu80.3P7.5	RMG
Ag12.2Cu80.8P7	RMG
Ag12.2Cu81.5P6.3	CRA
Ag12.5Pd71Si16.5	RMG
Ag13Cu32Fe55	CRA
Ag14Cu78.5P7.5	CRA
Ag15Al10Mg75	RMG
Ag15Ce4Cu81	CRA
Ag15Ce6Cu79	RMG
Ag15Cu49Fe36	CRA
Ag15Cu83Fe2	CRA
Ag15Mg80Y5	RMG
Ag15Pd68.5Si16.5	RMG
Ag17Cu20Fe63	CRA
Ag17Cu41Fe42	CRA
Ag20.9Pd62.6Si16.5	CRA
Ag20Al25La55	RMG
Ag20Ce10Cu70	RMG
Ag20Ce3Cu77	CRA
Ag20Ce4Cu76	CRA
Ag20Ce5Cu75	CRA
Ag20Ce6Cu74	RMG
Ag20Mg20Y60	CRA
Ag20Mg30Y50	RMG
Ag20Mg40Y40	RMG
Ag20Mg50Y30	RMG
Ag20Mg60Y20	RMG
Ag20Mg70Y10	RMG
Ag21Cu42Fe37	CRA
Ag22Cu41Fe37	CRA
Ag22Cu51Fe27	CRA
Ag23Cu10Fe67	CRA
Ag24Cu31Fe45	CRA
Ag25Al10Mg65	RMG
Ag25Al20Mg55	RMG
Ag25Ce6Cu69	RMG
Ag25Cu25Fe50	CRA
Ag25Mg60Y15	RMG
Ag25Mg65Y10	RMG
Ag25Mg70Y5	RMG
Ag26Cu23Fe51	CRA
Ag26Cu44Fe30	CRA
Ag27Cu31Fe42	CRA
Ag28Cu30Fe42	RMG
Ag28Cu45Fe27	CRA
Ag29Cu30Fe41	RMG
Ag29Cu31Fe40	CRA
Ag30Ce10Cu60	RMG
Ag30Ce3Cu67	CRA
Ag30Ce5Cu65	CRA
Ag30Ce6Cu64	RMG
Ag30Cu30Fe40	RMG
Ag30Mg20Y50	CRA
Ag30Mg30Y40	RMG
Ag30Mg40Y30	RMG
Ag30Mg50Y20	RMG
Ag30Mg55Y15	RMG
Ag30Mg60Y10	RMG
Ag31Cu37Fe32	CRA
Ag31Cu49Fe20	CRA
Ag31Cu55Fe14	CRA
Ag32Cu66Fe2	CRA
Ag35Al10Mg55	RMG
Ag35Al20Mg45	RMG
Ag35Ce3Cu62	CRA
Ag35Ce4Cu61	RMG
Ag35Ce5Cu60	RMG
Ag35Ce6Cu59	RMG
Ag35Cu35Mg30	RMG
Ag36Cu30Fe34	CRA
Ag37.5Cu37.5Ge25	RMG
Ag37Cu6Fe57	CRA
Ag38.4Mg30.8Ca30.8	BMG
Ag38.4Mg38.4Ca23.2	BMG
Ag38.75Cu38.75Ge22.5	RMG
Ag38Cu22Fe40	RMG
Ag4.2Pd79.3Si16.5	RMG
Ag4.5Pd75.5Si20	RMG
Ag4.5Pd79Si16.5	RMG
Ag40Ce10Cu50	RMG
Ag40Ce1Cu59	CRA
Ag40Ce2Cu58	CRA
Ag40Ce3Cu57	RMG
Ag40Ce4Cu56	RMG
Ag40Ce5Cu55	RMG
Ag40Ce8Cu52	RMG
Ag40Cu12Fe48	CRA
Ag40Cu40Fe20	CRA
Ag40Cu40Ge20	RMG
Ag40Cu47Fe13	CRA
Ag40Mg20Y40	CRA
Ag40Mg30Y30	RMG
Ag40Mg40Y20	RMG
Ag40Mg50Y10	RMG
Ag41Cu23Fe36	RMG
Ag45Al20Mg35	RMG
Ag45Ce2Cu53	CRA
Ag45Ce3Cu52	RMG
Ag45Ce4Cu51	RMG
Ag45Ce5Cu50	RMG
Ag46.2Mg15.4Ca38.4	BMG
Ag46.2Mg23.1Ca30.7	BMG
Ag46.2Mg30.7Ca23.1	BMG
Ag46Cu12Fe42	RMG
Ag49Cu29Fe22	CRA
Ag4Pd79.5Si16.5	RMG
Ag5.5Cu87P7.5	CRA
Ag5.5Pd78Si16.5	RMG
Ag50Ce10Cu40	RMG
Ag50Ce2Cu48	CRA
Ag50Ce3Cu47	RMG
Ag50Ce4Cu46	RMG
Ag50Ce5Cu45	RMG
Ag50Mg20Y30	CRA
Ag50Mg30Y20	RMG
Ag50Mg40Y10	CRA
Ag51Cu13Fe36	CRA
Ag53.8Mg15.4Ca30.8	BMG
Ag53.8Mg23.1Ca23.1	BMG
Ag55Ce5Cu40	RMG
Ag55Ce6Cu39	RMG
Ag55Ce8Cu37	RMG
Ag58Cu32Fe10	CRA
Ag5Ce5Cu90	CRA
Ag5Ce6Cu89	CRA
Ag5Ce8Cu87	CRA
Ag5Mg80Y15	RMG
Ag5Mg85Y10	CRA
Ag5Mg90Y5	CRA
Ag5Pd77Si18	RMG
Ag5Pd79Si16	RMG
Ag6.7Pd76.8Si16.5	RMG
Ag60Ce10Cu30	CRA
Ag60Ce3Cu37	CRA
Ag60Ce5Cu35	CRA
Ag60Mg20Y20	CRA
Ag61.5Mg15.4Ca23.1	BMG
Ag61.5Mg23.1Ca15.4	BMG
Ag62Cu30Fe8	CRA
Ag63Cu8Fe29	CRA
Ag6Ce8Cu86	CRA
Ag6Pd77.5Si16.5	RMG
Ag7.1Cu85.2P7.7	RMG
Ag7.5Cu85.5P7	RMG
Ag7.5Cu86P6.5	CRA
Ag70Ce10Cu20	CRA
Ag70Ce5Cu25	CRA
Ag7Cu84.5P8.5	CRA
Ag8.5Pd75Si16.5	RMG
Ag8.9Cu83.5P7.6	RMG
Ag9Cu82.5P8.5	CRA
Ag9Cu82.8P8.2	RMG
Ag9Cu84.5P6.5	CRA
Ag9Cu84P7	RMG
Ag9Cu85P6	CRA
Al0.018Fe89.982Zr10	RMG
Al0.036Fe89.964Zr10	RMG
Al0.054Fe89.946Zr10	RMG
Al0.09Fe89.91Zr10	RMG
Al10Ca60Ga30	RMG
Al10Ce10Cu80	CRA
Al10Ce2Cu88	CRA
Al10Ce4Cu86	CRA
Al10Ce6Cu84	CRA
Al10Ce8Cu82	RMG
Al10Cu10La80	CRA
Al10Cu10Ti80	CRA
Al10Cu20La70	CRA
Al10Cu20Ti70	CRA
Al10Cu25Hf65	RMG
Al10Cu25Ti65	RMG
Al10Cu25Zr65	RMG
Al10Cu30La60	RMG
Al10Cu30Ti60	RMG
Al10Cu35Ti55	RMG
Al10Cu36Y54	RMG
Al10Cu50La40	CRA
Al10Cu50Ti40	RMG
Al10Cu60La30	CRA
Al10Cu60Ti30	RMG
Al10Cu70La20	CRA
Al10Cu70Ti20	CRA
Al10Cu80La10	CRA
Al10Cu80Nd10	CRA
Al10Cu82Nd8	RMG
Al10Cu84Nd6	CRA
Al10Cu86Nd4	CRA
Al10Cu88Nd2	CRA
Al10Hf65Ni25	RMG
Al10La10Ni80	CRA
Al10La20Ni70	CRA
Al10La25Ni65	CRA
Al10La30Ni60	RMG
Al10La35Ni55	RMG
Al10La40Ni50	RMG
Al10La45Ni45	RMG
Al10La50Ni40	RMG
Al10La55Ni35	RMG
Al10La60Ni30	RMG
Al10La65Ni25	RMG
Al10La70Ni20	RMG
Al10La75Ni15	RMG
Al10La80Ni10	RMG
Al10La86Ni4	RMG
Al10Mg40Zn50	CRA
Al10Mg50Zn40	CRA
Al10Mg60Zn30	CRA
Al10Mg65Zn25	RMG
Al10Mg70Zn20	RMG
Al10Mg75Zn15	RMG
Al10Mg80Zn10	CRA
Al10Mg85Zn5	CRA
Al10Ni10Zr80	RMG
Al10Ni15Zr75	RMG
Al10Ni20Zr70	RMG
Al10Ni25Ti65	RMG
Al10Ni25Zr65	RMG
Al10Ni30Ti60	RMG
Al10Ni30Zr60	RMG
Al10Ni32.4Zr57.6	RMG
Al10Ni35Zr55	RMG
Al10Ni36Ti54	RMG
Al10Ni40Ti50	RMG
Al10Ni40Zr50	RMG
Al10Ni45Ti45	CRA
Al10Ni50Zr40	RMG
Al10Ni55Zr35	RMG
Al10Ni5Zr85	CRA
Al10Ni60Zr30	RMG
Al10Ni70Ti20	CRA
Al10Ni70Zr20	CRA
Al10Ni80Zr10	CRA
Al11La27Ni62	RMG
Al11La87Ni2	RMG
Al11Ni60Zr29	RMG
Al11Ni6Zr83	RMG
Al12B10Co78	CRA
Al12B10Fe78	CRA
Al12B14Co74	CRA
Al12B14Fe74	RMG
Al12B14Ni74	CRA
Al12B18Co70	RMG
Al12B18Ni70	RMG
Al12B22Co66	RMG
Al12B22Fe66	RMG
Al12B22Ni66	RMG
Al12B26Co62	RMG
Al12B26Ni62	RMG
Al12B30Co58	RMG
Al12B30Ni58	RMG
Al12B34Co54	RMG
Al12B34Ni54	RMG
Al12B38Co50	RMG
Al12B6Co82	CRA
Al12B6Fe82	CRA
Al12Ce10Cu78	CRA
Al12Ce6Cu82	CRA
Al12Ce8Cu80	RMG
Al12Cu78Nd10	CRA
Al12Cu80Nd8	RMG
Al12Cu82Nd6	CRA
Al12Cu84Nd4	CRA
Al12Ga12Mg76	RMG
Al13Ni58Zr29	RMG
Al14Ce10Cu76	CRA
Al14Ce6Cu80	CRA
Al14Ce8Cu78	CRA
Al14Cu76Nd10	CRA
Al14Cu78Nd8	CRA
Al14Cu80Nd6	CRA
Al14Cu82Nd4	CRA
Al14Ni4Zr82	RMG
Al15Ca70Mg15	RMG
Al15Cu20Zr65	RMG
Al15Cu25La60	RMG
Al15Cu25Ti60	RMG
Al15Cu25Zr60	RMG
Al15Cu30Ti55	RMG
Al15Cu34Ti51	RMG
Al15Cu34Y51	RMG
Al15Cu35Ti50	RMG
Al15Cu40Ti45	RMG
Al15Cu50Ti35	RMG
Al15Cu60Ti25	RMG
Al15Fe15Zr70	RMG
Al15Fe56.7Tb28.3	CRA
Al15La25Ni60	CRA
Al15La26Ni59	RMG
Al15La30Ni55	RMG
Al15La40Ni45	RMG
Al15La50Ni35	RMG
Al15La55Ni30	RMG
Al15La60Ni25	RMG
Al15La65Ni20	RMG
Al15La70Ni15	RMG
Al15La75Ni10	RMG
Al15La80Ni5	RMG
Al15Mg70Zn15	CRA
Al15Mg75Zn10	CRA
Al15Mg80Zn5	CRA
Al15Mn15Zr70	RMG
Al15Ni10Zr75	RMG
Al15Ni15Zr70	RMG
Al15Ni20Zr65	RMG
Al15Ni25Ti60	RMG
Al15Ni30.6Zr54.4	RMG
Al15Ni30Zr55	RMG
Al15Ni35Zr50	RMG
Al15Ni40Zr45	RMG
Al15Ni45Zr40	RMG
Al15Ni50Zr35	RMG
Al15Ni55Zr30	RMG
Al15Ni5Zr80	RMG
Al15Ni75Zr10	CRA
Al16B10Co74	CRA
Al16B10Fe74	CRA
Al16B14Co70	RMG
Al16B14Fe70	RMG
Al16B14Ni70	CRA
Al16B18Co66	RMG
Al16B18Fe66	RMG
Al16B18Ni66	RMG
Al16B22Co62	RMG
Al16B22Fe62	RMG
Al16B22Ni62	RMG
Al16B26Co58	RMG
Al16B26Fe58	RMG
Al16B26Ni58	RMG
Al16B30Co54	RMG
Al16B30Ni54	RMG
Al16B34Co50	RMG
Al16B34Ni50	RMG
Al16B38Ni46	RMG
Al16Ni56Zr28	RMG
Al17La24Ni59	RMG
Al18Ga36Mg46	RMG
Al18Ni2Zr80	RMG
Al18Ni54Zr28	RMG
Al19La22Ni59	RMG
Al1La49Ni50	RMG
Al1La81Ni18	RMG
Al1Ni16Zr83	RMG
Al2.5Fe65Tb32.5	RMG
Al20B10Co70	CRA
Al20B14Co66	CRA
Al20B14Fe66	RMG
Al20B14Ni66	CRA
Al20B18Co62	CRA
Al20B18Fe62	RMG
Al20B18Ni62	RMG
Al20B22Co58	CRA
Al20B22Ni58	RMG
Al20B26Co54	RMG
Al20B26Fe54	RMG
Al20B26Ni54	RMG
Al20B30Co50	RMG
Al20B30Fe50	RMG
Al20B30Ni50	RMG
Al20B34Co46	RMG
Al20B34Fe46	RMG
Al20B34Ni46	RMG
Al20B38Co42	RMG
Al20B40Ni40	RMG
Al20Ca10Mg70	RMG
Al20Ca60Ga20	RMG
Al20Cr10Zr70	RMG
Al20Cu10La70	CRA
Al20Cu10Ti70	CRA
Al20Cu15Zr65	RMG
Al20Cu20La60	RMG
Al20Cu20Ti60	CRA
Al20Cu25La55	RMG
Al20Cu25Zr55	RMG
Al20Cu30Ti50	RMG
Al20Cu32Ti48	RMG
Al20Cu32Y48	RMG
Al20Cu35Ti45	RMG
Al20Cu40La40	RMG
Al20Cu50La30	RMG
Al20Cu50Ti30	RMG
Al20Cu60La20	CRA
Al20Cu60Ti20	RMG
Al20Cu70Ti10	CRA
Al20La10Ni70	CRA
Al20La20Ni60	CRA
Al20La30Ni50	RMG
Al20La35Ni45	RMG
Al20La40Ni40	RMG
Al20La45Ni35	RMG
Al20La50Ni30	RMG
Al20La55Ni25	RMG
Al20La60Ni20	RMG
Al20La65Ni15	RMG
Al20La70Ni10	RMG
Al20La75Ni5	RMG
Al20Mg40Zn40	CRA
Al20Mg50Zn30	CRA
Al20Mg60Zn20	CRA
Al20Mg70Zn10	CRA
Al20Ni10Zr70	RMG
Al20Ni15Zr65	RMG
Al20Ni20Ti60	RMG
Al20Ni20Zr60	RMG
Al20Ni25Zr55	RMG
Al20Ni28.8Zr51.2	RMG
Al20Ni2Zr78	RMG
Al20Ni30Ti50	RMG
Al20Ni30Zr50	RMG
Al20Ni32Ti48	RMG
Al20Ni35Zr45	RMG
Al20Ni40Ti40	RMG
Al20Ni40Zr40	RMG
Al20Ni45Zr35	RMG
Al20Ni50Zr30	RMG
Al20Ni52Zr28	RMG
Al20Ni60Zr20	CRA
Al20Ni70Zr10	CRA
Al21La20Ni59	RMG
Al22.5B10Tb67.5	RMG
Al22.5Ca70Mg7.5	RMG
Al22.5Fe67.5Zr10	RMG
Al22Ni2Zr76	RMG
Al22Ni50Zr28	RMG
Al24B14Ni62	CRA
Al24B18Ni58	CRA
Al24B22Co54	CRA
Al24B22Ni54	CRA
Al24B26Co50	RMG
Al24B26Ni50	RMG
Al24B34Co42	RMG
Al24B40Co36	RMG
Al24La18Ni58	RMG
Al24Ni2Zr74	RMG
Al24Ni48Zr28	RMG
Al25Au20La55	RMG
Al25Ce55Ni20	RMG
Al25Cr20La55	RMG
Al25Cu10La65	RMG
Al25Cu15La60	RMG
Al25Cu25La50	RMG
Al25Cu25Ti50	CRA
Al25Cu30Ti45	CRA
Al25Cu35La40	RMG
Al25Cu35Ti40	RMG
Al25Cu50Mn25	CRA
Al25Cu50Ti25	RMG
Al25Cu55Ti20	RMG
Al25Cu5Ti70	CRA
Al25Fe20La55	RMG
Al25Gd55Ni20	BMG
Al25La20Ni55	RMG
Al25La30Ni45	RMG
Al25La40Ni35	RMG
Al25La45Ni30	RMG
Al25La50Ni25	RMG
Al25La55Mn20	RMG
Al25La55Pt20	RMG
Al25La55Zn20	RMG
Al25La60Ni15	RMG
Al25La65Ni10	RMG
Al25La70Ni5	RMG
Al25Nd55Ni20	RMG
Al25Ni10Zr65	RMG
Al25Ni15Zr60	RMG
Al25Ni20Sm55	RMG
Al25Ni20Y55	RMG
Al25Ni20Zr55	RMG
Al25Ni25Ti50	RMG
Al25Ni25Zr50	RMG
Al25Ni27Zr48	RMG
Al25Ni30Zr45	RMG
Al25Ni35Ti40	RMG
Al25Ni35Zr40	RMG
Al25Ni40Zr35	RMG
Al25Ni45Zr30	RMG
Al25Ni5Zr70	RMG
Al26La18Ni56	RMG
Al26Ni46Zr28	RMG
Al26Ni4Zr70	RMG
Al26Ni8Zr66	RMG
Al27Ni10Zr63	RMG
Al27Ni6Zr67	RMG
Al28B22Ni50	CRA
Al28B30Ni42	CRA
Al28La18Ni54	RMG
Al28Ni12Zr60	RMG
Al28Ni44Zr28	RMG
Al2Ce10Cu88	CRA
Al2Ce6Cu92	CRA
Al2Ce8Cu90	CRA
Al2Co88Zr10	RMG
Al2Cu88Nd10	CRA
Al2Cu90Nd8	CRA
Al2Cu92Nd6	CRA
Al2La39Ni59	RMG
Al2La40Ni58	RMG
Al2La42Ni56	RMG
Al2La44Ni54	RMG
Al2La82Ni16	RMG
Al2Ni14Zr84	RMG
Al2Ni66Zr32	RMG
Al2Ni88Zr10	RMG
Al30Ca60Ga10	RMG
Al30Cu10La60	RMG
Al30Cu10Ti60	CRA
Al30Cu15La55	RMG
Al30Cu20La50	RMG
Al30Cu20Ti50	CRA
Al30Cu28Y42	RMG
Al30Cu30Ti40	CRA
Al30Cu35La35	RMG
Al30Cu40La30	RMG
Al30Cu40Ti30	CRA
Al30Cu50La20	CRA
Al30Cu50Ti20	RMG
Al30Cu60La10	CRA
Al30La10Ni60	CRA
Al30La15Ni55	CRA
Al30La18Ni52	RMG
Al30La20Ni50	RMG
Al30La25Ni45	RMG
Al30La30Ni40	RMG
Al30La35Ni35	RMG
Al30La40Ni30	RMG
Al30La45Ni25	RMG
Al30La50Ni20	RMG
Al30La55Ni15	RMG
Al30La60Ni10	RMG
Al30La65Ni5	RMG
Al30Mg40Zn30	CRA
Al30Mg50Zn20	CRA
Al30Mg60Zn10	CRA
Al30Ni10Zr60	CRA
Al30Ni14Zr56	RMG
Al30Ni15Zr55	RMG
Al30Ni20Zr50	RMG
Al30Ni25Zr45	RMG
Al30Ni28Ti42	RMG
Al30Ni30Zr40	RMG
Al30Ni35Zr35	RMG
Al30Ni40Zr30	RMG
Al30Ni42Zr28	RMG
Al30Ni50Zr20	CRA
Al30Ni60Zr10	CRA
Al31Ni50Ti19	CRA
Al32La18Ni50	RMG
Al32Ni16Zr52	RMG
Al32Ni20Zr48	RMG
Al32Ni40Zr28	RMG
Al33.4Fe33.3Gd33.3	RMG
Al33Ni22Zr45	RMG
Al33Ni38Zr29	RMG
Al34La18Ni48	RMG
Al34Ni20Zr46	RMG
Al34Ni24Zr42	RMG
Al34Ni34Zr32	RMG
Al34Ni36Zr30	RMG
Al35Cu10La55	RMG
Al35Cu15La50	RMG
Al35Cu40Ti25	CRA
Al35Cu45Ti20	CRA
Al35Cu50Ti15	RMG
Al35Cu5Ti60	CRA
Al35La30Ni35	RMG
Al35La40Ni25	RMG
Al35La50Ni15	RMG
Al35La60Ni5	RMG
Al35Ni26Zr39	RMG
Al35Ni35Zr30	RMG
Al36La18Ni46	RMG
Al36Ni30Zr34	RMG
Al38Cr10Ge52	RMG
Al38La18Ni44	RMG
Al3Fe80P17	RMG
Al3La83Ni14	RMG
Al40Cu10La50	CRA
Al40Cu10Ti50	CRA
Al40Cu20La40	CRA
Al40Cu20Ti40	CRA
Al40Cu30La30	CRA
Al40Cu30Ti30	CRA
Al40Cu40La20	CRA
Al40Cu40Ti20	CRA
Al40Cu50Ti10	RMG
Al40La10Ni50	CRA
Al40La15Ni45	CRA
Al40La18Ni42	RMG
Al40La20Ni40	RMG
Al40La25Ni35	RMG
Al40La30Ni30	RMG
Al40La35Ni25	RMG
Al40La40Ni20	RMG
Al40La45Ni15	RMG
Al40La50Ni10	RMG
Al40La55Ni5	RMG
Al40Mg40Zn20	CRA
Al40Mg50Zn10	CRA
Al40Mn25Si35	CRA
Al40Ni10Zr50	CRA
Al40Ni20Zr40	CRA
Al40Ni30Zr30	CRA
Al40Ni40Zr20	CRA
Al40Ni50Ti10	CRA
Al40Ni50Zr10	CRA
Al42Co10Ge48	RMG
Al42Fe10Ge48	RMG
Al42Ge48Mn10	RMG
Al42La18Ni40	RMG
Al42Mg44Pd14	CRA
Al43Mg44Pd13	CRA
Al44La18Ni38	RMG
Al45Cr15Si40	CRA
Al45Cr20Si35	CRA
Al45Cu10Ti45	CRA
Al45Cu20Ti35	CRA
Al45Cu35Ti20	CRA
Al45Cu40Ti15	CRA
Al45Cu5Ti50	CRA
Al45Ge40V15	CRA
Al45La40Ni15	RMG
Al45Mn20Si35	RMG
Al48La18Ni34	RMG
Al48Mg22Pd30	CRA
Al4B10Co86	CRA
Al4B14Co82	CRA
Al4B14Fe82	RMG
Al4B18Co78	RMG
Al4B18Fe78	RMG
Al4B18Ni78	RMG
Al4B22Co74	RMG
Al4B22Fe74	RMG
Al4B22Ni74	RMG
Al4B26Co70	RMG
Al4B26Ni70	RMG
Al4B30Co66	RMG
Al4B30Ni66	RMG
Al4B34Co62	RMG
Al4B34Ni62	RMG
Al4B38Ni58	RMG
Al4B42Ni54	RMG
Al4Ce10Cu86	CRA
Al4Ce4Cu92	CRA
Al4Ce8Cu88	CRA
Al4Cu86Nd10	CRA
Al4Cu88Nd8	CRA
Al4Cu90Nd6	CRA
Al4Cu92Nd4	CRA
Al4La36Ni60	RMG
Al4Ni12Zr84	RMG
Al50Cr15Si35	RMG
Al50Cu10La40	CRA
Al50Cu10Ti40	CRA
Al50Cu20La30	CRA
Al50Cu20Ti30	CRA
Al50Cu30La20	CRA
Al50Cu30Ti20	CRA
Al50Cu40La10	CRA
Al50Cu40Ti10	RMG
Al50Cu40V10	CRA
Al50Cu45Ti5	RMG
Al50Cu5Ti45	CRA
Al50Ge25V25	CRA
Al50Ge30V20	CRA
Al50Ge35V15	CRA
Al50Ge40Mn10	RMG
Al50Ge40V10	CRA
Al50La10Ni40	CRA
Al50La15Ni35	CRA
Al50La18Ni32	RMG
Al50La20Ni30	RMG
Al50La25Ni25	RMG
Al50La35Ni15	RMG
Al50La45Ni5	RMG
Al50Mg25Pd25	CRA
Al50Mg40Zn10	CRA
Al50Mn20Si30	RMG
Al50Ni10Zr40	CRA
Al50Ni30Y20	RMG
Al50Ni40Zr10	CRA
Al52Cr10Si38	RMG
Al52Fe23Ge25	RMG
Al52Fe23Si25	RMG
Al52Ge38V10	RMG
Al52Mg17Pd31	CRA
Al52Mg18Pd30	CRA
Al52Ni23Si25	RMG
Al53La30Ni17	RMG
Al53La32Ni15	RMG
Al53La34Ni13	RMG
Al53La36Ni11	RMG
Al53La37Ni10	RMG
Al53Mg21Pd26	RMG
Al53Mn20Si27	RMG
Al54La16Ni30	RMG
Al54Mg32Pd14	CRA
Al55Cr10Si35	RMG
Al55Cr15Si30	RMG
Al55Cr20Si25	CRA
Al55Cr25Si20	CRA
Al55Cu10Ti35	CRA
Al55Cu35Ti10	CRA
Al55Cu35V10	RMG
Al55Cu40Ti5	RMG
Al55Ge25V20	CRA
Al55Ge30V15	RMG
Al55Ge35V10	RMG
Al55La20Ni25	RMG
Al55La28Ni17	RMG
Al55La30Ni15	CRA
Al55La35Ni10	CRA
Al55La37Ni8	RMG
Al55La40Ni5	RMG
Al55Mg15Pd30	CRA
Al55Mn10Si35	RMG
Al55Mn15Si30	RMG
Al55Mn20Si25	RMG
Al55Ni25Y20	RMG
Al55Ni30Zr15	CRA
Al56La16Ni28	RMG
Al56La40Ni4	RMG
Al56La42Ni2	RMG
Al57Co18Ge25	RMG
Al57Cr23Si20	CRA
Al57Cr28Si15	CRA
Al57Ge25Mn18	RMG
Al57Ge25V18	RMG
Al57La26Ni17	RMG
Al57La37Ni6	RMG
Al57Ni26Zr17	RMG
Al57Ni28Zr15	RMG
Al57Ni30Zr13	RMG
Al57Ni32Zr11	RMG
Al58Cr17Si25	RMG
Al58Cr20Si22	CRA
Al58La14Ni28	RMG
Al58Ni32Zr10	RMG
Al59Cr19Si22	CRA
Al59Ge31Ni10	RMG
Al59La24Ni17	RMG
Al59Ni24Zr17	RMG
Al59Ni32Zr9	RMG
Al5Co85Zr10	RMG
Al5Cu30Zr65	RMG
Al5Cu38Ti57	RMG
Al5Cu38Y57	RMG
Al5Cu50Ti45	RMG
Al5Cu55Ti40	RMG
Al5Cu60Ti35	RMG
Al5Fe85Si10	RMG
Al5La40Ni55	RMG
Al5La65Ni30	RMG
Al5La83Ni12	RMG
Al5Mg50Zn45	RMG
Al5Mg65Zn30	RMG
Al5Mg70Zn25	RMG
Al5Mg75Zn20	RMG
Al5Mg80Zn15	CRA
Al5Mg85Zn10	CRA
Al5Mg90Zn5	CRA
Al5Ni10Zr85	RMG
Al5Ni15Zr80	RMG
Al5Ni20Zr75	RMG
Al5Ni25Zr70	RMG
Al5Ni30Zr65	RMG
Al5Ni34.2Zr60.8	RMG
Al5Ni35Zr60	RMG
Al5Ni40Zr55	RMG
Al5Ni45Zr50	RMG
Al5Ni50Ti45	CRA
Al5Ni50Zr45	RMG
Al5Ni55Zr40	RMG
Al5Ni60Zr35	RMG
Al5Ni65Zr30	RMG
Al5Ni85Zr10	RMG
Al60Ce10Ni30	RMG
Al60Ce20Fe20	CRA
Al60Ce20Ni20	CRA
Al60Ce23Fe17	CRA
Al60Ce25Fe15	CRA
Al60Cr10Ge30	RMG
Al60Cr10Si30	RMG
Al60Cr15Si25	RMG
Al60Cr18Si22	CRA
Al60Cr20Si20	CRA
Al60Cr25Si15	CRA
Al60Cr30Si10	CRA
Al60Cr5Si35	CRA
Al60Cu10Ti30	CRA
Al60Cu20Ti20	CRA
Al60Cu25V15	CRA
Al60Cu30V10	RMG
Al60Cu35Ti5	CRA
Al60Cu35V5	CRA
Al60Cu5Ti35	CRA
Al60Gd20Ni20	CRA
Al60Ge20V20	CRA
Al60Ge25V15	RMG
Al60Ge30Mn10	RMG
Al60Ge30Ni10	RMG
Al60Ge30V10	RMG
Al60Ge35V5	CRA
Al60La10Ni30	CRA
Al60La20Ni20	RMG
Al60Mn15Si25	RMG
Al60Mn20Si20	CRA
Al60Ni10Zr30	CRA
Al60Ni20Zr20	RMG
Al60Ni25Y15	RMG
Al60Ni30Zr10	RMG
Al61Ce10Ni29	RMG
Al61Cr21Si18	CRA
Al62.5Ce25.5Fe12	CRA
Al62Cr19Si19	CRA
Al62Ge25Ni13	RMG
Al62La10Ni28	RMG
Al62Ni20Zr18	RMG
Al62Ni30Zr8	RMG
Al63Cr15Si22	CRA
Al63Cr19Si18	CRA
Al63Fe12Si25	RMG
Al63La20Ni17	RMG
Al64Ce23Fe13	CRA
Al64Ge26Ni10	RMG
Al64La8Ni28	RMG
Al64Ni28Zr8	RMG
Al65Ce15Fe20	CRA
Al65Ce15Ni20	RMG
Al65Ce20Fe15	CRA
Al65Ce25Fe10	CRA
Al65Ce5Ni30	RMG
Al65Cr10Si25	RMG
Al65Cr15Si20	CRA
Al65Cr20Ge15	CRA
Al65Cr20Si15	CRA
Al65Cr25Si10	CRA
Al65Cu15V20	CRA
Al65Cu20Gd15	RMG
Al65Cu20Mn15	CRA
Al65Cu20V15	CRA
Al65Cu25V10	RMG
Al65Cu30V5	RMG
Al65Gd15Ni20	RMG
Al65Ge15Mn20	CRA
Al65Ge20V15	CRA
Al65Ge25V10	RMG
Al65Ge30V5	CRA
Al65La15Ni20	RMG
Al65La18Ni17	RMG
Al65La25Ni10	CRA
Al65La30Ni5	CRA
Al65Mn10Si25	RMG
Al65Mn15Si20	RMG
Al65Mn20Si15	CRA
Al65Mo5Ni30	RMG
Al65Nd15Ni20	RMG
Al65Nd20Ni15	CRA
Al65Ni15Si20	RMG
Al65Ni15Sm20	RMG
Al65Ni15Y20	CRA
Al65Ni16Si19	RMG
Al65Ni17.5Si17.5	RMG
Al65Ni18Zr17	RMG
Al65Ni20Zr15	RMG
Al66.6Mn17.4Si16	CRA
Al66La6Ni28	RMG
Al66Mn14Si20	RMG
Al66Ni10Si24	RMG
Al66Ni26Zr8	RMG
Al67.5Ni15Si17.5	RMG
Al67Ce18Fe15	CRA
Al67Cu20V13	RMG
Al67La16Ni17	RMG
Al68.6Mn17.4Si14	CRA
Al68Cr10Si22	RMG
Al68Cr15Si17	CRA
Al68Ge22V10	RMG
Al68La4Ni28	RMG
Al68Ni24Zr8	RMG
Al69Co6Ge25	RMG
Al69Fe6Ge25	RMG
Al69Ge25Mn6	RMG
Al69Ge25Ni6	RMG
Al69Ge25V6	RMG
Al69La14Ni17	RMG
Al6Ce10Cu84	RMG
Al6Ce4Cu90	CRA
Al6Ce6Cu88	CRA
Al6Ce8Cu86	CRA
Al6Cu84Nd10	RMG
Al6Cu86Nd8	RMG
Al6Cu88Nd6	CRA
Al6La30Ni64	RMG
Al6La32Ni62	RMG
Al6La86Ni8	RMG
Al6Ni64Zr30	RMG
Al7.5Cu27.5Zr65	RMG
Al7.5Fe61.7Tb30.8	RMG
Al70.6Mn17.4Si12	CRA
Al70Ce10Cu20	CRA
Al70Ce10Fe20	CRA
Al70Ce10Ni20	RMG
Al70Ce15Cu15	CRA
Al70Ce15Fe15	CRA
Al70Ce15Ni15	RMG
Al70Ce20Fe10	CRA
Al70Ce20Ni10	CRA
Al70Cr10Si20	CRA
Al70Cr15Si15	CRA
Al70Cr20Si10	CRA
Al70Cr25Si5	CRA
Al70Cr5Si25	CRA
Al70Cu10Ti20	CRA
Al70Cu20La10	CRA
Al70Cu20V10	RMG
Al70Cu25V5	CRA
Al70Gd10Ni20	RMG
Al70Gd15Ni15	RMG
Al70Gd20Ni10	CRA
Al70Ge20V10	CRA
Al70Ge25V5	CRA
Al70La15Ni15	CRA
Al70La20Ni10	CRA
Al70La25Ni5	CRA
Al70La5Ni25	RMG
Al70Mn5Si25	CRA
Al70Mo10Ni20	RMG
Al70Mo5Ni25	RMG
Al70Nd10Ni20	RMG
Al70Nd15Ni15	RMG
Al70Nd20Ni10	CRA
Al70Ni10Sm20	RMG
Al70Ni10Y20	CRA
Al70Ni10Zr20	CRA
Al70Ni13Si17	RMG
Al70Ni15Si15	RMG
Al70Ni15Sm15	RMG
Al70Ni15Y15	RMG
Al70Ni15Zr15	CRA
Al70Ni16Zr14	RMG
Al70Ni20Sm10	RMG
Al70Ni20Y10	CRA
Al70Ni20Zr10	RMG
Al70Ni22Zr8	RMG
Al70Ni25Zr5	CRA
Al71Ce17Fe12	CRA
Al71Co4Si25	RMG
Al71Cr4Si25	RMG
Al71La13Ni16	RMG
Al71Mg17Pd12	RMG
Al71Ni4Si25	RMG
Al72.5Mn17.4Si10.1	CRA
Al72La2Ni26	RMG
Al73Ge17Mn10	RMG
Al73La13Ni14	RMG
Al73Ni20Zr7	RMG
Al74.6Mn17.4Si8	CRA
Al74Gd10Ni16	RMG
Al74La2Ni24	RMG
Al74Mg5Pd21	CRA
Al74Nd10Ni16	RMG
Al74Ni14Zr12	RMG
Al75Ce10Co15	CRA
Al75Ce10Cu15	RMG
Al75Ce10Fe15	CRA
Al75Ce10Ni15	RMG
Al75Ce15Co10	CRA
Al75Ce15Cu10	CRA
Al75Ce15Fe10	CRA
Al75Ce15Nb10	CRA
Al75Ce20Fe5	CRA
Al75Ce5Co20	CRA
Al75Ce5Cu20	CRA
Al75Ce5Ni20	RMG
Al75Co10Si15	RMG
Al75Cr10Si15	CRA
Al75Cr15Si10	CRA
Al75Cr20Si5	CRA
Al75Cr5Si20	CRA
Al75Cu10V15	CRA
Al75Cu15V10	RMG
Al75Cu20V5	RMG
Al75Fe14Ni11	RMG
Al75Gd10Ni15	RMG
Al75Gd15Ni10	CRA
Al75Gd5Ni20	CRA
Al75Ge15V10	CRA
Al75La10Ni15	RMG
Al75La13Ni12	RMG
Al75La15Ni10	CRA
Al75La5Ni20	RMG
Al75Mo10Ni15	RMG
Al75Mo5Ni20	RMG
Al75Nd10Ni15	RMG
Al75Nd15Ni10	RMG
Al75Nd20Ni5	CRA
Al75Nd5Ni20	CRA
Al75Ni10Sm15	RMG
Al75Ni10Y15	RMG
Al75Ni15Sm10	RMG
Al75Ni15Y10	RMG
Al75Ni20Sm5	CRA
Al75Ni20Y5	CRA
Al75Ni5Sm20	CRA
Al75Ni5Y20	CRA
Al76.6Mn17.4Si6	CRA
Al76Cu8.5Mn15.5	CRA
Al76La2Ni22	RMG
Al76Ni18Zr6	RMG
Al77Ce10Co13	CRA
Al77Ce10Nb13	CRA
Al77Ce18Fe5	CRA
Al77Cu20V3	CRA
Al77La13Ni10	RMG
Al78.6Mn17.4Si4	CRA
Al78Co10Ge12	RMG
Al78Fe10Ge12	RMG
Al78Gd12Ni10	RMG
Al78La2Ni20	RMG
Al78Ni10Sm12	RMG
Al78Ni12Zr10	RMG
Al78Ni15Y7	RMG
Al79La13Ni8	RMG
Al79Nd10Ni11	RMG
Al79Ni10Si11	RMG
Al79Ni16Zr5	RMG
Al80Ca10Ni10	CRA
Al80Ce10Co10	RMG
Al80Ce10Cr10	CRA
Al80Ce10Cu10	RMG
Al80Ce10Fe10	RMG
Al80Ce10Mn10	CRA
Al80Ce10Nb10	RMG
Al80Ce10Ni10	RMG
Al80Ce10V10	CRA
Al80Ce15Co5	CRA
Al80Ce15Cr5	CRA
Al80Ce15Cu5	CRA
Al80Ce15Fe5	CRA
Al80Ce15Nb5	CRA
Al80Ce15Ni5	CRA
Al80Ce5Co15	RMG
Al80Ce5Cu15	RMG
Al80Ce5Ni15	RMG
Al80Cr10Si10	CRA
Al80Cr5Si15	CRA
Al80Cu10La10	CRA
Al80Cu10V10	RMG
Al80Cu15V5	RMG
Al80Cu5V15	CRA
Al80Cu8Y12	RMG
Al80Gd10Ni10	RMG
Al80Gd15Ni5	CRA
Al80Gd5Ni15	RMG
Al80La10Ni10	RMG
Al80La15Ni5	CRA
Al80La2Ni18	RMG
Al80Mn15Ni5	CRA
Al80Mn6Ni14	CRA
Al80Mn8Ni12	CRA
Al80Mo5Ni15	RMG
Al80Nd10Ni10	RMG
Al80Nd12Ni8	RMG
Al80Nd15Ni5	CRA
Al80Nd2Ni18	RMG
Al80Nd4Ni16	RMG
Al80Nd5Ni15	RMG
Al80Nd8Ni12	RMG
Al80Ni10Sm10	RMG
Al80Ni10Y10	RMG
Al80Ni10Zr10	CRA
Al80Ni15Sm5	RMG
Al80Ni15Y5	RMG
Al80Ni15Zr5	RMG
Al80Ni5Sm15	RMG
Al80Ni5Y15	CRA
Al81Gd9Ni10	RMG
Al81La13Ni6	RMG
Al81Nd9Ni10	RMG
Al81Ni10Sm9	RMG
Al81Ni10Zr9	RMG
Al82Fe4Ni14	CRA
Al82La2Ni16	RMG
Al82Mn4Ni14	CRA
Al82Mn6Ni12	CRA
Al82Mn8Ni10	CRA
Al82Nd10Ni8	RMG
Al82Nd2Ni16	RMG
Al82Nd4Ni14	RMG
Al82Nd6Ni12	RMG
Al82Nd8Ni10	RMG
Al82Ni10Ce8	BMG
Al82Ni10Zr8	CRA
Al82Ni13Zr5	RMG
Al82Ni14Zr4	RMG
Al82Ni5Y13	RMG
Al82Ni8Y10	RMG
Al83Ce10Cr7	CRA
Al83Ce10Mn7	CRA
Al83Ce2Cu15	CRA
Al83Ce5Co12	RMG
Al83Ce7Cu10	RMG
Al83Ce7Fe10	RMG
Al83Ce7Nb10	RMG
Al83Fe3Ni14	CRA
Al83Gd5Ni12	RMG
Al83Gd7Ni10	RMG
Al83Gd9Ni8	RMG
Al83La13Ni4	RMG
Al83Mn4Ni13	CRA
Al83Nd7Ni10	RMG
Al83Nd9Ni8	RMG
Al83Ni10Sm7	RMG
Al83Ni10Zr7	RMG
Al83Ni15Zr2	CRA
Al83Ni8Sm9	RMG
Al84Co12Fe4	CRA
Al84Co14Fe2	CRA
Al84Co14Mn2	CRA
Al84Co8Ni8	CRA
Al84Fe2Ni14	CRA
Al84Fe3Ni13	CRA
Al84Fe4Ni12	CRA
Al84Fe8Ni8	CRA
Al84Gd10Ni6	RMG
Al84La2Ni14	RMG
Al84Mn2Ni14	CRA
Al84Mn4Ni12	CRA
Al84Mn6Ni10	CRA
Al84Mn8Ni8	CRA
Al84Nd10Ni6	RMG
Al84Nd12Ni4	RMG
Al84Nd1Ni15	RMG
Al84Nd2Ni14	RMG
Al84Nd4Ni12	RMG
Al84Nd6Ni10	RMG
Al84Nd8Ni8	RMG
Al84Ni10Ce6	BMG
Al84Ni10Er6	BMG
Al84Ni10Gd6	BMG
Al84Ni10Y6	BMG
Al84Ni10Zr6	RMG
Al84Ni8Zr8	RMG
Al85Ca10Co5	RMG
Al85Ca10Cu5	RMG
Al85Ca10Fe5	RMG
Al85Ca10Mg5	RMG
Al85Ca10Ni5	RMG
Al85Ca10Zn5	RMG
Al85Ca5Ni10	CRA
Al85Ce10Co5	RMG
Al85Ce10Cr5	RMG
Al85Ce10Cu5	RMG
Al85Ce10Fe5	RMG
Al85Ce10Mn5	RMG
Al85Ce10Nb5	RMG
Al85Ce10Ni5	RMG
Al85Ce10V5	CRA
Al85Ce13V2	CRA
Al85Ce5Co10	RMG
Al85Ce5Cu10	RMG
Al85Ce5Fe10	RMG
Al85Ce5Mn10	CRA
Al85Ce5Nb10	CRA
Al85Co10Ni5	CRA
Al85Co1Ni14	CRA
Al85Cr10Si5	CRA
Al85Cr5Si10	CRA
Al85Cu10La5	CRA
Al85Cu5V10	RMG
Al85Cu6Y9	RMG
Al85Fe1Ni14	CRA
Al85Fe2Ni13	CRA
Al85Fe3Ni12	CRA
Al85Fe5Ni10	CRA
Al85Fe8Si7	CRA
Al85Gd10Ni5	RMG
Al85Gd5Ni10	RMG
Al85Gd8Ni7	RMG
Al85Gd9Ni6	RMG
Al85La10Ni5	RMG
Al85La13Ni2	RMG
Al85La5Ni10	RMG
Al85La6Ni9	RMG
Al85La7.5Mo7.5	RMG
Al85La7.5Nb7.5	RMG
Al85La7.5Zr7.5	RMG
Al85Mn2Ni13	CRA
Al85Mn7Ni8	CRA
Al85Mo3Ni12	RMG
Al85Mo5Ni10	RMG
Al85Nd10Ni5	RMG
Al85Nd2Ni13	RMG
Al85Nd5Ni10	RMG
Al85Nd7Ni8	RMG
Al85Nd9Ni6	RMG
Al85Ni10Sm5	RMG
Al85Ni10Y5	RMG
Al85Ni10Zr5	RMG
Al85Ni5Sm10	RMG
Al85Ni5Y10	RMG
Al85Ni6Sm9	RMG
Al85Ni8Sm7	RMG
Al86.5Mn1Ni12.5	RMG
Al86.5Mn2Ni11.5	RMG
Al86.7Fe1Ni12.3	RMG
Al86Ce10Mn4	RMG
Al86Ce4Ni10	RMG
Al86Ce6Ni8	RMG
Al86Co10Fe4	CRA
Al86Co10Mn4	CRA
Al86Co12Fe2	RMG
Al86Co12Mn2	CRA
Al86Co1Ni13	CRA
Al86Co2Ni12	CRA
Al86Co3Ni11	CRA
Al86Co4Fe10	CRA
Al86Co5Ni9	CRA
Al86Co6Fe8	CRA
Al86Co8Fe6	CRA
Al86Co8Mn6	CRA
Al86Fe10Ni4	CRA
Al86Fe12Ni2	CRA
Al86Fe12Si2	CRA
Al86Fe1Ni13	CRA
Al86Fe2Ni12	RMG
Al86Fe3Ni11	RMG
Al86Fe4Ni10	CRA
Al86Fe5Ni9	CRA
Al86Fe6Ni8	CRA
Al86Fe7Ni7	CRA
Al86Fe8Ni6	CRA
Al86La2Ni12	RMG
Al86Mn4Ni10	CRA
Al86Mn6Ni8	CRA
Al86Mn8Ni6	CRA
Al86Nd10Ni4	RMG
Al86Nd1Ni13	RMG
Al86Nd2Ni12	RMG
Al86Nd4Ni10	RMG
Al86Nd6Ni8	RMG
Al86Nd8Ni6	RMG
Al86Ni10Zr4	RMG
Al86Ni12Zr2	RMG
Al86Ni9La5	BMG
Al86Ni9Zr5	RMG
Al87.5Ca10Fe2.5	CRA
Al87.5Ca10Ni2.5	CRA
Al87.5Ca2.5Ni10	CRA
Al87.5Ca7.5Fe5	RMG
Al87.5Ca7.5Ni5	RMG
Al87.5Fe0.5Ni12	RMG
Al87.5Fe2Ni10.5	RMG
Al87.5Fe3.5Ni9	RMG
Al87.5Mn0.5Ni12	RMG
Al87.5Ni7.5Zr5	CRA
Al87Ce10Cr3	RMG
Al87Ce5Ni8	RMG
Al87Ce6Ni7	RMG
Al87Ce8Co5	RMG
Al87Ce8Cr5	CRA
Al87Ce8Cu5	RMG
Al87Ce8Fe5	RMG
Al87Ce8Mn5	CRA
Al87Ce8Nb5	RMG
Al87Co11Fe2	RMG
Al87Co1Ni12	RMG
Al87Co2Ni11	RMG
Al87Co4Ni9	CRA
Al87Co9Fe4	CRA
Al87Cu8V5	CRA
Al87Fe1Ni12	RMG
Al87Fe3Ni10	RMG
Al87Fe4Ni9	CRA
Al87Fe5Ni8	CRA
Al87Fe6Ni7	CRA
Al87La5Ni8	RMG
Al87Mn1Ni12	RMG
Al87Mn2.5Ni10.5	RMG
Al87Nd5Ni8	RMG
Al87Nd7Ni6	RMG
Al87Ni10Y3	RMG
Al87Ni10Zr3	RMG
Al87Ni3Y10	RMG
Al87Ni5Y8	RMG
Al87Ni6Sm7	RMG
Al87Ni8Sm5	RMG
Al88.5Fe3Ni8.5	RMG
Al88.75Ca1.25Ni10	CRA
Al88Ce10Co2	RMG
Al88Ce10Cu2	RMG
Al88Ce10Fe2	RMG
Al88Ce10Mn2	RMG
Al88Ce10Nb2	RMG
Al88Ce10V2	RMG
Al88Ce2Co10	RMG
Al88Ce2Cu10	CRA
Al88Ce2Fe10	RMG
Al88Ce2Mn10	CRA
Al88Ce2Ni10	RMG
Al88Ce5Cu7	CRA
Al88Ce8V4	CRA
Al88Co10Fe2	CRA
Al88Co10Mn2	CRA
Al88Co10Ni2	CRA
Al88Co11Ni1	CRA
Al88Co1Ni11	CRA
Al88Co2Fe10	CRA
Al88Co2Ni10	CRA
Al88Co3Ni9	CRA
Al88Co4Fe8	CRA
Al88Co4Ni8	RMG
Al88Co5Ni7	RMG
Al88Co6Fe6	CRA
Al88Co6Mn6	CRA
Al88Co6Ni6	CRA
Al88Co7Ni5	CRA
Al88Co8Fe4	CRA
Al88Co8Mn4	CRA
Al88Co8Ni4	CRA
Al88Co9Ni3	CRA
Al88Cr10Si2	CRA
Al88Fe10Ni2	CRA
Al88Fe10Si2	CRA
Al88Fe1Ni11	RMG
Al88Fe2Ni10	CRA
Al88Fe3Ni9	RMG
Al88Fe4Ni8	CRA
Al88Fe5Ni7	CRA
Al88Fe6Ni6	CRA
Al88Fe8Ni4	CRA
Al88La10Ni2	RMG
Al88La2Ni10	RMG
Al88La6Ni6	RMG
Al88La7Ni5	RMG
Al88Mn1Ni11	RMG
Al88Mn2Ni10	RMG
Al88Mn4Ni8	CRA
Al88Mn6Ni6	CRA
Al88Mn8Ni4	CRA
Al88Nd10Ni2	RMG
Al88Nd1Ni11	RMG
Al88Nd2Ni10	RMG
Al88Nd4Ni8	RMG
Al88Nd6Ni6	RMG
Al88Nd8Ni4	RMG
Al88Ni10Y2	RMG
Al88Ni10Zr2	RMG
Al88Ni7Zr5	RMG
Al88Ni9Y3	RMG
Al89Ce10Ni1	RMG
Al89Ce1Fe10	CRA
Al89Ce6Mn5	CRA
Al89Ce6V5	CRA
Al89Ce8Cr3	CRA
Al89Co1Ni10	CRA
Al89Co2Ni9	CRA
Al89Co3Ni8	CRA
Al89Co4Ni7	CRA
Al89Co5Ni6	CRA
Al89Co6Ni5	CRA
Al89Fe1Ni10	CRA
Al89Fe2Ni9	CRA
Al89Fe3Ni8	CRA
Al89Fe4Ni7	CRA
Al89Fe5Ni6	CRA
Al89Fe6Ni5	CRA
Al89Fe7Ni4	CRA
Al89Fe9Ni2	CRA
Al89La7Ni4	RMG
Al89Mn2Ni9	CRA
Al89Ni1Sm10	RMG
Al89Ni9Zr2	RMG
Al8B10Co82	CRA
Al8B10Fe82	CRA
Al8B14Co78	CRA
Al8B14Fe78	RMG
Al8B18Co74	RMG
Al8B18Fe74	RMG
Al8B18Ni74	RMG
Al8B22Co70	RMG
Al8B22Fe70	RMG
Al8B22Ni70	RMG
Al8B26Co66	RMG
Al8B26Ni66	RMG
Al8B30Co62	RMG
Al8B30Ni62	RMG
Al8B34Co58	RMG
Al8B34Ni58	RMG
Al8B38Ni54	RMG
Al8B42Ni50	RMG
Al8Ce10Cu82	RMG
Al8Ce6Cu86	CRA
Al8Ce8Cu84	RMG
Al8Cu82Nd10	CRA
Al8Cu84Nd8	RMG
Al8Cu86Nd6	CRA
Al8Cu88Nd4	CRA
Al8Ga16Mg76	RMG
Al8Ga2Mg90	CRA
Al8Ga3Mg89	CRA
Al8La86Ni6	RMG
Al8Ni8Zr84	RMG
Al8Si7Zr85	RMG
Al90Ca5Fe5	CRA
Al90Ca5Ni5	CRA
Al90Ca7.5Fe2.5	RMG
Al90Ca7.5Ni2.5	RMG
Al90Ce3Co7	RMG
Al90Ce3Fe7	RMG
Al90Ce5Co5	RMG
Al90Ce5Cu5	CRA
Al90Ce5Fe5	RMG
Al90Ce5Nb5	CRA
Al90Ce5Ni5	CRA
Al90Ce8Nb2	RMG
Al90Co2Fe8	CRA
Al90Co2Mn8	CRA
Al90Co2Ni8	CRA
Al90Co4Fe6	CRA
Al90Co4Mn6	CRA
Al90Co4Ni6	CRA
Al90Co5Ni5	CRA
Al90Co6Fe4	CRA
Al90Co6Mn4	CRA
Al90Co6Ni4	CRA
Al90Co8Fe2	CRA
Al90Co8Mn2	CRA
Al90Co8Ni2	CRA
Al90Cr5Si5	CRA
Al90Cu5La5	RMG
Al90Fe1Ni9	CRA
Al90Fe2Ni8	CRA
Al90Fe4Ni6	CRA
Al90Fe5Ni5	CRA
Al90Fe6Ni4	CRA
Al90Fe8Ni2	CRA
Al90Fe8Si2	CRA
Al90Gd5Ni5	RMG
Al90La5Ni5	CRA
Al90La8Ni2	RMG
Al90Mn2Ni8	CRA
Al90Mn4Ni6	CRA
Al90Mn6Ni4	CRA
Al90Mn8Ni2	CRA
Al90Nd1Ni9	CRA
Al90Nd2Ni8	RMG
Al90Nd3Ni7	RMG
Al90Nd4Ni6	RMG
Al90Nd5Ni5	RMG
Al90Nd6Ni4	RMG
Al90Nd8Ni2	RMG
Al90Ni5Sm5	RMG
Al90Ni5Y5	RMG
Al90Ni5Zr5	CRA
Al91Ce5Ni4	RMG
Al91Co1Ni8	CRA
Al91Co2Ni7	CRA
Al91Fe1Ni8	CRA
Al91Fe2Ni7	CRA
Al91Fe3Ni6	CRA
Al91Fe6Ni3	CRA
Al91La5Ni4	RMG
Al91La7Ni2	RMG
Al92.5Ca2.5Fe5	CRA
Al92.5Ca2.5Ni5	CRA
Al92Ce6Nb2	RMG
Al92Co2Fe6	CRA
Al92Co2Mn6	CRA
Al92Co2Ni6	CRA
Al92Co4Fe4	CRA
Al92Co4Mn4	CRA
Al92Co4Ni4	CRA
Al92Co6Fe2	CRA
Al92Co6Mn2	CRA
Al92Co6Ni2	CRA
Al92Fe2Ni6	CRA
Al92Fe4Ni4	CRA
Al92Fe5Ni3	CRA
Al92Fe6Ni2	CRA
Al92Mn2Ni6	CRA
Al92Mn4Ni4	CRA
Al92Mn6Ni2	CRA
Al92Nd2Ni6	CRA
Al92Nd4Ni4	CRA
Al92Nd6Ni2	CRA
Al93Ce2Cr5	CRA
Al93Ce2Mn5	CRA
Al94Ce2Cr4	CRA
Al94Ce2Fe4	CRA
Al94Ce2Mn4	CRA
Al94Ce2V4	CRA
Al94Ce4Co2	CRA
Al94Ce4Fe2	CRA
Al94Co2Fe4	CRA
Al94Co2Mn4	CRA
Al94Co2Ni4	CRA
Al94Co4Fe2	CRA
[truncated: 4,472 more rows]

## Sheet: HEA_EMTO_CPA
Composition	Au_	Az	B prime	BG	Bulk modulus	C11	C12	C44	Crystal structure	EOS	Formation enthalpy	Group	Lattice constant	Poisson ratio	Shear modulus	Total energy	Wigner-Seitz radius	Youngs modulus	type
Al0.05Co0.25Cr0.5Mn0.2	0.408729	1.77826	6.36422	1.96292	227.519	337.006	172.775	146.022	bcc	birchmurnaghan	0.00231705	training set	2.83155	0.282254	115.908	-2235.37	2.63462	297.247	Train
Al0.03846154Co0.23076923Mn0.34615385Ni0.38461538	2.78971	4.07964	4.42784	1.43117	138.835	194.161	111.172	169.283	fcc	birchmurnaghan	-0.000113032	training set	3.56227	0.216635	97.0079	-2634.52	2.63073	236.046	Train
Al0.04545455Co0.36363636Fe0.45454545V0.13636364	3.30675	4.53513	5.26106	1.7998	178.501	231.399	152.052	179.924	fcc	birchmurnaghan	-0.00399836	training set	3.55161	0.265603	99.178	-2450.71	2.62286	251.04	Train
Al0.03448276Co0.34482759Mn0.34482759V0.27586207	0.823472	2.23975	6.703	1.80528	174.26	253.68	134.55	133.41	bcc	birchmurnaghan	-0.00527046	training set	2.85393	0.266204	96.5279	-2301.01	2.65544	244.448	Train
Al0.05882353Co0.58823529Cr0.23529412Ni0.11764706	2.35666	3.69311	6.87884	1.8877	229.217	302.913	192.369	204.127	fcc	birchmurnaghan	-0.00415749	training set	3.52065	0.27488	121.426	-2521.83	2.6	309.608	Train
Al0.04761905Co0.47619048Fe0.28571429Mn0.19047619	2.0714	3.43505	5.55059	1.23377	158.306	239.75	117.583	209.825	fcc	birchmurnaghan	-0.0016529	training set	3.51533	0.180939	128.311	-2518.23	2.59606	303.054	Train
Al0.04545455Cr0.04545455Nb0.45454545Ti0.45454545	0.448504	1.82615	3.9772	2.35434	136.611	190.558	109.638	73.8867	bcc	birchmurnaghan	0.00353751	training set	3.2818	0.313966	58.0254	-4363.28	3.05355	152.487	Train
Al0.05555556Cr0.55555556Fe0.27777778Mn0.11111111	0.125751	1.38033	4.99543	1.8138	222.018	356.552	154.751	139.275	bcc	birchmurnaghan	0.0017407	training set	2.84288	0.267131	122.405	-2158.68	2.64516	310.206	Train
Al0.04Cr0.4Mn0.16Ti0.4	0.0567291	0.80493	5.76957	2.39619	188.242	307.542	128.593	72.0208	bcc	birchmurnaghan	0.00205913	training set	2.99194	0.316818	78.5592	-1913.96	2.78385	206.896	Train
Al0.07692308Cu0.07692308Mn0.07692308Ni0.76923077	3.5635	4.75947	4.95053	2.2953	176.173	215.865	156.327	141.686	fcc	birchmurnaghan	-0.00509145	training set	3.55967	0.309787	76.7539	-2812.31	2.62881	201.063	Train
Al0.03846154Fe0.38461538Mn0.19230769V0.38461538	0.110952	1.3538	6.32403	1.88357	198.937	316.375	140.218	119.24	bcc	birchmurnaghan	-0.00655857	training set	2.87626	0.274461	105.617	-2174.32	2.67622	269.209	Train
Al0.05Hf0.3Mo0.15W0.5	0.0226644	1.1472	4.20835	2.10634	211.239	334.382	149.667	105.952	bcc	birchmurnaghan	0.00556372	training set	3.27182	0.295054	100.287	-26464.2	3.04426	259.755	Train
Al0.04545455Hf0.45454545Nb0.36363636Ni0.13636364	0.93772	2.3572	3.66521	2.32067	137.136	184.287	113.561	83.3576	bcc	birchmurnaghan	0.0128323	training set	3.37297	0.311605	59.0935	-16926.2	3.13838	155.015	Train
Al0.05263158Mn0.15789474Nb0.26315789Zr0.52631579	1.25607	2.67255	4.16899	2.2174	108.814	145.116	90.6629	72.7637	bcc	birchmurnaghan	0.0143349	training set	3.43179	0.303978	49.0727	-6194.96	3.19311	127.979	Train
Al0.05263158Mn0.15789474Ni0.26315789V0.52631579	0.212186	1.51811	6.4549	2.14675	190.323	282.373	144.298	104.806	bcc	birchmurnaghan	-0.00344765	training set	2.91327	0.298394	88.6563	-2193.08	2.71065	230.222	Train
Al0.03703704Mn0.22222222Mo0.37037037Nb0.37037037	0.0127646	0.902045	5.47876	1.78631	171.496	307.67	103.409	92.1264	bcc	birchmurnaghan	0.0120853	training set	3.18424	0.264111	96.0057	-6356.74	2.96277	242.724	Train
Al0.05882353Mo0.58823529V0.17647059W0.17647059	0.0434703	0.826923	4.35585	1.92959	242.723	430.689	148.741	116.575	bcc	birchmurnaghan	0.000109985	training set	3.15127	0.279047	125.79	-10836.9	2.9321	321.782	Train
Al0.0625Nb0.0625Ti0.625Zr0.25	9.23657	9.5929	4.10427	3.2252	111.04	122.078	105.521	79.4147	bcc	birchmurnaghan	0.00446119	training set	3.36851	0.359493	34.4289	-3375.77	3.13423	93.6117	Train
Al0.09090909Co0.09090909Ni0.45454545Ti0.36363636	2.35543	3.69201	5.13609	2.63496	155.018	190.731	137.162	98.8888	bcc	birchmurnaghan	-0.0119321	training set	2.97655	0.331553	58.8315	-2301.64	2.76953	156.675	Train
Al0.1Co0.15Ni0.25V0.5	0.85133	2.26865	4.43687	2.25839	180.814	246.182	148.13	111.223	bcc	birchmurnaghan	-0.00626978	training set	2.91923	0.307078	80.0631	-2176.35	2.7162	209.298	Train
Al0.07407407Co0.25925926Mn0.2962963V0.37037037	0.241006	1.55968	7.69183	1.90369	199.706	306.88	146.119	125.368	bcc	birchmurnaghan	-0.00831712	training set	2.8756	0.276489	104.904	-2148.97	2.6756	267.819	Train
Al0.07692308Co0.38461538Cr0.38461538Cu0.15384615	5.55307	6.47308	7.92668	2.7998	227.106	261.366	209.975	166.33	fcc	birchmurnaghan	0.00118045	training set	3.57179	0.340415	81.115	-2428.78	2.63776	217.456	Train
Al0.0952381Cr0.33333333Mn0.0952381V0.47619048	0.0741829	0.780361	4.197	2.1346	206.312	355.834	131.551	87.5109	bcc	birchmurnaghan	-0.00562542	training set	2.93362	0.297401	96.6515	-1871.1	2.72958	250.791	Train
Al0.0952381Cr0.33333333Ti0.0952381V0.47619048	0.0203822	0.877889	4.17559	2.44085	187.227	297.812	131.935	72.8106	bcc	birchmurnaghan	-0.000832114	training set	2.98066	0.319767	76.7057	-1812.68	2.77335	202.467	Train
Al0.07407407Cr0.37037037Fe0.37037037Ti0.18518519	0.0949607	1.32364	4.69189	1.81661	178.281	288.887	122.978	109.802	bcc	birchmurnaghan	0.000617951	training set	2.91073	0.267435	98.1397	-2073.09	2.70829	248.771	Train
Al0.06896552Cr0.34482759Fe0.27586207Mn0.31034483	0.405528	1.77436	7.21603	1.83483	218.683	331.413	162.318	150.017	bcc	birchmurnaghan	-0.000550813	training set	2.83167	0.26939	119.185	-2181.35	2.63472	302.583	Train
Al0.08695652Fe0.43478261Ni0.08695652Ti0.39130435	0.671125	2.07805	4.6056	1.8812	132.39	192.952	102.109	94.3882	bcc	birchmurnaghan	-0.00667818	training set	2.99058	0.274218	70.3755	-2081.7	2.78258	179.347	Train
Al0.09090909Hf0.04545455Mo0.45454545Nb0.40909091	0.0269258	0.861006	4.324	2.21744	200.316	332.076	134.436	85.0848	bcc	birchmurnaghan	-0.00190318	training set	3.24602	0.303981	90.3364	-8242.55	3.02026	235.594	Train
Al0.08695652Hf0.43478261Nb0.2173913Zr0.26086957	3.91948	5.06896	2.15182	2.67105	120.109	142.436	108.945	84.8838	bcc	birchmurnaghan	0.00118085	training set	3.48061	0.333577	44.9667	-16717.5	3.23854	119.933	Train
Al0.08333333Mn0.41666667Nb0.29166667Ti0.20833333	0.278996	1.61224	10.6103	1.13595	85.301	160.513	47.6952	90.9445	bcc	birchmurnaghan	0.012447	training set	3.13596	0.159699	75.092	-3591.13	2.91785	174.168	Train
Al0.17647059Co0.58823529Mo0.17647059Zr0.05882353	3.2579	4.49232	-7.39307	5.85813	387.243	422.714	369.507	119.51	bcc	birchmurnaghan	0.0130077	training set	3.0399	0.419244	66.1035	-3574.3	2.82848	187.634	Train
Al0.14285714Cr0.14285714Mn0.23809524Mo0.47619048	0.0877313	1.3094	4.83406	1.70056	180.424	300.775	120.249	118.191	bcc	birchmurnaghan	0.0140497	training set	3.07643	0.254166	106.097	-4783.7	2.86246	266.127	Train
Al0.17647059Cu0.05882353Mn0.58823529Ni0.17647059	6.51228	7.28972	3.78972	1.48162	96.4409	121.791	83.7658	138.597	fcc	birchmurnaghan	-0.00134805	training set	3.663	0.22451	65.0917	-2179.73	2.70512	159.411	Train
Al0.15Cu0.05Nb0.5Ti0.3	0.913403	2.33243	4.21018	2.42832	143.396	190.812	119.687	82.9475	bcc	birchmurnaghan	0.0022265	training set	3.28144	0.318949	59.0512	-4571.12	3.05322	155.771	Train
Al0.10714286Cu0.35714286Mn0.17857143Ti0.35714286	3.21664	4.45613	4.22481	2.03714	106.895	135.197	92.7436	94.5883	bcc	birchmurnaghan	0.0040019	training set	3.05617	0.289072	52.4728	-2256.75	2.84361	135.283	Train
Al0.17647059Fe0.17647059Mo0.05882353V0.58823529	0.0787401	1.29106	5.09818	1.86503	173.818	280.434	120.51	103.236	bcc	birchmurnaghan	-0.00625718	training set	2.98971	0.272558	93.1983	-2123.91	2.78177	237.2	Train
Al0.1875Fe0.625Mn0.125V0.0625	2.8011	4.08973	4.62941	1.68252	143.375	191.899	119.113	148.839	bcc	birchmurnaghan	-0.00907733	training set	2.87258	0.251967	85.2142	-2089	2.67279	213.371	Train
Al0.09375Fe0.3125Ti0.28125W0.3125	0.363953	1.72287	4.3364	1.89987	167.439	252.277	125.019	109.625	bcc	birchmurnaghan	0.0123781	training set	3.10999	0.276107	88.1315	-11409.2	2.89369	224.93	Train
Al0.14285714Hf0.47619048Ti0.23809524W0.14285714	4.11805	5.2409	3.30673	2.6309	131.077	155.285	118.973	95.1538	bcc	birchmurnaghan	0.00396638	training set	3.38227	0.331322	49.8222	-19478.8	3.14703	132.659	Train
Al0.14285714Mn0.14285714Ti0.47619048V0.23809524	0.652063	2.05732	4.85209	1.96882	117.341	168.938	91.5421	79.6143	bcc	birchmurnaghan	-0.00543472	training set	3.10385	0.282812	59.5995	-1666.07	2.88797	152.91	Train
Al0.13043478Mo0.04347826Ti0.39130435W0.43478261	0.250196	1.57261	4.02491	2.14612	189.08	278.647	144.297	105.64	bcc	birchmurnaghan	-0.00111048	training set	3.20299	0.298343	88.1033	-15121.2	2.98022	228.776	Train
Al0.13043478Nb0.04347826Ti0.43478261Zr0.39130435	8.8956	9.30554	4.23068	3.10299	107.467	118.818	101.791	79.2211	bcc	birchmurnaghan	0.00247807	training set	3.4153	0.354495	34.6334	-3962.23	3.17777	93.8216	Train
Al0.10714286Nb0.35714286Ti0.32142857Zr0.21428571	1.36159	2.77419	4.24326	2.57247	129.443	165.835	111.247	75.7186	bcc	birchmurnaghan	0.00261658	training set	3.36167	0.32793	50.3185	-4868.49	3.12787	133.639	Train
Al0.19047619Co0.0952381Cr0.23809524Mn0.47619048	0.44626	1.82348	8.6218	1.54464	192.55	308.547	134.552	158.638	bcc	birchmurnaghan	-0.00629204	training set	2.84202	0.233756	124.657	-1963.09	2.64436	307.592	Train
Al0.14285714Co0.17857143Cu0.32142857Ni0.35714286	3.667	4.84964	4.80506	2.2304	163.689	201.187	144.94	136.387	fcc	birchmurnaghan	-0.00511492	training set	3.59174	0.304972	73.3902	-2719.81	2.65249	191.544	Train
Al0.19047619Co0.28571429Ni0.04761905Ti0.47619048	1.13581	2.55514	4.48977	1.96123	131.309	182.199	105.864	97.5235	bcc	birchmurnaghan	-0.0147306	training set	3.05036	0.282094	66.9523	-1848.18	2.8382	171.678	Train
Al0.22222222Co0.55555556Cr0.16666667Ni0.05555556	3.58481	4.77805	9.15497	2.83249	261.04	308.58	237.27	170.361	fcc	birchmurnaghan	-0.00948228	training set	3.58064	0.342063	92.1593	-2176.59	2.64429	247.367	Train
Al0.17391304Cr0.13043478Cu0.43478261Ti0.26086957	3.64341	4.8291	4.25271	1.99952	108.381	136.151	94.4958	100.579	bcc	birchmurnaghan	0.00675271	training set	3.04101	0.28567	54.2035	-2242.77	2.82951	139.376	Train
Al0.16Cr0.12Fe0.4Ni0.32	5.48062	6.41121	5.64576	2.11085	157.344	189.032	141.499	152.372	fcc	birchmurnaghan	-0.00624547	training set	3.59255	0.295433	74.5403	-2321.5	2.65309	193.124	Train
Al0.2Cr0.2Nb0.1Ti0.5	1.50476	2.91037	5.53218	1.92753	112.341	153.284	91.8689	89.3705	bcc	birchmurnaghan	-0.000522241	training set	3.17383	0.278845	58.2823	-2135.4	2.95309	149.068	Train
Al0.16666667Cr0.29166667Cu0.41666667Mn0.125	3.2178	4.45714	10.2829	1.58964	112.894	151.194	93.7446	128.03	bcc	birchmurnaghan	0.0145077	training set	2.91592	0.239987	71.0186	-2363.39	2.71311	176.124	Train
Al0.16Cr0.4Ni0.12V0.32	0.11825	1.36703	4.3057	2.0147	196.964	305.039	142.927	110.806	bcc	birchmurnaghan	-0.00107007	training set	2.92915	0.287056	97.7633	-1890.98	2.72543	251.654	Train
Al0.15384615Cr0.38461538Ni0.38461538V0.07692308	1.87496	3.25527	6.14993	2.41245	209.25	266.156	180.796	138.934	bcc	birchmurnaghan	0.00152082	training set	2.87304	0.317903	86.7374	-2198.57	2.67322	228.623	Train
Al0.17391304Cu0.04347826Hf0.43478261Ti0.34782609	7.7549	8.34255	3.10169	2.56006	117.324	133.565	109.203	101.621	fcc	birchmurnaghan	0.00443542	training set	4.27766	0.327193	45.8285	-13929.4	3.15904	121.646	Train
Al0.18181818Fe0.31818182Nb0.04545455Ni0.45454545	5.1433	6.12275	4.31717	2.25398	156.099	186.466	140.916	139.445	fcc	birchmurnaghan	-0.00129174	training set	3.66075	0.306749	69.2551	-2630.29	2.70346	180.998	Train
Al0.22222222Fe0.55555556Mn0.05555556Mo0.16666667	2.16642	3.52137	4.67345	1.87303	151.866	202.55	126.525	133.856	bcc	birchmurnaghan	0.00557835	training set	2.98345	0.273383	81.0806	-2997.4	2.77595	206.493	Train
Al0.19047619Hf0.19047619Mo0.47619048V0.14285714	0.128488	1.38511	4.27593	2.18036	181.86	273.344	136.119	95.0357	bcc	birchmurnaghan	0.00349943	training set	3.22052	0.30109	83.4083	-9974.25	2.99653	217.043	Train
Al0.17391304Hf0.34782609V0.04347826Zr0.43478261	10.9115	11.002	3.8105	2.95494	112.011	122.996	106.518	90.6494	fcc	birchmurnaghan	0.00126265	training set	4.42366	0.347945	37.9062	-13800.3	3.26686	102.191	Train
Al0.2Hf0.5Mn0.1Ti0.2	7.8879	8.45497	3.18442	2.54909	115.394	131.285	107.448	100.771	fcc	birchmurnaghan	0.00597655	training set	4.2908	0.326535	45.2685	-15768.3	3.16875	120.1	Train
Al0.13793103Hf0.34482759Nb0.20689655Zr0.31034483	3.96728	5.11039	2.73537	2.71473	119.206	140.895	108.362	83.1278	bcc	birchmurnaghan	0.000180826	training set	3.47295	0.335961	43.9108	-14288.5	3.23141	117.326	Train
Al0.16666667Mo0.04166667Ti0.375V0.41666667	1.11271	2.53237	4.00327	2.45126	141.854	186.079	119.742	83.9949	bcc	birchmurnaghan	-0.00457105	training set	3.12722	0.320441	57.8698	-1852.69	2.90972	152.827	Train
Al0.14285714Mo0.32142857Ni0.17857143V0.35714286	0.261019	1.58766	4.47902	2.19392	195.31	285.298	150.316	107.152	bcc	birchmurnaghan	0.00729637	training set	3.06595	0.302156	89.0233	-3898.03	2.85271	231.844	Train
Al0.23529412Mo0.58823529Ti0.05882353W0.11764706	0.0796121	1.29287	4.38778	2.05552	215.132	334.76	155.318	115.998	bcc	birchmurnaghan	-0.00159173	training set	3.17083	0.290695	104.661	-8791.22	2.9503	270.17	Train
Al0.2173913Co0.17391304Mo0.17391304Ni0.43478261	5.54391	6.46525	5.02292	2.64223	176.761	205.04	162.621	137.124	fcc	birchmurnaghan	0.00466215	training set	3.72918	0.331965	66.8984	-3320.14	2.75399	178.213	Train
Al0.17857143Co0.21428571Hf0.25Nb0.35714286	0.932449	2.35184	4.1774	2.26353	140.582	190.206	115.771	87.5298	bcc	birchmurnaghan	0.0135532	training set	3.28288	0.30746	62.1076	-10967.3	3.05456	162.407	Train
Al0.2Co0.4Cu0.36W0.04	4.9306	5.9405	4.66803	2.21045	151.22	181.828	135.916	136.368	fcc	birchmurnaghan	0.00594446	training set	3.65729	0.303443	68.4114	-3696.83	2.7009	178.341	Train
Al0.17241379Cr0.20689655Fe0.27586207Ti0.34482759	0.304665	1.64656	6.54541	1.8172	148.799	229.787	108.305	100.014	bcc	birchmurnaghan	-0.00462552	training set	2.99786	0.267499	81.8839	-1810.13	2.78936	207.575	Train
Al0.23809524Cu0.04761905Fe0.23809524V0.47619048	0.608523	2.00946	4.02318	1.6351	147.901	227.322	108.191	119.694	bcc	birchmurnaghan	-0.00760971	training set	2.95989	0.24599	90.454	-1784.08	2.75403	225.41	Train
Al0.23809524Cu0.14285714Nb0.47619048Zr0.14285714	1.70575	3.09875	4.57886	2.50373	138.818	176.307	120.073	87.128	bcc	birchmurnaghan	0.0141332	training set	3.31237	0.323762	55.4444	-5255.38	3.08199	146.79	Train
Al0.18518519Cu0.14814815Ni0.37037037Ti0.2962963	3.69912	4.87758	4.66154	2.52606	140.944	169.347	126.743	103.903	bcc	birchmurnaghan	-0.0110931	training set	2.99985	0.325138	55.7961	-2211.11	2.79121	147.875	Train
Al0.15625Cu0.25Fe0.28125Mn0.3125	5.09606	6.0823	4.25008	1.73648	114.822	143.944	100.261	132.847	bcc	birchmurnaghan	0.000933536	training set	2.90618	0.258432	66.1232	-2344.14	2.70405	166.423	Train
Al0.23809524Cu0.47619048Mo0.04761905Ti0.23809524	4.5153	5.58366	4.67207	2.42253	122.629	146.225	110.831	98.8132	bcc	birchmurnaghan	0.00253704	training set	3.0668	0.318569	50.6202	-2486.35	2.8535	133.492	Train
Al0.16666667Fe0.16666667Ti0.33333333W0.33333333	0.520623	1.9104	4.02865	1.94521	164.181	240.564	125.99	109.441	bcc	birchmurnaghan	0.0052187	training set	3.15266	0.280561	84.4028	-11872.6	2.93339	216.166	Train
Al0.18518519Fe0.33333333V0.37037037Zr0.11111111	1.02698	2.44718	3.52991	1.77754	132.95	191.299	103.776	107.093	bcc	birchmurnaghan	0.0122705	training set	3.07186	0.263131	74.7946	-2444.38	2.85821	188.951	Train
Al0.19230769Hf0.38461538Nb0.03846154Ti0.38461538	8.77822	9.20657	3.11986	2.66786	118.044	132.659	110.737	100.911	fcc	birchmurnaghan	-0.000560394	training set	4.27424	0.333399	44.247	-12659.9	3.15652	117.998	Train
Al0.20833333Hf0.41666667Ti0.29166667W0.08333333	6.54265	7.31551	3.38565	2.77502	123.691	141.008	115.033	95.0113	bcc	birchmurnaghan	0.000491856	training set	3.37412	0.339143	44.5731	-15877	3.13945	119.38	Train
Al0.18518519Mn0.2962963Ni0.37037037Ti0.14814815	4.00478	5.14287	4.30975	1.97877	124.902	155.951	109.378	119.76	bcc	birchmurnaghan	-0.0109869	training set	2.9467	0.283747	63.1209	-2154.41	2.74176	162.063	Train
Al0.20833333Mo0.08333333Nb0.29166667V0.41666667	0.274988	1.6068	4.38652	2.36074	170.87	243.512	134.549	87.5408	bcc	birchmurnaghan	0.00462478	training set	3.17401	0.314407	72.38	-3802.34	2.95326	190.274	Train
Al0.17857143Mo0.32142857Nb0.35714286W0.14285714	0.0148798	1.11773	4.35263	2.16128	203.809	321.421	145.002	98.5941	bcc	birchmurnaghan	-0.000203255	training set	3.22974	0.299568	94.3001	-10021.1	3.00511	245.099	Train
Al0.25Ni0.2Ti0.05V0.5	1.0865	2.50645	4.28762	2.09934	160.846	219.762	131.388	110.752	bcc	birchmurnaghan	-0.00867949	training set	2.9996	0.294465	76.6174	-1764.46	2.79098	198.357	Train
Al0.20689655Co0.10344828Hf0.34482759Zr0.34482759	4.71537	5.75573	3.2399	2.66099	112.598	131.93	102.931	83.4559	bcc	birchmurnaghan	0.00525572	training set	3.4465	0.333017	42.3143	-13280.1	3.2068	112.811	Train
Al0.22222222Co0.18518519Mo0.37037037Ti0.22222222	0.498372	1.88473	4.3777	2.06217	170.411	245.803	132.715	106.57	bcc	birchmurnaghan	-0.00159635	training set	3.11947	0.291275	82.6368	-4001.98	2.90251	213.414	Train
Al0.22222222Co0.22222222Cr0.18518519Ti0.37037037	0.716957	2.12741	6.99194	1.96624	150.399	215.305	117.947	103.56	bcc	birchmurnaghan	-0.00872232	training set	3.02406	0.282569	76.4907	-1749.28	2.81373	196.209	Train
Al0.20689655Co0.20689655Cr0.24137931Ni0.34482759	5.23853	6.20426	6.97873	2.2281	173.521	207.367	156.598	157.494	fcc	birchmurnaghan	-0.00863579	training set	3.59153	0.304797	77.8784	-2233.59	2.65234	203.231	Train
Al0.2Co0.2Nb0.33333333Ti0.26666667	0.857987	2.27553	4.40754	2.17529	141.708	194.798	115.162	90.6075	bcc	birchmurnaghan	0.0021677	training set	3.19538	0.300688	65.1441	-3660.82	2.97314	169.464	Train
Al0.19354839Co0.22580645Ti0.32258065Zr0.25806452	2.14641	3.50322	4.32988	2.25694	115.786	147.957	99.7	84.5273	bcc	birchmurnaghan	0.00676566	training set	3.26904	0.30697	51.3021	-3131.11	3.04167	134.101	Train
Al0.19354839Co0.25806452Cu0.22580645V0.32258065	2.41939	3.74945	4.52354	2.1361	158.552	203.179	136.239	125.494	bcc	birchmurnaghan	-0.0025017	training set	2.92847	0.297525	74.2251	-2172.69	2.72479	192.618	Train
Al0.18181818Co0.27272727Cr0.24242424V0.3030303	0.416292	1.78746	4.15681	1.85087	183.548	276.934	136.855	125.193	bcc	birchmurnaghan	-0.00673113	training set	2.91002	0.271084	99.1682	-1932.26	2.70762	252.102	Train
Al0.18181818Co0.27272727Cu0.3030303Fe0.24242424	4.91653	5.92843	4.58036	2.11163	146.733	177.864	131.167	138.42	fcc	birchmurnaghan	-0.000455077	training set	3.61656	0.295498	69.4881	-2468.74	2.67082	180.043	Train
Al0.1875Co0.3125Cu0.3125V0.1875	4.48582	5.55827	8.51076	2.84584	189.224	220.311	173.681	129.593	bcc	birchmurnaghan	-0.00288686	training set	2.90521	0.342727	66.4914	-2350.52	2.70315	178.559	Train
Al0.20689655Co0.34482759Nb0.34482759V0.10344828	1.04795	2.46813	4.5801	2.21076	160.041	216.226	131.948	104.005	bcc	birchmurnaghan	0.0143411	training set	3.12771	0.303466	72.3917	-3892.47	2.91018	188.72	Train
Al0.3Cr0.15Mo0.5Nb0.05	0.204313	1.50645	4.31585	2.06156	202.581	305.079	151.332	115.806	bcc	birchmurnaghan	0.0046928	training set	3.13804	0.291222	98.2658	-4892.6	2.91979	253.766	Train
Al0.23076923Cr0.15384615Fe0.38461538V0.23076923	0.711125	2.12116	4.35452	1.62201	161.418	246.012	119.121	134.577	bcc	birchmurnaghan	-0.00776352	training set	2.90966	0.24429	99.5174	-1853.29	2.70729	247.657	Train
Al0.27272727Cr0.22727273Mn0.04545455Nb0.45454545	0.469056	1.85048	7.81687	1.81846	135.016	203.501	100.774	95.0479	bcc	birchmurnaghan	0.0139391	training set	3.19928	0.267635	74.2477	-4186.88	2.97677	188.238	Train
Al0.20689655Cr0.20689655Cu0.24137931Fe0.34482759	3.12034	4.37153	7.59614	1.98072	154.925	197.629	133.573	140.011	bcc	birchmurnaghan	0.00438227	training set	2.89235	0.283929	78.2163	-2214.16	2.69119	200.848	Train
Al0.20689655Cr0.34482759Fe0.20689655Mn0.24137931	0.443687	1.82041	7.1981	1.66257	199.155	310.732	143.366	152.338	bcc	birchmurnaghan	-0.00472888	training set	2.86056	0.249487	119.787	-1912.07	2.6616	299.345	Train
Al0.1875Cr0.3125Fe0.25Mn0.25	0.541448	1.9342	7.18476	1.65743	194.797	300.375	142.009	153.156	bcc	birchmurnaghan	-0.00450403	training set	2.85546	0.24884	117.53	-1962.79	2.65686	293.552	Train
Al0.22222222Cr0.37037037Mn0.37037037Ni0.03703704	0.232488	1.54756	8.79475	1.79162	229.223	360.545	163.563	152.421	bcc	birchmurnaghan	-0.00533414	training set	2.86127	0.2647	127.942	-1858.46	2.66227	323.617	Train
Al0.18181818Cr0.3030303Nb0.24242424V0.27272727	0.115758	1.36254	4.16341	2.21323	183.089	274.72	137.274	93.6376	bcc	birchmurnaghan	0.0137792	training set	3.09918	0.303657	82.7249	-3092.86	2.88363	215.69	Train
Al0.25Cu0.20833333Ti0.41666667W0.125	2.93801	4.21086	4.22365	2.2009	131.215	164.546	114.55	105.263	bcc	birchmurnaghan	0.00232739	training set	3.15905	0.302702	59.6188	-5540.59	2.93933	155.331	Train
Al0.2Cu0.23333333Fe0.33333333Ni0.23333333	5.3217	6.2754	7.84338	2.44116	158.557	186.57	144.55	131.845	fcc	birchmurnaghan	-0.00436151	training set	3.62846	0.319787	64.9513	-2428.82	2.67961	171.444	Train
Al0.2Cu0.23333333Mn0.23333333V0.33333333	1.49633	2.9024	4.14466	1.51598	120.545	176.499	92.5687	121.8	bcc	birchmurnaghan	0.0022992	training set	2.95306	0.22963	79.5164	-2043.99	2.74767	195.551	Train
Al0.20689655Cu0.24137931Ti0.34482759W0.20689655	2.34753	3.68489	4.28131	2.24702	145.255	184.543	125.611	108.579	bcc	birchmurnaghan	0.0117497	training set	3.15256	0.306228	64.6435	-8165.32	2.9333	168.878	Train
Al0.19354839Cu0.25806452Fe0.22580645V0.32258065	2.17761	3.53151	4.40552	1.97262	145.654	191.728	122.617	122.032	bcc	birchmurnaghan	0.00194896	training set	2.94735	0.28317	73.8378	-2134.88	2.74236	189.493	Train
Al0.21428571Cu0.35714286Mn0.21428571Ti0.21428571	4.16167	5.27862	4.28049	1.91284	105.115	131.691	91.827	105.214	bcc	birchmurnaghan	-0.000184541	training set	3.03113	0.277399	54.9524	-2150.27	2.82031	140.392	Train
Al0.18181818Cu0.3030303Mn0.21212121Ti0.3030303	3.29774	4.52723	4.08636	1.84173	103.067	132.949	88.1267	101.46	bcc	birchmurnaghan	0.000169904	training set	3.05322	0.270122	55.9623	-2100.84	2.84086	142.158	Train
Al0.18181818Cu0.3030303Ti0.3030303V0.21212121	2.92743	4.20151	4.45887	2.32461	129.703	160.94	114.084	98.4321	bcc	birchmurnaghan	0.00290746	training set	3.07459	0.311885	55.7955	-2012.25	2.86075	146.394	Train
Al0.23076923Fe0.15384615Hf0.23076923Ti0.38461538	4.19018	5.30325	3.5741	2.2552	109.482	132.889	97.7785	93.0992	bcc	birchmurnaghan	0.00116133	training set	3.27004	0.306841	48.5464	-8120.73	3.04261	126.885	Train
Al0.23076923Fe0.15384615Ti0.38461538V0.23076923	1.03078	2.45099	3.83262	1.82357	121.713	173.733	95.7026	95.6253	bcc	birchmurnaghan	-0.00975193	training set	3.08509	0.268186	66.7442	-1599.35	2.87052	169.288	Train
Al0.21428571Fe0.17857143Nb0.25Zr0.35714286	1.69193	3.08588	4.51651	2.43286	121.378	155.199	104.468	78.2745	bcc	birchmurnaghan	0.0129791	training set	3.35609	0.319246	49.8912	-5044.31	3.12268	131.637	Train
Al0.2Fe0.23333333V0.23333333W0.33333333	0.515132	1.90409	4.30893	1.88504	188.078	278.549	142.842	129.2	bcc	birchmurnaghan	0.0145056	training set	3.08678	0.27461	99.7738	-11912.3	2.8721	254.345	Train
Al0.2Fe0.26666667Hf0.2V0.33333333	1.23567	2.65276	4.10994	1.96386	132.447	182.562	107.389	99.7074	bcc	birchmurnaghan	0.0145687	training set	3.13388	0.282343	67.4419	-7447.56	2.91591	172.967	Train
Al0.19354839Fe0.25806452Ti0.22580645Zr0.32258065	3.03413	4.29564	4.34112	2.35591	108.73	134.209	95.9905	82.0863	bcc	birchmurnaghan	0.0127687	training set	3.30577	0.314074	46.152	-3454.79	3.07585	121.294	Train
Al0.17647059Fe0.26470588Mo0.29411765Nb0.26470588	0.328448	1.67763	4.57834	2.08725	174.196	255.823	133.382	102.705	bcc	birchmurnaghan	0.0136316	training set	3.16103	0.293438	83.4572	-5166.21	2.94118	215.893	Train
Al0.28571429Fe0.47619048Mn0.19047619V0.04761905	2.73655	4.03247	4.14213	1.45745	123.791	172.588	99.3926	147.578	bcc	birchmurnaghan	-0.011446	training set	2.89316	0.220793	84.9365	-1882.03	2.69194	207.38	Train
Al0.2Fe0.33333333Mo0.2V0.26666667	0.5738	1.97074	4.46326	1.84967	167.559	248.029	127.324	118.939	bcc	birchmurnaghan	0.00278919	training set	3.01996	0.270958	90.5886	-3072.23	2.80992	230.269	Train
Al0.20689655Fe0.34482759Ni0.20689655Ti0.24137931	2.37166	3.70659	4.52002	2.01329	136.686	177.797	116.13	114.289	bcc	birchmurnaghan	-0.0117564	training set	2.96947	0.286928	67.8917	-2019.61	2.76294	174.744	Train
Al0.21428571Hf0.17857143Ni0.25Zr0.35714286	2.97914	4.24716	4.41171	2.62616	117.577	142.472	105.129	79.2991	bcc	birchmurnaghan	0.0137817	training set	3.367	0.331052	44.7714	-8816.23	3.13283	119.186	Train
Al0.1875Hf0.21875Mo0.28125Zr0.3125	0.920523	2.3397	3.79959	2.39848	137.623	183.611	114.629	80.6991	bcc	birchmurnaghan	0.00336301	training set	3.38354	0.316971	57.3793	-11203.9	3.14821	151.134	Train
Al0.1875Hf0.25Mo0.25W0.3125	0.206993	1.51043	4.14707	2.14915	192.36	285.573	145.754	105.594	bcc	birchmurnaghan	0.00568177	training set	3.26153	0.298589	89.5051	-19752.8	3.03469	232.461	Train
Al0.21428571Hf0.28571429Mo0.35714286V0.14285714	0.449907	1.82782	4.0819	2.24688	162.943	230.328	129.25	92.3768	bcc	birchmurnaghan	0.00501917	training set	3.26145	0.306217	72.5195	-11909.1	3.03461	189.453	Train
Al0.19354839Hf0.32258065Mo0.19354839Zr0.29032258	1.95054	3.32467	3.25717	2.49244	128.293	161.629	111.625	83.1225	bcc	birchmurnaghan	0.00169153	training set	3.41888	0.323057	51.4729	-13476.1	3.18109	136.203	Train
Al0.21428571Mn0.21428571Mo0.35714286Ni0.21428571	1.59813	2.99825	4.46051	2.09702	163.033	216.669	136.215	120.612	bcc	birchmurnaghan	0.0133739	training set	3.06787	0.294268	77.7452	-4150.25	2.8545	201.246	Train
Al0.2Mn0.33333333Nb0.23333333Ti0.23333333	1.16095	2.57984	2.86921	1.46856	97.321	147.401	72.2811	96.8985	bcc	birchmurnaghan	0.00418631	training set	3.16302	0.222514	66.2697	-3052.57	2.94303	162.031	Train
Al0.2Mo0.2Nb0.26666667Zr0.33333333	0.462498	1.84275	4.44969	2.45559	145.453	200.227	118.067	75.7	bcc	birchmurnaghan	0.00293655	training set	3.35825	0.32072	59.2335	-6153.74	3.12469	156.462	Train
Al0.21428571Mo0.21428571Nb0.35714286V0.21428571	0.135747	1.39762	4.42265	2.29428	178.824	263.854	136.308	89.1301	bcc	birchmurnaghan	0.00216218	training set	3.20945	0.309713	77.9432	-4978.93	2.98623	204.167	Train
Al0.19354839Mo0.19354839Ni0.32258065V0.29032258	1.34543	2.7587	4.54998	2.32473	182.456	239.411	153.978	117.842	bcc	birchmurnaghan	0.00519153	training set	3.01913	0.311893	78.4846	-3195.48	2.80915	205.927	Train
Al0.19354839Mo0.22580645V0.25806452Zr0.32258065	0.566539	1.96258	5.24232	2.50032	151.475	205.423	124.5	79.4093	bcc	birchmurnaghan	0.0125318	training set	3.28992	0.323549	60.5821	-4732.37	3.0611	160.367	Train
Al0.16666667Mo0.27777778Nb0.27777778W0.27777778	0.0115117	1.10286	4.32846	2.10605	217.06	346.641	152.27	107.182	bcc	birchmurnaghan	0.00120173	training set	3.21911	0.29503	103.065	-13444.8	2.99522	266.945	Train
Al0.20689655Mo0.34482759Ti0.24137931W0.20689655	0.173171	1.45883	4.26721	2.10889	193.975	291.778	145.074	107.008	bcc	birchmurnaghan	-0.00428366	training set	3.18488	0.295268	91.9798	-9979.88	2.96337	238.277	Train
Al0.19354839Mo0.32258065Ti0.25806452W0.22580645	0.161673	1.44055	4.27789	2.1168	194.388	292.772	145.196	106.295	bcc	birchmurnaghan	-0.00409546	training set	3.18648	0.29593	91.8311	-10449.9	2.96486	238.013	Train
Al0.21428571Nb0.35714286Ti0.21428571Zr0.21428571	1.74751	3.13753	4.31476	2.57023	129.573	163.402	112.658	79.6055	bcc	birchmurnaghan	-0.000580631	training set	3.35922	0.327798	50.4129	-4745.29	3.12558	133.876	Train
Al0.21428571Nb0.35714286V0.21428571Zr0.21428571	0.894699	2.3133	5.22177	2.52816	141.018	186.03	118.513	78.0938	bcc	birchmurnaghan	0.00899277	training set	3.316	0.325266	55.779	-4786.16	3.08537	147.844	Train
Al0.20689655Ni0.20689655Ti0.34482759V0.24137931	1.44417	2.85297	4.24494	2.21463	139.449	184.222	117.062	95.8021	bcc	birchmurnaghan	-0.00927234	training set	3.0687	0.303765	62.9672	-1777.09	2.85527	164.189	Train
Al0.19354839Ni0.29032258V0.32258065W0.19354839	1.29813	2.71321	4.46381	2.22418	185.955	247.241	155.312	124.711	bcc	birchmurnaghan	0.0121442	training set	3.03852	0.304497	83.6061	-7860.16	2.82719	218.128	Train
Al0.19354839Ti0.29032258W0.19354839Zr0.32258065	1.95842	3.33189	4.38293	2.53454	135.732	170.368	118.414	86.5538	bcc	birchmurnaghan	0.00479968	training set	3.34864	0.325655	53.5529	-9179.83	3.11575	141.985	Train
Al0.21875Co0.1875Cr0.3125Ti0.28125	0.465907	1.84677	7.89521	2.18693	184.843	262.899	145.815	108.113	bcc	birchmurnaghan	-0.0051547	training set	2.99077	0.301608	84.5218	-1767.13	2.78276	220.028	Train
Al0.24137931Co0.20689655Hf0.34482759Nb0.20689655	1.8772	3.25733	3.94002	2.31101	131.268	168.519	112.642	91.0047	bcc	birchmurnaghan	0.0112945	training set	3.30056	0.310917	56.8008	-12678.4	3.071	148.922	Train
Al0.22580645Co0.22580645Cr0.32258065Mn0.22580645	0.896848	2.3155	4.86858	1.48557	163.341	252.017	119.003	153.997	bcc	birchmurnaghan	-0.00517969	training set	2.8612	0.225109	109.952	-1940.09	2.6622	269.406	Train
Al0.21212121Co0.24242424Fe0.3030303Mo0.24242424	2.15172	3.50804	4.65405	2.12689	169.713	219.709	144.715	131.541	bcc	birchmurnaghan	0.00986496	training set	3.0055	0.296766	79.7941	-3511.25	2.79646	206.949	Train
Al0.20588235Co0.26470588Mn0.23529412Ti0.29411765	1.23575	2.65284	3.78608	1.5021	113.126	169.088	85.1446	111.344	bcc	birchmurnaghan	-0.0125499	training set	2.98656	0.227585	75.3116	-1884.73	2.77884	184.903	Train
Al0.22580645Co0.32258065Cr0.25806452Ni0.19354839	5.74918	6.64039	7.83744	2.59566	200.324	232.363	184.304	159.563	fcc	birchmurnaghan	-0.00885129	training set	3.59472	0.329293	77.1765	-2139.5	2.6547	205.18	Train
Al0.21212121Co0.3030303Fe0.24242424Ti0.24242424	1.97702	3.34891	4.5501	1.93639	142.353	189.752	118.654	119.05	bcc	birchmurnaghan	-0.0139008	training set	2.95543	0.279709	73.5147	-1979.48	2.74988	188.155	Train
Al0.24137931Cr0.06896552Fe0.34482759Mo0.34482759	0.891038	2.30955	4.90418	1.93559	172.939	245.109	136.854	125.01	bcc	birchmurnaghan	0.0111808	training set	3.05847	0.279631	89.3472	-3930.1	2.84575	228.663	Train
Al0.21875Cr0.15625Ni0.3125Ti0.3125	1.7103	3.10298	4.91025	1.8794	126.4	171.838	103.681	105.745	bcc	birchmurnaghan	-0.00784555	training set	3.0111	0.274035	67.2555	-1919.38	2.80167	171.372	Train
Al0.24137931Cr0.20689655Cu0.20689655V0.34482759	1.26154	2.67785	6.26863	2.10053	171.988	232.486	141.74	121.502	bcc	birchmurnaghan	0.00526324	training set	2.97341	0.294565	81.8785	-1889.28	2.76661	211.994	Train
Al0.22580645Cr0.25806452Mo0.32258065V0.19354839	0.0859063	1.30574	4.37965	2.00608	202.841	317.732	145.396	112.512	bcc	birchmurnaghan	0.00497984	training set	3.06743	0.286271	101.113	-3628.29	2.85409	260.118	Train
Al0.20588235Cr0.29411765Cu0.23529412Fe0.26470588	2.37666	3.71109	8.22607	2.05242	171.628	222.227	146.328	140.833	bcc	birchmurnaghan	0.0068864	training set	2.89257	0.290423	83.6219	-2171.18	2.69139	215.815	Train
Al0.21875Cr0.3125Ni0.28125Ti0.1875	1.27228	2.68824	8.89694	2.30245	182.781	241.299	153.522	117.983	bcc	birchmurnaghan	-0.00261868	training set	2.95711	0.310303	79.3854	-1940.41	2.75144	208.038	Train
Al0.21875Cr0.3125Ti0.1875V0.28125	0.293825	1.63217	4.57829	2.15183	168.696	246.643	129.723	95.4169	bcc	birchmurnaghan	-0.00256618	training set	3.02257	0.298806	78.3964	-1618.08	2.81235	203.643	Train
Al0.26923077Cu0.11538462Hf0.38461538Mo0.23076923	2.24834	3.59549	3.75161	2.42267	141.05	176.978	123.086	96.8831	bcc	birchmurnaghan	0.0114716	training set	3.3101	0.318578	58.2209	-13973.1	3.07988	153.538	Train
Al0.21875Cu0.21875Mo0.25Ti0.3125	1.72412	3.11582	4.39582	2.26553	146.309	189.83	124.549	101.702	bcc	birchmurnaghan	0.00428084	training set	3.14424	0.307608	64.5807	-3391.82	2.92556	168.892	Train
Al0.21212121Cu0.24242424Fe0.24242424Mn0.3030303	5.00033	6.00028	4.18668	1.69102	111.535	140.848	96.8782	131.916	bcc	birchmurnaghan	-0.00147423	training set	2.91854	0.253008	65.9572	-2224.49	2.71555	165.29	Train
Al0.2Cu0.25714286Fe0.25714286Mn0.28571429	5.14491	6.12414	4.27937	1.74599	113.988	142.61	99.6774	131.463	bcc	birchmurnaghan	-0.000873587	training set	2.91649	0.259537	65.2858	-2266.11	2.71365	164.46	Train
Al0.23333333Cu0.33333333Fe0.23333333Ti0.2	3.95346	5.09841	4.58032	2.11493	121.95	150.474	107.688	109.07	bcc	birchmurnaghan	-0.00243738	training set	3.00106	0.295774	57.6615	-2152.1	2.79234	149.433	Train
Al0.22580645Fe0.19354839Mn0.32258065Ni0.25806452	6.0563	6.90203	4.09893	1.81729	121.824	148.93	108.271	140.316	fcc	birchmurnaghan	-0.00677624	training set	3.64432	0.267509	67.0362	-2134.54	2.69133	169.938	Train
Al0.21875Fe0.1875Mo0.3125Nb0.28125	0.316498	1.6621	4.46536	2.1126	174.949	256.396	134.225	101.53	bcc	birchmurnaghan	0.0093176	training set	3.18053	0.295579	82.812	-5266.13	2.95932	214.579	Train
Al0.25Fe0.32142857Mn0.35714286W0.07142857	2.54469	3.86161	3.8376	1.36839	114.939	164.522	90.1483	143.6	bcc	birchmurnaghan	0.00148077	training set	2.94707	0.20618	83.9963	-4090.45	2.7421	202.629	Train
Al0.21212121Fe0.3030303Hf0.24242424Ti0.24242424	2.70601	4.00534	3.90445	2.05325	111.715	143.106	96.0199	94.2987	bcc	birchmurnaghan	0.00867739	training set	3.21996	0.290496	54.409	-8597.45	2.99601	140.429	Train
Al0.21212121Fe0.3030303Nb0.24242424Ti0.24242424	1.1779	2.59644	4.30959	2.00247	130.235	179.193	105.756	95.3382	bcc	birchmurnaghan	0.00405285	training set	3.15318	0.285941	65.0371	-3139.17	2.93388	167.268	Train
Al0.22580645Fe0.32258065Ti0.25806452V0.19354839	0.712235	2.12235	3.9988	1.61608	126.838	193.531	93.4919	106.16	bcc	birchmurnaghan	-0.0101555	training set	3.01009	0.243512	78.4853	-1738.35	2.80074	195.195	Train
Al0.20588235Fe0.29411765V0.23529412W0.26470588	0.684233	2.09224	4.34166	1.84915	178.272	260.899	136.959	129.656	bcc	birchmurnaghan	0.0130443	training set	3.06149	0.270903	96.4078	-9832.31	2.84856	245.05	Train
Al0.25Hf0.10714286Ti0.28571429Zr0.35714286	10.4889	10.6468	4.00877	2.82367	106.569	117.777	100.965	89.4993	fcc	birchmurnaghan	-0.000650864	training set	4.33102	0.341622	37.7412	-6435.11	3.19845	101.269	Train
Al0.22580645Hf0.19354839Mn0.25806452Nb0.32258065	1.757	3.14634	3.80523	1.98443	116.642	156.017	96.9539	92.9161	bcc	birchmurnaghan	0.0117679	training set	3.28419	0.284275	58.7783	-9025.99	3.05577	150.975	Train
Al0.21875Hf0.1875Mn0.3125Nb0.28125	1.88744	3.26675	3.57938	1.90552	112.12	150.64	92.8599	94.3767	bcc	birchmurnaghan	0.0137735	training set	3.26785	0.276671	58.8397	-8660.42	3.04057	150.238	Train
Al0.21212121Hf0.21212121V0.3030303W0.27272727	0.675474	2.08276	4.18221	2.24472	171.654	237.372	138.795	102.656	bcc	birchmurnaghan	0.012407	training set	3.22513	0.306055	76.4701	-15876.1	3.00082	199.748	Train
Al0.22580645Hf0.22580645W0.22580645Zr0.32258065	1.89525	3.27393	3.62283	2.48516	137.328	173.455	119.264	88.7086	bcc	birchmurnaghan	0.00594057	training set	3.39878	0.3226	55.259	-16559.1	3.16239	146.171	Train
Al0.21875Hf0.3125Mo0.25Zr0.21875	1.37502	2.78705	3.55646	2.41869	136.138	176.732	115.841	84.8527	bcc	birchmurnaghan	0.00202062	training set	3.38401	0.318316	56.2859	-13147.3	3.14865	148.405	Train
Al0.22580645Hf0.32258065Ti0.25806452Zr0.19354839	8.52358	8.99177	3.25355	2.71341	114.243	128.387	107.17	95.3887	fcc	birchmurnaghan	-0.000182364	training set	4.33235	0.33589	42.103	-11669.9	3.19943	112.49	Train
Al0.23333333Mn0.33333333Mo0.1Ni0.33333333	7.19017	7.86465	4.40909	2.25909	133.424	155.243	122.514	128.698	fcc	birchmurnaghan	0.000229976	training set	3.74379	0.30713	59.0609	-2708.04	2.76478	154.4	Train
Al0.23333333Mn0.33333333Mo0.33333333Ti0.1	0.606312	2.007	3.14862	1.47437	127.445	203.397	89.4691	114.327	bcc	birchmurnaghan	0.00340873	training set	3.09196	0.223406	86.4402	-3756	2.87691	211.503	Train
Al0.21875Mo0.21875Nb0.3125Zr0.25	0.362462	1.72099	4.46528	2.42212	153.396	214.401	122.893	78.7416	bcc	birchmurnaghan	0.0022076	training set	3.33154	0.318542	63.3312	-6067.21	3.09983	167.01	Train
Al0.21875Mo0.21875Ni0.25V0.3125	1.00432	2.42447	4.515	2.23439	181.761	245.578	149.852	116.043	bcc	birchmurnaghan	0.00401473	training set	3.04005	0.305275	81.3467	-3230.75	2.82862	212.36	Train
Al0.23333333Mo0.3Ni0.13333333V0.33333333	0.486739	1.8712	4.35296	2.13995	185.886	265.478	146.091	111.698	bcc	birchmurnaghan	0.00251905	training set	3.07835	0.29784	86.8647	-3577.97	2.86425	225.473	Train
Al0.21212121Nb0.3030303V0.21212121Zr0.27272727	1.11809	2.53768	5.51165	2.52327	134.155	174.734	113.865	77.2331	bcc	birchmurnaghan	0.00977425	training set	3.33394	0.324967	53.1669	-4786.28	3.10206	140.889	Train
Al0.23333333Ni0.26666667Ti0.16666667W0.33333333	1.50857	2.91397	4.50121	2.24988	180.684	237.058	152.497	123.205	bcc	birchmurnaghan	0.0144014	training set	3.11707	0.306443	80.3082	-12005.2	2.90027	209.836	Train
Al0.22580645Ni0.25806452Ti0.32258065Zr0.19354839	3.05534	4.31433	4.34113	2.43784	120.05	147.161	106.494	87.7258	bcc	birchmurnaghan	0.0033927	training set	3.23562	0.319571	49.2443	-2840.85	3.01058	129.963	Train
Al0.25925926V0.22222222W0.37037037Zr0.14814815	0.533482	1.92512	4.52078	2.251	186.362	260.943	149.072	107.683	bcc	birchmurnaghan	0.0128942	training set	3.22263	0.306527	82.7908	-13576.2	2.9985	216.337	Train
Al0.2962963Co0.11111111Nb0.37037037V0.22222222	0.860638	2.27827	4.5717	2.2324	155.392	212.08	127.049	96.8625	bcc	birchmurnaghan	0.00568097	training set	3.18509	0.305124	69.6078	-3704.54	2.96357	181.694	Train
Al0.32Co0.16Ti0.4Zr0.12	2.95328	4.22435	4.21199	2.11051	114.407	144.651	99.2844	95.8229	bcc	birchmurnaghan	-0.00673982	training set	3.21753	0.295405	54.208	-2148.18	2.99375	140.443	Train
Al0.25Co0.1875Cr0.3125Cu0.25	2.84376	4.12752	9.02642	2.12862	170.726	216.134	148.022	140.568	bcc	birchmurnaghan	0.0048565	training set	2.89594	0.296909	80.2048	-2128.62	2.69453	208.037	Train
Al0.26666667Co0.2Cr0.33333333Ti0.2	0.660398	2.0664	7.84314	2.14083	191.893	269.289	153.195	119.948	bcc	birchmurnaghan	-0.00583003	training set	2.96964	0.297911	89.6348	-1730.1	2.7631	232.676	Train
Al0.24242424Co0.21212121Mo0.24242424Nb0.3030303	0.543291	1.93629	4.54555	2.1889	174.109	245.516	138.406	103.698	bcc	birchmurnaghan	0.0105229	training set	3.17148	0.301763	79.5419	-4991.2	2.95091	207.089	Train
Al0.24242424Co0.21212121Nb0.3030303Ni0.24242424	2.64271	3.94903	4.3939	2.48768	155.824	192.285	137.594	107.989	bcc	birchmurnaghan	0.0145594	training set	3.10623	0.322759	62.6385	-3767.28	2.89019	165.711	Train
Al0.25Co0.25Cu0.1875Fe0.3125	5.60918	6.52097	4.61737	2.10709	144.451	173.263	130.045	140.911	fcc	birchmurnaghan	-0.00396862	training set	3.62503	0.295118	68.5548	-2234.67	2.67707	177.573	Train
Al0.23529412Co0.26470588Fe0.20588235Mn0.29411765	5.44394	6.37987	4.95277	1.73385	132.83	165.506	116.492	156.352	fcc	birchmurnaghan	-0.00660848	training set	3.61196	0.258126	76.6096	-2056.06	2.66743	192.769	Train
Al0.24242424Co0.3030303Cr0.18181818Ti0.27272727	0.990882	2.41096	6.71482	1.96099	157.913	221.3	126.219	114.618	bcc	birchmurnaghan	-0.00985777	training set	2.98112	0.282071	80.527	-1811.76	2.77378	206.483	Train
Al0.27586207Co0.34482759Cu0.24137931Mn0.13793103	5.04791	6.04106	-12.9494	1.15842	76.743	106.053	62.088	132.798	fcc	birchmurnaghan	-0.00347097	training set	3.65392	0.164823	66.2482	-2213.58	2.69842	154.335	Train
Al0.21621622Co0.27027027Cu0.27027027Mn0.24324324	5.21065	6.18041	4.98885	1.9448	129.304	158.274	114.818	134.286	fcc	birchmurnaghan	-0.000819447	training set	3.65288	0.280522	66.4869	-2316.52	2.69764	170.276	Train
Al0.25Co0.3125Fe0.25Ti0.1875	2.56413	3.87898	4.61287	1.95383	143.968	187.342	122.281	126.185	bcc	birchmurnaghan	-0.0149121	training set	2.94294	0.281389	73.685	-1948.38	2.73826	188.838	Train
Al0.24242424Co0.3030303Fe0.27272727V0.18181818	2.76787	4.06027	4.53909	1.95808	160.282	207.107	136.87	142.591	bcc	birchmurnaghan	-0.0131964	training set	2.89197	0.281794	81.8568	-2002.72	2.69083	209.847	Train
Al0.23529412Co0.29411765Mo0.23529412Ni0.23529412	3.93358	5.08118	5.87852	2.62951	184.593	219.396	167.192	132.63	bcc	birchmurnaghan	0.0092162	training set	2.99463	0.331243	70.2006	-3556.09	2.78636	186.908	Train
Al0.25Co0.3125Ti0.21875W0.21875	1.37452	2.78657	4.37773	1.99437	161.954	220.527	132.668	122.412	bcc	birchmurnaghan	0.00463391	training set	3.08227	0.285196	81.2059	-8428.54	2.8679	208.731	Train
Al0.34782609Cr0.04347826Cu0.17391304Zr0.43478261	5.14855	6.12725	4.80567	2.49203	100.283	117.919	91.4649	81.0458	bcc	birchmurnaghan	0.0120991	training set	3.38693	0.323032	40.2414	-3961.54	3.15137	106.481	Train
Al0.28571429Cr0.17857143Hf0.17857143V0.35714286	1.24837	2.66508	6.71456	2.00483	138.919	190.264	113.246	102.631	bcc	birchmurnaghan	0.0123934	training set	3.14904	0.286157	69.2921	-6567.57	2.93002	178.241	Train
Al0.23529412Cr0.20588235Nb0.26470588Ti0.29411765	0.957276	2.37704	6.41586	1.91699	124.817	176.507	98.9714	92.1531	bcc	birchmurnaghan	0.00441051	training set	3.19673	0.27781	65.1107	-3066.83	2.97439	166.398	Train
Al0.25806452Cr0.22580645Nb0.32258065V0.19354839	0.394384	1.7607	6.46929	2.1148	163.468	236.918	126.743	96.9918	bcc	birchmurnaghan	0.0119942	training set	3.15097	0.295763	77.2972	-3429.01	2.93182	200.318	Train
Al0.28571429Cr0.25Ni0.35714286V0.10714286	2.55405	3.86997	7.92251	2.34164	189.514	237.223	165.659	138.475	bcc	birchmurnaghan	-0.00580413	training set	2.90813	0.313082	80.9322	-1954.41	2.70586	212.541	Train
Al0.22857143Cr0.22857143Mo0.28571429W0.25714286	0.106239	1.34509	4.25524	1.96875	224.081	351.129	160.557	128.168	bcc	birchmurnaghan	0.0132708	training set	3.12141	0.282806	113.819	-11248.1	2.90432	292.014	Train
Al0.22222222Cr0.25Cu0.27777778Ni0.25	5.14351	6.12294	5.80334	1.77287	114.841	143.243	100.64	130.43	bcc	birchmurnaghan	0.00341761	training set	2.9067	0.262606	64.7769	-2313.87	2.70454	163.575	Train
Al0.22222222Cr0.25Fe0.27777778Mo0.25	0.59185	1.99093	4.4205	1.87962	184.011	270.445	140.794	129.063	bcc	birchmurnaghan	0.0119553	training set	3.0153	0.274058	97.8978	-3365.72	2.80559	249.455	Train
Al0.22857143Cr0.28571429Mo0.25714286Ti0.22857143	0.214399	1.52136	6.63005	2.12148	184.634	274.881	139.511	102.973	bcc	birchmurnaghan	0.00169901	training set	3.09527	0.296319	87.0309	-3190.77	2.87999	225.639	Train
Al0.23529412Cr0.29411765Nb0.26470588V0.20588235	0.274653	1.60635	5.20767	2.145	175.213	257.207	134.216	98.7827	bcc	birchmurnaghan	0.0132225	training set	3.11638	0.298252	81.6842	-3140.86	2.89963	212.093	Train
Al0.25Cr0.3125V0.25W0.1875	0.232755	1.54794	4.29389	1.89296	198.864	306.678	144.957	125.167	bcc	birchmurnaghan	0.00867969	training set	3.04617	0.275411	105.055	-7330.34	2.83431	267.977	Train
Al0.30769231Cu0.07692308Mo0.23076923Ti0.38461538	1.69123	3.08524	4.20193	2.14696	141.082	185.633	118.806	103.088	bcc	birchmurnaghan	-0.00863949	training set	3.17708	0.298411	65.7123	-2925.55	2.95612	170.643	Train
Al0.34782609Cu0.13043478Ni0.08695652Ti0.43478261	3.78303	4.95053	4.2878	2.11242	114.776	142.171	101.079	101.714	bcc	birchmurnaghan	-0.0129156	training set	3.13357	0.295564	54.334	-1605.23	2.91563	140.786	Train
Al0.25806452Cu0.22580645Mo0.19354839Ti0.32258065	2.25818	3.60437	4.4816	2.2426	138.707	176.816	119.652	103.02	bcc	birchmurnaghan	0.00139845	training set	3.14184	0.305896	61.8508	-2994.47	2.92332	161.541	Train
Al0.24242424Cu0.3030303Fe0.21212121Ni0.24242424	5.40521	6.34678	-18.7514	4.1614	239.182	263.783	226.881	117.104	fcc	birchmurnaghan	-0.00638623	training set	3.66599	0.388759	57.4763	-2399.55	2.70733	159.642	Train
Al0.25Cu0.3125Fe0.25Ni0.1875	5.73649	6.62957	-14.8821	2.71012	148.922	171.759	137.503	113.55	fcc	birchmurnaghan	-0.00501304	training set	3.68136	0.335713	54.9502	-2362.4	2.71868	146.795	Train
Al0.23529412Cu0.29411765Mo0.20588235Ti0.26470588	2.40562	3.7371	4.4889	2.29967	140.766	177.644	122.327	103.363	bcc	birchmurnaghan	0.0065985	training set	3.12442	0.310103	61.2113	-3207.01	2.90712	160.386	Train
Al0.24242424Cu0.3030303Ti0.24242424V0.21212121	3.15958	4.40602	4.46299	2.23585	128.949	160.281	113.284	103.536	bcc	birchmurnaghan	0.000767884	training set	3.06727	0.305386	57.6736	-1939.55	2.85394	150.572	Train
Al0.25806452Fe0.19354839Mo0.22580645Nb0.32258065	0.540927	1.9336	4.44809	2.12499	164.786	234.46	129.949	101.041	bcc	birchmurnaghan	0.00865325	training set	3.18862	0.296609	77.547	-4909.94	2.96685	201.096	Train
Al0.26666667Fe0.2Nb0.33333333Ti0.2	1.3349	2.74859	4.34251	2.12724	133.885	179.66	110.997	94.3631	bcc	birchmurnaghan	0.00235793	training set	3.20442	0.296795	62.9383	-3531.9	2.98155	163.236	Train
Al0.24242424Fe0.18181818Nb0.3030303W0.27272727	0.544361	1.93751	4.38371	2.10715	178.478	254.487	140.473	110.452	bcc	birchmurnaghan	0.0144032	training set	3.19554	0.295122	84.7012	-11698.1	2.97329	219.397	Train
Al0.25806452Fe0.22580645Mo0.19354839Ni0.32258065	3.90389	5.05544	4.65324	2.41695	165.154	199.142	148.16	128.868	bcc	birchmurnaghan	0.0059277	training set	2.99781	0.318201	68.3316	-3251.26	2.78931	180.149	Train
Al0.23529412Fe0.20588235Ni0.29411765V0.26470588	2.6642	3.96816	4.44828	2.09353	159.2	203.33	137.135	131.337	bcc	birchmurnaghan	-0.0107329	training set	2.9181	0.293973	76.0435	-2034.51	2.71514	196.796	Train
Al0.22857143Fe0.28571429V0.2W0.28571429	0.790882	2.2057	4.34046	1.85898	178.698	258.519	138.788	132.044	bcc	birchmurnaghan	0.0137973	training set	3.0719	0.27193	96.1272	-10465.6	2.85825	244.534	Train
Al0.24242424Fe0.3030303V0.3030303W0.15151515	0.819031	2.23512	4.32581	1.75969	163.846	240.55	125.495	128.581	bcc	birchmurnaghan	0.00482185	training set	3.02499	0.261111	93.1108	-6370.38	2.8146	234.846	Train
Al0.33333333Hf0.20833333Ni0.04166667Ti0.41666667	6.02883	6.87865	3.74854	2.43023	112.607	131.386	103.217	96.8831	bcc	birchmurnaghan	-0.00795135	training set	3.29872	0.319074	46.3357	-7281.07	3.06929	122.24	Train
Al0.23529412Hf0.23529412Mn0.29411765Ni0.23529412	4.18063	5.295	4.1119	2.1178	111.371	136.753	98.6806	100.796	bcc	birchmurnaghan	0.0144223	training set	3.17116	0.296013	52.5881	-8622.69	2.95061	136.31	Train
Al0.24242424Hf0.24242424V0.21212121Zr0.3030303	4.60726	5.6628	4.06216	2.47134	106.49	126.39	96.5401	84.5185	bcc	birchmurnaghan	0.0090704	training set	3.40696	0.321726	43.0902	-10015.7	3.17001	113.907	Train
Al0.21621622Hf0.24324324Nb0.27027027Zr0.27027027	2.91897	4.19405	3.39403	2.64677	122.747	148.74	109.75	81.7611	bcc	birchmurnaghan	-0.000664251	training set	3.43671	0.33222	46.3761	-11479.3	3.19768	123.566	Train
Al0.25806452Hf0.32258065Mn0.19354839Nb0.22580645	2.86171	4.14341	3.69881	2.17794	115.803	145.833	100.788	93.3203	bcc	birchmurnaghan	0.0084781	training set	3.33179	0.300898	53.1708	-12024.8	3.10006	138.34	Train
Al0.27586207Mn0.17241379Mo0.34482759Ti0.20689655	0.623159	2.02562	3.67239	1.72704	140.752	211.968	105.145	108.192	bcc	birchmurnaghan	-0.00422115	training set	3.13595	0.257326	81.4992	-3677.87	2.91784	204.942	Train
Al0.26666667Mn0.2Ti0.2W0.33333333	0.835477	2.25223	3.26551	1.61238	143.48	216.452	106.994	123.261	bcc	birchmurnaghan	0.00606567	training set	3.14325	0.243024	88.9868	-11733.2	2.92464	221.226	Train
Al0.25806452Mn0.22580645Mo0.19354839Ni0.32258065	3.75957	4.93014	4.47969	2.20404	148.185	182.174	131.19	125.678	bcc	birchmurnaghan	0.00541461	training set	3.01511	0.302946	67.2331	-3199.66	2.80541	175.202	Train
Al0.24242424Mn0.24242424Ti0.21212121V0.3030303	0.367206	1.72695	7.26443	1.71204	143.853	224.623	103.467	104.615	bcc	birchmurnaghan	-0.0101644	training set	3.01764	0.255546	84.0243	-1617.53	2.80777	210.993	Train
Al0.23529412Mn0.26470588Nb0.20588235Ni0.29411765	3.58821	4.78102	4.29305	2.21069	132.253	163.101	116.829	110.613	bcc	birchmurnaghan	0.0106928	training set	3.08251	0.303461	59.8244	-3194.66	2.86812	155.958	Train
Al0.22222222Mn0.25Nb0.25Ti0.27777778	1.38278	2.79446	2.97153	1.71224	107.555	152.785	84.9396	94.7951	bcc	birchmurnaghan	0.00116365	training set	3.1927	0.255569	62.8153	-3072.1	2.97065	157.738	Train
Al0.25Mn0.3125Mo0.3125W0.125	0.672929	2.08001	3.65192	1.65356	153.747	233.716	113.763	124.752	bcc	birchmurnaghan	0.01133	training set	3.10694	0.248351	92.9794	-7445.25	2.89085	232.142	Train
Al0.25806452Mn0.32258065Ti0.32258065Zr0.09677419	2.87501	4.15518	2.32485	1.53882	87.4561	119.497	71.4354	99.853	bcc	birchmurnaghan	-0.00028182	training set	3.18524	0.232928	56.8332	-2116.61	2.96371	140.143	Train
Al0.24242424Mo0.27272727Ni0.18181818V0.3030303	0.72373	2.13465	4.44379	2.16427	183.153	254.815	147.322	114.73	bcc	birchmurnaghan	0.00335999	training set	3.06627	0.299808	84.6257	-3451.28	2.85301	219.994	Train
Al0.23529412Mo0.26470588Ni0.20588235V0.29411765	0.830424	2.24698	4.49192	2.19621	183.081	251.536	148.853	115.363	bcc	birchmurnaghan	0.00404894	training set	3.0601	0.302336	83.3622	-3437.58	2.84726	217.131	Train
Al0.24242424Mo0.3030303Nb0.21212121Ni0.24242424	0.930736	2.3501	4.66241	2.38142	180.052	240.488	149.834	106.523	bcc	birchmurnaghan	0.0135178	training set	3.15052	0.315821	75.607	-4935.63	2.9314	198.971	Train
Al0.33333333Nb0.41666667Ti0.125V0.125	1.36692	2.7793	4.35386	2.34752	145.405	190.151	123.031	93.2735	bcc	birchmurnaghan	-0.00281836	training set	3.25238	0.313492	61.9397	-3795.61	3.02618	162.715	Train
Al0.22857143Nb0.28571429V0.22857143W0.25714286	0.251209	1.57403	4.39535	2.22724	189.599	276.094	146.352	102.109	bcc	birchmurnaghan	0.00630274	training set	3.20272	0.304731	85.1275	-11070.7	2.97997	222.137	Train
Al0.2962963Ni0.18518519Ti0.14814815Zr0.37037037	3.64656	4.83184	4.88778	2.55798	111.712	134.079	100.529	81.0534	bcc	birchmurnaghan	0.0055455	training set	3.34034	0.327068	43.6721	-3625.64	3.10802	115.912	Train
Al0.28571429Ti0.14285714V0.21428571W0.35714286	0.628225	2.0312	4.15479	2.03877	185.741	265.218	146.002	121.077	bcc	birchmurnaghan	0.00204291	training set	3.15959	0.289217	91.1042	-12362.7	2.93984	234.906	Train
Al0.26470588Co0.17647059Cr0.26470588Cu0.29411765	3.48903	4.69451	7.08951	1.77512	131.895	170.66	112.513	136.486	bcc	birchmurnaghan	0.00436335	training set	2.90488	0.262859	74.3022	-2151.04	2.70284	187.666	Train
Al0.27272727Co0.21212121Hf0.21212121Zr0.3030303	2.98734	4.2544	4.18065	2.44547	115.273	141.455	102.182	83.542	bcc	birchmurnaghan	0.0109901	training set	3.36123	0.320066	47.1374	-9312.75	3.12745	124.449	Train
Al0.27272727Co0.21212121Nb0.21212121V0.3030303	0.998979	2.41911	4.40801	2.07804	157.59	217.163	127.803	108.086	bcc	birchmurnaghan	0.00463955	training set	3.09889	0.292649	75.8356	-2919.99	2.88336	196.058	Train
Al0.25714286Co0.25714286Ti0.28571429V0.2	1.0707	2.49077	4.49965	1.90041	141.332	198.736	112.63	107.234	bcc	birchmurnaghan	-0.0139431	training set	3.02968	0.276161	74.3691	-1709.03	2.81896	189.814	Train
Al0.3Co0.33333333Fe0.33333333Nb0.03333333	16.8369	15.9681	3.21375	2.48312	138.755	150.903	132.681	145.487	fcc	birchmurnaghan	-0.0037911	training set	3.66292	0.322472	55.8792	-2182.2	2.70506	147.797	Train
Al0.31034483Co0.34482759Cr0.03448276Hf0.31034483	2.99093	4.25756	4.13174	2.18375	124.261	155.852	108.465	100.876	bcc	birchmurnaghan	0.0139626	training set	3.20339	0.301358	56.9024	-10562.5	2.98059	148.101	Train
Al0.25Co0.27777778Cu0.25Mo0.22222222	3.74129	4.91425	3.54892	2.34648	154.449	187.793	137.776	122.898	bcc	birchmurnaghan	0.0146292	training set	3.02004	0.31342	65.8213	-3521.7	2.80999	172.902	Train
Al0.23076923Co0.25641026Fe0.25641026Nb0.25641026	2.10868	3.46897	4.61407	2.17921	150.413	193.959	128.64	113.296	bcc	birchmurnaghan	0.0139034	training set	3.082	0.300998	69.0218	-3439.78	2.86764	179.594	Train
Al0.25Co0.27777778Nb0.19444444V0.27777778	1.09239	2.51229	4.38357	2.06846	159.093	218.154	129.563	111.284	bcc	birchmurnaghan	0.00537	training set	3.0751	0.291822	76.9139	-2906.34	2.86122	198.718	Train
Al0.27272727Co0.3030303Ni0.24242424W0.18181818	66.1353	57.0952	6.61411	4.10141	187.755	191.046	186.11	140.927	fcc	birchmurnaghan	0.0112637	training set	3.76429	0.387254	45.7782	-7599.92	2.77992	127.012	Train
Al0.31034483Cr0.20689655Mn0.13793103Ti0.34482759	0.919041	2.33818	7.76176	1.57374	122.243	184.523	91.1023	109.218	bcc	birchmurnaghan	-0.0077873	training set	3.05693	0.237818	77.6767	-1493.72	2.84432	192.299	Train
Al0.26470588Cr0.17647059Nb0.26470588V0.29411765	0.481631	1.86523	5.72824	2.15463	165.024	235.335	129.868	98.3605	bcc	birchmurnaghan	0.00890955	training set	3.13665	0.299032	76.5904	-3079.69	2.9185	198.987	Train
Al0.32142857Cr0.25Hf0.07142857Ti0.35714286	2.07283	3.43635	5.81015	1.59316	101.461	141.875	81.2535	104.159	bcc	birchmurnaghan	-0.000565915	training set	3.15893	0.240461	63.6851	-3460.33	2.93922	157.998	Train
Al0.28125Cr0.21875Mn0.3125Nb0.1875	0.831874	2.24848	8.14286	1.3235	114.551	185.596	79.0281	119.808	bcc	birchmurnaghan	0.0125556	training set	3.05704	0.198219	86.5516	-2754.63	2.84442	207.416	Train
Al0.32142857Cr0.28571429Fe0.35714286Mo0.03571429	1.39565	2.80676	5.35084	1.74145	167.283	236.267	132.791	145.215	bcc	birchmurnaghan	-0.00249555	training set	2.92402	0.259011	96.0595	-1956.47	2.72065	241.88	Train
Al0.25Cr0.22222222Ti0.25W0.27777778	0.494437	1.88016	6.11451	2.02159	182.447	264.904	141.219	116.274	bcc	birchmurnaghan	0.0066392	training set	3.13082	0.287679	90.2494	-10003.4	2.91307	232.424	Train
Al0.29032258Cr0.29032258Fe0.32258065Ni0.09677419	1.86172	3.24309	6.05309	1.91092	176.962	237.858	146.513	148.119	bcc	birchmurnaghan	-0.0052505	training set	2.89075	0.277208	92.6055	-1865.77	2.6897	236.553	Train
Al0.25714286Cr0.25714286Mo0.2V0.28571429	0.188554	1.48267	4.16614	1.97256	191.116	293.142	140.103	113.454	bcc	birchmurnaghan	0.00151987	training set	3.0449	0.283165	96.887	-2824.76	2.83313	248.644	Train
Al0.25714286Cr0.28571429Mo0.25714286W0.2	0.169116	1.45243	4.25198	1.95367	216.421	334.521	157.371	128.648	bcc	birchmurnaghan	0.0137008	training set	3.1024	0.281373	110.777	-9263.96	2.88663	283.893	Train
Al0.26470588Cu0.14705882Nb0.29411765Zr0.29411765	2.73777	4.03356	4.65625	2.64606	123.736	150.597	110.306	81.2583	bcc	birchmurnaghan	0.0134001	training set	3.3553	0.332181	46.7624	-4980.87	3.12193	124.592	Train
Al0.28125Cu0.1875Mn0.3125V0.21875	2.10976	3.46994	2.71052	1.25303	98.2535	147.716	73.5221	128.725	bcc	birchmurnaghan	-0.00200346	training set	2.9552	0.184814	78.4126	-1896.15	2.74966	185.809	Train
Al0.29032258Cu0.19354839Nb0.19354839Ti0.32258065	3.38548	4.60403	4.35625	2.3188	124.245	152.55	110.093	97.7371	bcc	birchmurnaghan	0.00160058	training set	3.20444	0.311472	53.5817	-2815.19	2.98157	140.542	Train
Al0.26470588Cu0.23529412Ni0.20588235Ti0.29411765	4.06344	5.19366	4.58284	2.35499	127.197	153.596	113.998	102.83	bcc	birchmurnaghan	-0.00933742	training set	3.04122	0.31401	54.0118	-2038.02	2.8297	141.944	Train
Al0.375Fe0.04166667Hf0.16666667Mo0.41666667	0.904089	2.32291	4.13592	2.15398	163.565	224.69	133.003	106.491	bcc	birchmurnaghan	0.0013304	training set	3.22516	0.29898	75.9364	-8671.29	3.00084	197.28	Train
Al0.32142857Fe0.21428571Mo0.10714286Ti0.35714286	1.6196	3.01836	3.99795	1.80982	124.092	171.204	100.537	106.65	bcc	birchmurnaghan	-0.0112511	training set	3.11347	0.266699	68.5662	-2182.82	2.89693	173.705	Train
Al0.25714286Fe0.2Mn0.28571429Ti0.25714286	0.909444	2.32839	2.45396	1.02157	85.1077	152.074	51.6243	116.943	bcc	birchmurnaghan	-0.0110854	training set	2.98525	0.130969	83.3111	-1734.28	2.77763	188.444	Train
Al0.25714286Fe0.22857143Mo0.22857143Nb0.28571429	0.632367	2.03575	4.52703	2.11087	164.016	231.71	130.169	103.356	bcc	birchmurnaghan	0.0098152	training set	3.17406	0.295434	77.7005	-4737.61	2.9533	201.312	Train
Al0.26470588Fe0.26470588Mn0.29411765Ti0.17647059	1.22613	2.64349	2.79261	1.0736	91.7802	155.439	59.9506	126.212	bcc	birchmurnaghan	-0.0109543	training set	2.95281	0.144618	85.4879	-1785.66	2.74744	195.702	Train
Al0.34615385Fe0.38461538Mo0.11538462Ti0.15384615	1.97393	3.34609	4.30808	1.7881	133.055	181.056	109.054	120.463	bcc	birchmurnaghan	-0.00639125	training set	3.04116	0.26431	74.4112	-2348.03	2.82965	188.158	Train
Al0.26470588Fe0.29411765Mo0.26470588Nb0.17647059	0.848758	2.26599	4.57428	2.05758	164.106	229.27	131.524	110.746	bcc	birchmurnaghan	0.0107895	training set	3.13488	0.290875	79.757	-4368.34	2.91685	205.912	Train
Al0.26470588Fe0.29411765Ti0.23529412V0.20588235	0.907498	2.3264	3.95791	1.60804	126.071	189.124	94.5454	110.013	bcc	birchmurnaghan	-0.011056	training set	3.01714	0.24245	78.4007	-1670.75	2.8073	194.818	Train
Al0.40909091Hf0.04545455Mn0.45454545Mo0.09090909	3.39344	4.61099	2.66909	1.4045	92.8847	127.786	75.4339	120.699	bcc	birchmurnaghan	0.000327529	training set	3.07425	0.212286	66.1336	-3369.1	2.86044	160.346	Train
Al0.40909091Hf0.09090909Ti0.45454545W0.04545455	4.90799	5.92111	3.92706	2.24966	116.622	139.865	105	103.222	bcc	birchmurnaghan	-0.0134551	training set	3.25632	0.306426	51.8396	-5179.31	3.02984	135.449	Train
Al0.29032258Hf0.19354839Mo0.19354839V0.32258065	1.01598	2.43617	4.21549	2.23672	154.498	208.53	127.482	98.724	bcc	birchmurnaghan	0.0050711	training set	3.21063	0.305451	69.0736	-8181.43	2.98733	180.344	Train
Al0.26470588Hf0.17647059Mo0.29411765V0.26470588	0.575178	1.97229	4.26368	2.21095	164.993	231.252	131.864	98.0109	bcc	birchmurnaghan	0.0041822	training set	3.20699	0.303481	74.6253	-8341.76	2.98395	194.545	Train
Al0.3Hf0.26666667Mo0.1Ti0.33333333	4.205	5.31606	3.67412	2.47496	122.935	146.846	110.979	95.3362	bcc	birchmurnaghan	-0.00577902	training set	3.31939	0.321956	49.6713	-9558.06	3.08852	131.327	Train
Al0.25Hf0.25Nb0.22222222Ni0.27777778	2.32597	3.66549	4.23743	2.52442	138.764	172.281	122.005	92.1436	bcc	birchmurnaghan	0.013854	training set	3.25509	0.325037	54.9686	-10212.2	3.0287	145.671	Train
Al0.26470588Hf0.29411765Mn0.20588235Ni0.23529412	4.07693	5.20533	4.10027	2.25114	114.895	139.805	102.441	97.2462	bcc	birchmurnaghan	0.0140012	training set	3.21592	0.306537	51.0388	-10201	2.99225	133.368	Train
Al0.34615385Mn0.07692308Ni0.38461538Zr0.19230769	8.7251	9.16177	2.37184	3.27758	136.986	150.84	130.06	95.1895	fcc	birchmurnaghan	0.0130977	training set	3.99393	0.361531	41.795	-2900.04	2.94951	113.81	Train
Al0.34615385Mn0.19230769Ni0.07692308Ti0.38461538	2.56469	3.87948	3.49964	1.5528	97.8355	134.92	79.2932	107.902	bcc	birchmurnaghan	-0.0149409	training set	3.10243	0.234908	63.0057	-1502.87	2.88666	155.613	Train
Al0.31034483Mn0.20689655Mo0.34482759V0.13793103	0.62297	2.02542	3.59605	1.64166	148.272	227.199	108.809	119.895	bcc	birchmurnaghan	0.00133845	training set	3.09316	0.246835	90.3185	-3683.42	2.87803	225.225	Train
Al0.26470588Mn0.26470588Mo0.29411765W0.17647059	0.634616	2.03822	3.70499	1.70073	161.486	244.149	120.155	126.364	bcc	birchmurnaghan	0.0113703	training set	3.11955	0.254186	94.9513	-8829.32	2.90259	238.173	Train
Al0.25714286Mn0.25714286Ni0.28571429Zr0.2	5.05842	6.05006	3.58977	2.40628	114.788	135.873	104.246	95.6717	bcc	birchmurnaghan	0.0145085	training set	3.18061	0.317492	47.7037	-3026.7	2.9594	125.699	Train
Al0.29032258Mn0.32258065Nb0.09677419Ni0.29032258	5.22416	6.19197	4.08628	2.02464	121.249	147.311	108.218	121.03	bcc	birchmurnaghan	0.000234285	training set	3.01841	0.287954	59.8866	-2507.64	2.80848	154.262	Train
Al0.40909091Mo0.04545455Ti0.09090909Zr0.45454545	4.92764	5.93796	4.57722	2.62085	106.799	125.036	97.681	81.2176	bcc	birchmurnaghan	-0.00519233	training set	3.41954	0.330748	40.75	-3993.46	3.18171	108.456	Train
Al0.28125Mo0.15625Nb0.3125Ni0.25	1.34955	2.76265	4.76527	2.4233	165.797	215.404	140.994	102.785	bcc	birchmurnaghan	0.0116986	training set	3.17018	0.31862	68.4178	-4544.81	2.94969	180.434	Train
Al0.33333333Mo0.22222222Nb0.37037037W0.07407407	0.432168	1.80662	4.39192	2.21178	176.995	251.874	139.556	101.459	bcc	birchmurnaghan	-0.00104883	training set	3.23909	0.303545	80.0238	-7179.99	3.01381	208.629	Train
Al0.29032258Mo0.22580645Ti0.16129032W0.32258065	0.39271	1.75864	4.3226	2.05968	198.082	289.531	152.358	120.618	bcc	birchmurnaghan	-0.000863623	training set	3.18453	0.291058	96.1716	-12659	2.96305	248.326	Train
Al0.25Mo0.22222222Ti0.27777778V0.25	0.701353	2.11068	4.14437	2.19636	156.819	217.692	126.383	96.3619	bcc	birchmurnaghan	-0.00817306	training set	3.14669	0.302348	71.3995	-2868.82	2.92783	185.974	Train
Al0.27272727Mo0.24242424V0.3030303W0.18181818	0.268123	1.59743	4.33048	2.04098	198.451	296.377	149.487	117.323	bcc	birchmurnaghan	0.00119108	training set	3.13189	0.289412	97.2332	-8553.81	2.91407	250.747	Train
Al0.31034483Mo0.34482759Ti0.13793103Zr0.20689655	0.871383	2.28935	4.58713	2.33801	152.81	205.882	126.273	91.1263	bcc	birchmurnaghan	-0.00102401	training set	3.27744	0.312828	65.3588	-4664.53	3.0495	171.61	Train
Al0.34615385Mo0.38461538Ti0.23076923Zr0.03846154	0.809021	2.22468	4.34346	2.14549	162.017	224.401	130.826	104.087	bcc	birchmurnaghan	-0.0087737	training set	3.19987	0.298291	75.5154	-3952.33	2.97732	196.082	Train
Al0.25714286Nb0.25714286Ni0.28571429V0.2	1.81023	3.19559	4.64318	2.41363	159.36	203.172	137.455	105.003	bcc	birchmurnaghan	0.00995496	training set	3.11642	0.317981	66.0252	-3339.62	2.89967	174.04	Train
Al0.26470588Ni0.14705882Ti0.29411765Zr0.29411765	3.77345	4.9422	4.59437	2.5219	112.722	135.283	101.442	83.6244	bcc	birchmurnaghan	0.00236281	training set	3.32188	0.324883	44.6973	-3196.76	3.09084	118.437	Train
Al0.32142857Ti0.35714286V0.28571429Zr0.03571429	3.22128	4.46019	4.19069	2.29325	127.348	157.283	112.381	100.136	bcc	birchmurnaghan	-0.00872051	training set	3.17335	0.309638	55.5318	-1566.74	2.95264	145.453	Train
Al0.28125V0.21875W0.1875Zr0.3125	1.38526	2.79683	5.31292	2.47932	148.984	192.23	127.361	90.7138	bcc	birchmurnaghan	0.0131184	training set	3.30106	0.322232	60.0908	-8875.27	3.07147	158.908	Train
Al0.37037037Co0.11111111Mo0.37037037Ni0.14814815	1.83522	3.21866	4.56618	2.27091	174.638	225.443	149.236	122.643	bcc	birchmurnaghan	0.00580297	training set	3.08761	0.308006	76.9022	-3938.69	2.87286	201.177	Train
Al0.4Co0.16Fe0.04Hf0.4	4.12737	5.24896	3.6114	2.3727	118.96	143.296	106.792	95.8063	bcc	birchmurnaghan	0.00636978	training set	3.30041	0.315227	50.137	-12820.3	3.07087	131.883	Train
Al0.26315789Co0.26315789Mn0.26315789Mo0.21052632	2.32049	3.66056	4.41774	1.86403	145.017	192.494	121.278	130.345	bcc	birchmurnaghan	0.00509672	training set	3.01446	0.272455	77.7973	-3170.22	2.80481	197.987	Train
Al0.33333333Co0.33333333Hf0.03333333V0.3	2.00165	3.37143	5.6024	2.03236	162.342	213.632	136.697	129.69	bcc	birchmurnaghan	-0.00885419	training set	2.98001	0.288645	79.8788	-2683.93	2.77275	205.871	Train
Al0.32258065Cr0.06451613Mo0.29032258Nb0.32258065	0.365556	1.72488	4.93805	2.12244	172.202	250.251	133.178	100.968	bcc	birchmurnaghan	0.00155304	training set	3.21477	0.296398	81.1341	-5110.26	2.99119	210.364	Train
Al0.41666667Cr0.08333333V0.41666667W0.08333333	1.22983	2.64709	5.1127	1.93866	166.358	230.205	134.434	126.757	bcc	birchmurnaghan	-0.00434292	training set	3.06699	0.279929	85.8107	-3884.35	2.85368	219.663	Train
Al0.3125Cr0.09375Cu0.3125Ti0.28125	3.90443	5.05591	4.22978	1.93129	105.899	133.171	92.2627	103.415	bcc	birchmurnaghan	-0.00122342	training set	3.08181	0.279213	54.8333	-1863.38	2.86747	140.287	Train
Al0.3125Cr0.09375Mo0.28125Ti0.3125	0.787456	2.2021	4.6736	1.95123	147.708	210.628	116.248	103.917	bcc	birchmurnaghan	-0.00816243	training set	3.15842	0.281139	75.7001	-3165.85	2.93875	193.965	Train
Al0.37037037Cr0.11111111V0.37037037W0.14814815	0.871343	2.28931	4.97065	1.93338	177.167	251.578	139.961	127.762	bcc	birchmurnaghan	0.000415461	training set	3.0764	0.279416	91.6361	-5902.8	2.86243	234.481	Train
Al0.3030303Cr0.21212121Cu0.18181818Fe0.3030303	2.87924	4.15892	7.73799	1.93094	153.8	198.68	131.361	139.988	bcc	birchmurnaghan	0.00032192	training set	2.91153	0.279179	79.6504	-1965.58	2.70903	203.774	Train
Al0.3125Cr0.3125Fe0.21875V0.15625	0.63784	2.04176	4.03051	1.55972	161.944	252.242	116.795	138.275	bcc	birchmurnaghan	-0.00616469	training set	2.9262	0.235877	103.829	-1661.74	2.72268	256.639	Train
Al0.28571429Cr0.28571429Ni0.14285714V0.28571429	0.747125	2.15954	5.0842	1.97485	183.664	261.874	144.559	126.673	bcc	birchmurnaghan	-0.00454444	training set	2.95402	0.283379	93.0017	-1714.94	2.74857	238.713	Train
Al0.43478261Cr0.43478261V0.04347826Zr0.08695652	1.40421	2.81493	11.7009	1.85018	155.276	215.439	125.194	127.016	bcc	birchmurnaghan	0.0126472	training set	3.0695	0.271011	83.925	-1829.19	2.85602	213.339	Train
Al0.43478261Cu0.08695652Ti0.43478261V0.04347826	4.46353	5.53907	4.4203	2.09565	112.232	137.327	99.6837	104.255	bcc	birchmurnaghan	-0.0154929	training set	3.17254	0.294152	53.5546	-1322.75	2.95188	138.616	Train
Al0.4Cu0.12V0.4Zr0.08	3.16495	4.41074	4.02787	2.16261	133.04	166.438	116.341	110.481	bcc	birchmurnaghan	0.00517824	training set	3.13025	0.299675	61.5183	-1926.79	2.91254	159.908	Train
Al0.28571429Cu0.22857143Nb0.2Ti0.28571429	3.44683	4.65766	4.40405	2.34069	125.133	153.165	111.117	97.9225	bcc	birchmurnaghan	0.00409648	training set	3.19675	0.313016	53.4597	-2910.16	2.97441	140.387	Train
Al0.3125Cu0.3125Nb0.125V0.25	3.4494	4.65991	4.56064	2.34362	138.704	169.728	123.192	108.426	bcc	birchmurnaghan	0.012167	training set	3.09239	0.31322	59.1837	-2611.61	2.87731	155.442	Train
Al0.33333333Fe0.33333333Mn0.16666667Nb0.16666667	2.76756	4.06	4.31875	1.80582	122.297	161.039	102.926	117.969	bcc	birchmurnaghan	0.00564836	training set	3.07086	0.266262	67.7239	-2665.5	2.85728	171.512	Train
Al0.35714286Hf0.03571429Mo0.25Zr0.35714286	1.57161	2.97335	4.53269	2.447	134.264	172.31	115.24	84.8445	bcc	birchmurnaghan	0.00090153	training set	3.35489	0.320165	54.8687	-5851.04	3.12156	144.871	Train
Al0.41666667Hf0.08333333Mo0.08333333Nb0.41666667	1.42979	2.83929	4.26239	2.32048	146.854	191.986	124.289	96.1059	bcc	birchmurnaghan	-0.00332624	training set	3.29002	0.311592	63.2863	-6597.45	3.0612	166.011	Train
Al0.35714286Hf0.10714286Mn0.35714286Ti0.17857143	3.51844	4.72018	2.82077	1.47387	86.8872	117.536	71.5628	108.501	bcc	birchmurnaghan	-0.00154573	training set	3.15576	0.22333	58.9517	-4559.45	2.93628	144.235	Train
Al0.35714286Hf0.14285714Nb0.14285714V0.35714286	2.07442	3.4378	4.22309	2.2949	140.586	179.451	121.153	100.208	bcc	birchmurnaghan	0.0040811	training set	3.22025	0.309758	61.2601	-6226.39	2.99628	160.472	Train
Al0.34482759Hf0.13793103Nb0.17241379Ti0.34482759	4.28085	5.38155	3.96034	2.46186	121.448	145.007	109.669	95.0869	bcc	birchmurnaghan	-0.00845301	training set	3.30481	0.321121	49.332	-6248.26	3.07496	130.347	Train
Al0.38461538Mn0.03846154Nb0.19230769V0.38461538	1.45093	2.85938	4.25916	2.04466	145.721	196.328	120.417	108.529	bcc	birchmurnaghan	-0.00115702	training set	3.14554	0.289738	71.269	-2475.64	2.92677	183.837	Train
Al0.29411765Mn0.11764706Ni0.29411765V0.29411765	2.4354	3.76381	4.129	1.89725	143.42	188.761	120.749	127.993	bcc	birchmurnaghan	-0.011216	training set	2.94733	0.275844	75.5935	-1868.68	2.74234	192.891	Train
Al0.28571429Mn0.17142857Ni0.28571429Zr0.25714286	4.58112	5.64031	4.11948	2.52067	114.956	136.073	104.397	89.3307	bcc	birchmurnaghan	0.0144015	training set	3.2301	0.324807	45.6052	-3258.05	3.00544	120.836	Train
Al0.33333333Mn0.2V0.13333333Zr0.33333333	3.86796	5.02427	5.28482	2.09184	97.1854	120.387	85.5846	87.4282	bcc	birchmurnaghan	0.0112147	training set	3.32339	0.293829	46.4593	-3277.79	3.09225	120.221	Train
Al0.29411765Mn0.26470588Mo0.29411765Ti0.14705882	0.872705	2.29071	3.10346	1.5458	126.19	192.454	93.0573	113.845	bcc	birchmurnaghan	-0.00182502	training set	3.10976	0.23392	81.6339	-3388.44	2.89348	201.459	Train
Al0.34482759Ti0.34482759V0.20689655W0.10344828	2.1656	3.52062	4.09956	2.12037	139.834	181.063	119.219	108.864	bcc	birchmurnaghan	-0.00939423	training set	3.16369	0.296226	65.948	-4517.23	2.94366	170.967	Train
Al0.76923077Co0.07692308Mn0.07692308Ni0.07692308	0.248766	1.57061	4.88444	1.687	102.678	164.601	71.7171	72.942	fcc	birchmurnaghan	-0.00689428	training set	3.87446	0.252516	60.8646	-995.033	2.86129	152.468	Train
Al0.35714286Co0.03571429Ti0.35714286Zr0.25	5.53276	6.45574	4.44831	2.50973	108.25	126.501	99.1242	88.3674	bcc	birchmurnaghan	-0.00634687	training set	3.33824	0.324133	43.1321	-2679.77	3.10607	114.225	Train
Al0.76923077Co0.07692308W0.07692308Zr0.07692308	1.38462	2.79623	4.99309	2.2403	111.394	147.183	93.4994	75.0556	fcc	birchmurnaghan	0.00159697	training set	4.04771	0.305722	49.7227	-3597.3	2.98923	129.848	Train
Al0.45454545Co0.09090909Cr0.22727273W0.22727273	1.53709	2.94087	8.23887	2.06176	184.362	246.782	153.151	137.678	bcc	birchmurnaghan	0.0124098	training set	3.072	0.29124	89.4197	-8322.32	2.85834	230.924	Train
Al0.47619048Co0.0952381Mn0.04761905V0.38095238	1.91971	3.2964	4.13576	1.70772	134.239	185.416	108.651	126.524	bcc	birchmurnaghan	-0.0131869	training set	3.01795	0.255028	78.6074	-1331.44	2.80805	197.309	Train
Al0.38461538Co0.07692308Nb0.30769231Ni0.23076923	2.96763	4.23701	4.72839	2.46101	145.874	178.883	129.37	104.894	bcc	birchmurnaghan	0.00670525	training set	3.15202	0.321067	59.2741	-3458.2	2.93279	156.61	Train
Al0.35714286Co0.10714286Fe0.28571429Zr0.25	3.88266	5.03702	4.34626	2.33365	115.408	140.064	103.08	93.1464	bcc	birchmurnaghan	0.0140688	training set	3.22399	0.312522	49.4537	-2996.49	2.99976	129.818	Train
Al0.29411765Co0.11764706Fe0.29411765Ti0.29411765	1.79	3.17689	4.29765	1.72072	123.988	171.973	99.9952	114.333	bcc	birchmurnaghan	-0.0145242	training set	3.01166	0.256579	72.0556	-1722.1	2.80219	181.087	Train
Al0.5Co0.25Cu0.05Nb0.2	4.14437	5.26366	4.62009	2.33003	131.876	159.299	118.164	108.258	bcc	birchmurnaghan	0.00208138	training set	3.1194	0.312268	56.5982	-2633.25	2.90244	148.544	Train
Al0.45454545Co0.22727273Hf0.04545455Mn0.27272727	4.52516	5.59215	3.25707	1.80527	107.386	135.086	93.5361	116.178	fcc	birchmurnaghan	-0.00158079	training set	3.80519	0.266203	59.4848	-2875.23	2.81012	150.64	Train
Al0.33333333Co0.2Fe0.2V0.26666667	1.93963	3.31467	4.28006	1.76596	148.152	202.586	120.936	135.321	bcc	birchmurnaghan	-0.0139612	training set	2.93565	0.261824	83.8936	-1733.77	2.73147	211.718	Train
Al0.3030303Co0.18181818Ni0.27272727Zr0.24242424	4.82884	5.85319	4.46222	2.66693	127.427	149.016	116.633	94.772	bcc	birchmurnaghan	0.0142786	training set	3.18694	0.333348	47.7806	-3224.2	2.96529	127.416	Train
Al0.35714286Co0.25Cr0.17857143Ti0.21428571	1.58824	2.98897	6.31901	1.77214	140.988	195.98	113.493	123.275	bcc	birchmurnaghan	-0.011671	training set	2.99326	0.262523	79.5585	-1610.16	2.78508	200.889	Train
Al0.34482759Co0.24137931Cr0.20689655Mn0.20689655	2.10154	3.46247	7.12779	1.75515	159.666	217.127	130.936	149.216	bcc	birchmurnaghan	-0.0092265	training set	2.89503	0.260592	90.9699	-1755.35	2.69368	229.352	Train
Al0.3030303Co0.21212121Cr0.27272727Ni0.21212121	3.40888	4.62449	8.08085	2.40286	195.505	238.364	174.076	148.651	bcc	birchmurnaghan	-0.00751792	training set	2.8817	0.317264	81.3636	-1954.99	2.68128	214.355	Train
Al0.32258065Co0.22580645Fe0.22580645Ti0.22580645	2.37401	3.70871	4.33933	1.80814	130.158	173.732	108.37	121.204	bcc	birchmurnaghan	-0.0160876	training set	2.984	0.266516	71.9841	-1747.47	2.77646	182.338	Train
Al0.3030303Co0.21212121Fe0.27272727Mn0.21212121	4.71276	5.75349	4.3399	1.72796	129.717	164.024	112.564	148.039	bcc	birchmurnaghan	-0.0135477	training set	2.8903	0.257434	75.0696	-1922.15	2.68928	188.79	Train
Al0.3125Co0.21875Hf0.1875Mn0.28125	3.80347	4.96828	4.1504	1.89039	109.754	138.959	95.1514	108.825	bcc	birchmurnaghan	0.00957359	training set	3.1361	0.275152	58.0589	-7089.36	2.91798	148.068	Train
Al0.38461538Co0.26923077Mn0.23076923Ni0.11538462	4.35407	5.44473	-2.73126	1.31761	93.4598	127.075	76.652	137.271	fcc	birchmurnaghan	-0.0109146	training set	3.66727	0.197143	70.9312	-1824.79	2.70827	169.83	Train
Al0.3030303Co0.21212121Nb0.21212121Zr0.27272727	1.92014	3.29679	4.78393	2.38412	126.625	161.2	109.337	85.4911	bcc	birchmurnaghan	0.0113279	training set	3.29979	0.316004	53.1118	-4316.31	3.07029	139.791	Train
Al0.29411765Co0.23529412Mn0.23529412Ti0.23529412	1.91257	3.28984	3.86509	1.4941	110.859	159.224	86.6763	119.335	bcc	birchmurnaghan	-0.014532	training set	2.99207	0.226392	74.198	-1746.9	2.78397	181.992	Train
Al0.3030303Co0.24242424Ti0.27272727Zr0.18181818	2.70395	4.00351	4.41336	2.17307	117.713	148.975	102.083	93.867	bcc	birchmurnaghan	0.000858022	training set	3.22	0.300511	54.1692	-2596.66	2.99604	140.895	Train
Al0.33333333Co0.26666667V0.2Zr0.2	2.5704	3.88457	4.25267	2.2198	130.69	165.314	113.377	100.876	bcc	birchmurnaghan	0.0114183	training set	3.17734	0.304162	58.8745	-2722.93	2.95635	153.564	Train
Al0.3030303Co0.27272727Hf0.18181818Mn0.24242424	3.77567	4.94413	4.19579	1.95143	115.162	144.942	100.272	110.425	bcc	birchmurnaghan	0.00948794	training set	3.12056	0.281159	59.0141	-6962.1	2.90352	151.213	Train
Al0.3030303Co0.27272727Hf0.18181818Mo0.24242424	1.53122	2.93534	4.32544	2.18416	152.956	201.897	128.485	107.744	bcc	birchmurnaghan	0.0114284	training set	3.1684	0.301389	70.0298	-8361.32	2.94803	182.272	Train
Al0.38461538Co0.34615385Mn0.23076923V0.03846154	5.39184	6.33536	5.23322	2.03527	139.301	168.632	124.635	139.367	fcc	birchmurnaghan	-0.0104725	training set	3.67182	0.288906	68.4433	-1759.43	2.71163	176.434	Train
Al0.34482759Co0.31034483Ti0.24137931Zr0.10344828	2.87255	4.153	4.09773	2.01618	120.194	153.815	103.384	104.72	bcc	birchmurnaghan	-0.00386027	training set	3.13693	0.28719	59.6149	-2192.9	2.91876	153.471	Train
Al0.32258065Co0.32258065Cu0.19354839Ti0.16129032	3.72939	4.90391	9.65118	2.64452	175.829	209.557	158.965	124.05	bcc	birchmurnaghan	-0.0120554	training set	2.95966	0.332094	66.488	-1972.57	2.75381	177.137	Train
Al0.35714286Co0.35714286Fe0.03571429W0.25	2.84322	4.12705	4.49872	2.15273	170.105	214.844	147.735	138.482	bcc	birchmurnaghan	0.0139265	training set	3.04836	0.298879	79.0181	-9327.69	2.83634	205.27	Train
Al0.35714286Cr0.03571429Mn0.28571429Mo0.32142857	1.21745	2.63504	4.02907	1.59739	134.304	197.034	102.939	123.972	bcc	birchmurnaghan	0.00369824	training set	3.08932	0.241029	84.0771	-3513.18	2.87445	208.684	Train
Al0.35714286Cr0.07142857Hf0.28571429Ni0.28571429	4.40386	5.48765	4.08243	2.44229	122.429	146.064	110.612	97.2749	bcc	birchmurnaghan	0.011392	training set	3.21714	0.31986	50.1289	-9811.48	2.99338	132.326	Train
Al0.34482759Cr0.06896552Hf0.34482759Ti0.24137931	6.15311	6.98441	3.41209	2.38387	110.478	129.066	101.184	97.369	bcc	birchmurnaghan	-0.00136329	training set	3.34753	0.315987	46.3442	-11132.9	3.1147	121.977	Train
Al0.41666667Cr0.08333333Mo0.08333333Ti0.41666667	2.62441	3.93273	3.97433	1.82811	114.736	151.364	96.4224	108.035	bcc	birchmurnaghan	-0.0145724	training set	3.17251	0.268673	62.7623	-1769.3	2.95186	159.25	Train
Al0.5Cr0.1Ni0.2Ti0.2	4.19303	5.30572	4.08886	1.86016	107.748	135.667	93.7878	111.1	bcc	birchmurnaghan	-0.0135614	training set	3.06007	0.272053	57.9238	-1402.87	2.84724	147.364	Train
Al0.4Cr0.12Fe0.32Nb0.16	2.2721	3.61694	6.21018	1.80433	128.877	172.792	106.92	119.127	bcc	birchmurnaghan	0.00618744	training set	3.07148	0.2661	71.4265	-2483.61	2.85785	180.866	Train
Al0.4Cr0.12Hf0.36Zr0.12	5.07409	6.06349	3.46938	2.37387	109.956	130.398	99.7347	92.9634	bcc	birchmurnaghan	0.0045996	training set	3.38803	0.315308	46.3192	-12180.8	3.15239	121.848	Train
Al0.43478261Cr0.2173913Mn0.17391304Zr0.17391304	4.04507	5.17776	3.98334	1.5101	79.321	105.046	66.4588	99.8964	bcc	birchmurnaghan	0.0136933	training set	3.22223	0.228767	52.5271	-2324.68	2.99812	129.087	Train
Al0.38461538Cr0.19230769Nb0.19230769Ti0.23076923	1.83182	3.21553	5.35003	1.73991	115.494	159.373	93.5542	105.821	bcc	birchmurnaghan	-0.000990641	training set	3.18183	0.258832	66.3793	-2454.76	2.96053	167.121	Train
Al0.32258065Cr0.19354839Cu0.22580645V0.25806452	2.01018	3.37923	7.20947	2.04924	158.406	207.969	133.624	125.614	bcc	birchmurnaghan	0.00385509	training set	2.98197	0.290143	77.2997	-1802.05	2.77457	199.455	Train
Al0.37037037Cr0.22222222Cu0.37037037V0.03703704	4.5463	5.61034	3.1203	1.45874	87.8158	115.789	73.8291	117.705	bcc	birchmurnaghan	0.00628609	training set	2.97992	0.220993	60.1998	-1943.15	2.77266	147.007	Train
Al0.29411765Cr0.17647059Fe0.26470588Mn0.26470588	1.14803	2.56715	5.32465	1.26556	133.701	213.774	93.6637	154.171	bcc	birchmurnaghan	-0.00800568	training set	2.87769	0.187284	105.645	-1800.11	2.67755	250.862	Train
Al0.47619048Cr0.28571429Hf0.14285714Zr0.0952381	3.79301	4.9592	2.82218	1.69466	89.9699	116.707	76.6012	99.4474	bcc	birchmurnaghan	0.0134044	training set	3.26104	0.253451	53.0901	-5811.12	3.03424	133.092	Train
Al0.3030303Cr0.18181818Ni0.24242424V0.27272727	1.52063	2.92535	6.47961	2.16537	182.187	241.108	152.726	129.275	bcc	birchmurnaghan	-0.00674562	training set	2.94967	0.299897	84.1363	-1782.68	2.74452	218.737	Train
Al0.41666667Cr0.29166667Mn0.25Zr0.04166667	1.34615	2.75939	9.28727	1.37166	127.031	194.228	93.4328	139.067	bcc	birchmurnaghan	0.00384055	training set	2.99095	0.206744	92.6113	-1697.4	2.78293	223.516	Train
Al0.35714286Cr0.25Nb0.03571429V0.35714286	0.73276	2.14428	4.24698	1.87049	168.215	244.165	130.24	122.143	bcc	birchmurnaghan	-0.00347811	training set	3.02477	0.273122	89.9309	-1650.8	2.81439	228.986	Train
Al0.3030303Cr0.21212121Ni0.21212121Ti0.27272727	1.70102	3.09434	6.54804	1.82662	131.055	179.61	106.777	112.684	bcc	birchmurnaghan	-0.00766711	training set	3.02367	0.268514	71.747	-1702.53	2.81337	182.024	Train
Al0.32258065Cr0.25806452Fe0.32258065W0.09677419	1.41968	2.82967	5.31848	1.75849	167.477	235.535	133.448	144.436	bcc	birchmurnaghan	0.0065202	training set	2.97136	0.260975	95.239	-4631.5	2.7647	240.188	Train
Al0.3125Cr0.28125Fe0.21875W0.1875	0.998688	2.41881	4.81636	1.7966	178.963	257.22	139.835	141.967	bcc	birchmurnaghan	0.0143834	training set	3.0222	0.26525	99.6123	-7377.67	2.812	252.069	Train
Al0.28571429Cr0.25714286Mo0.25714286W0.2	0.236664	1.55352	4.85537	1.96193	213.459	324.876	157.75	129.817	bcc	birchmurnaghan	0.0125772	training set	3.10785	0.28216	108.8	-9218.8	2.8917	278.999	Train
Al0.29411765Cr0.26470588Ti0.20588235V0.23529412	0.749868	2.16245	6.50613	2.15097	168.477	234.292	135.569	106.742	bcc	birchmurnaghan	-0.00518585	training set	3.04466	0.298737	78.3259	-1497.51	2.8329	203.45	Train
Al0.35714286Cr0.35714286Ni0.03571429V0.25	0.65781	2.06358	4.62172	1.82001	177.562	261.87	135.408	130.483	bcc	birchmurnaghan	-0.00505766	training set	2.97286	0.267803	97.5607	-1507.45	2.7661	247.376	Train
Al0.33333333Cr0.33333333Ti0.16666667W0.16666667	0.695632	2.10453	7.60315	2.001	187.372	267.344	147.385	126.229	bcc	birchmurnaghan	0.00604873	training set	3.079	0.285806	93.6391	-6514.86	2.86485	240.803	Train
Al0.45454545Cu0.04545455Fe0.18181818Nb0.31818182	2.81188	4.09929	4.50148	2.22479	131.475	165.077	114.674	103.308	bcc	birchmurnaghan	0.00545561	training set	3.19175	0.304545	59.0952	-3265.86	2.96976	154.185	Train
Al0.625Cu0.0625Mn0.0625V0.25	4.92234	5.93341	4.21814	2.04065	112.503	137.188	100.16	109.852	bcc	birchmurnaghan	-0.00750587	training set	3.07155	0.289384	55.1309	-1128.86	2.85793	142.17	Train
Al0.38461538Cu0.07692308Hf0.19230769Ti0.34615385	5.86563	6.73965	3.75158	2.33812	111.174	130.715	101.403	98.7748	bcc	birchmurnaghan	-0.00566881	training set	3.28583	0.312836	47.5483	-6840.18	3.0573	124.846	Train
Al0.52631579Cu0.15789474Fe0.15789474V0.15789474	5.11825	6.10131	4.34167	2.07257	117.005	141.817	104.599	113.538	bcc	birchmurnaghan	-0.00573786	training set	3.01598	0.292177	56.4541	-1480.63	2.80622	145.897	Train
Al0.3030303Cu0.09090909Fe0.3030303Ni0.3030303	5.67855	6.58015	4.74409	2.29388	145.425	171.907	132.184	130.69	fcc	birchmurnaghan	-0.0102067	training set	3.64605	0.309684	63.397	-2139.81	2.6926	166.06	Train
Al0.41666667Cu0.125Ni0.04166667Zr0.41666667	5.27829	6.23828	4.94088	2.59192	102.579	119.716	94.0099	80.1797	bcc	birchmurnaghan	0.00593415	training set	3.38175	0.329074	39.5763	-3742.25	3.14655	105.2	Train
Al0.5Cu0.2Hf0.25Zr0.05	6.58966	7.35543	3.88068	2.86774	112.3	127.457	104.722	83.6125	fcc	birchmurnaghan	0.0113999	training set	4.16228	0.343803	39.1597	-8813.71	3.07384	105.246	Train
Al0.625Cu0.25Nb0.0625W0.0625	1.73426	3.12524	4.68152	2.32529	112.835	145.476	96.5145	76.5077	fcc	birchmurnaghan	0.00579682	training set	3.96333	0.311933	48.5251	-3616.14	2.92691	127.323	Train
Al0.33333333Cu0.2Fe0.26666667Mo0.2	3.27966	4.51139	4.5924	2.1693	144.392	180.013	126.582	120.524	bcc	birchmurnaghan	0.00977147	training set	3.0444	0.300211	66.5617	-3121.18	2.83266	173.088	Train
Al0.3125Cu0.1875Hf0.21875Zr0.28125	5.90739	6.77523	4.23856	2.66308	111.047	128.123	102.51	86.7692	bcc	birchmurnaghan	0.0115376	training set	3.39091	0.333134	41.6989	-9386.45	3.15507	111.18	Train
Al0.33333333Cu0.2Mo0.23333333V0.23333333	1.83831	3.22151	4.54147	2.18158	160.733	209.38	136.409	117.539	bcc	birchmurnaghan	0.00810712	training set	3.08871	0.301186	73.6771	-3157.39	2.87389	191.735	Train
Al0.3125Cu0.25Ti0.1875V0.25	3.17929	4.42333	4.36345	2.1493	129.513	162.167	113.186	108.33	bcc	birchmurnaghan	-0.00194572	training set	3.06793	0.298601	60.2581	-1774.74	2.85456	156.502	Train
Al0.27777778Cu0.25Fe0.25Ni0.22222222	5.82181	6.70231	-8.2463	2.1195	121.17	144.754	109.378	118.55	fcc	birchmurnaghan	-0.0067119	training set	3.67176	0.296154	57.1692	-2274.19	2.71159	148.2	Train
Al0.3030303Cu0.27272727Mo0.18181818Ni0.24242424	5.26744	6.22899	4.79384	2.68292	154.041	178.927	141.597	116.264	bcc	birchmurnaghan	0.00884928	training set	3.02427	0.334231	57.4154	-3258.1	2.81393	153.211	Train
Al0.27777778Cu0.25Mo0.22222222Ti0.25	2.31432	3.655	4.47025	2.25241	142.052	180.575	122.79	105.603	bcc	birchmurnaghan	0.00410401	training set	3.13268	0.306632	63.0665	-3187.45	2.9148	164.809	Train
Al0.38461538Cu0.34615385Nb0.07692308Ti0.19230769	5.21196	6.18153	4.59094	2.40384	114.986	135.826	104.566	96.6187	bcc	birchmurnaghan	0.00070898	training set	3.12597	0.31733	47.8342	-2244.84	2.90856	126.027	Train
Al0.28571429Cu0.25714286Ti0.25714286V0.2	3.25372	4.48865	4.45475	2.17773	126.564	157.766	110.963	105.04	bcc	birchmurnaghan	-0.00205836	training set	3.08248	0.300882	58.1173	-1809.57	2.86809	151.207	Train
Al0.38461538Fe0.03846154Hf0.34615385Nb0.23076923	3.70307	4.88101	3.54674	2.51742	126.693	152.299	113.889	93.7404	bcc	birchmurnaghan	-0.00113047	training set	3.36065	0.324608	50.3263	-12513.4	3.12691	133.325	Train
Al0.47619048Fe0.04761905Nb0.28571429W0.19047619	1.62084	3.01952	4.46934	2.21868	159.385	208.733	134.711	111.755	bcc	birchmurnaghan	0.00383969	training set	3.22374	0.304076	71.8378	-8681.84	2.99953	187.364	Train
Al0.41666667Fe0.125Mn0.29166667Mo0.16666667	2.64274	3.94905	3.82166	1.57987	116.198	159.01	94.7922	126.799	bcc	birchmurnaghan	-0.00142841	training set	3.04517	0.238659	73.5488	-2543.89	2.83337	182.204	Train
Al0.625Fe0.25Hf0.0625Mo0.0625	3.08361	4.33922	4.3129	2.21607	112.688	140.582	98.7409	90.7779	fcc	birchmurnaghan	0.000327673	training set	3.93705	0.303876	50.8503	-3320.37	2.9075	132.605	Train
Al0.4Fe0.16Mo0.04Ti0.4	2.64457	3.95069	3.9845	1.814	113.25	149.581	95.085	107.649	bcc	birchmurnaghan	-0.0159911	training set	3.13277	0.267153	62.4314	-1608.59	2.91489	158.22	Train
Al0.41666667Fe0.16666667V0.04166667W0.375	1.55364	2.95646	4.37534	2.01779	176.389	237.215	145.976	134.873	bcc	birchmurnaghan	0.0132449	training set	3.1307	0.287336	87.4168	-12861.4	2.91296	225.069	Train
Al0.34482759Fe0.20689655Nb0.24137931Zr0.20689655	2.37746	3.7118	4.58968	2.35387	124.168	156.083	108.21	88.847	bcc	birchmurnaghan	0.00987071	training set	3.29024	0.313933	52.7504	-4031.5	3.0614	138.621	Train
Al0.35714286Fe0.25Mn0.21428571V0.17857143	1.40976	2.82022	3.29071	1.15342	107.458	174.169	74.1027	141.105	bcc	birchmurnaghan	-0.0122178	training set	2.9276	0.163697	93.1648	-1644.13	2.72398	216.831	Train
Al0.29411765Fe0.20588235Mo0.23529412Zr0.26470588	1.40457	2.81527	4.62734	2.31162	139.332	182.538	117.729	91.2272	bcc	birchmurnaghan	0.0134501	training set	3.26133	0.31096	60.2747	-4478.95	3.0345	158.036	Train
Al0.3125Fe0.21875Mo0.28125Zr0.1875	1.26936	2.68542	4.57713	2.22865	147.643	196.508	123.21	98.4171	bcc	birchmurnaghan	0.0124744	training set	3.21982	0.304839	66.2477	-4343.73	2.99588	172.885	Train
Al0.3030303Fe0.21212121Nb0.24242424Zr0.24242424	2.1637	3.5189	4.58459	2.37658	123.814	156.394	107.524	85.9845	bcc	birchmurnaghan	0.0116207	training set	3.30383	0.315492	52.0975	-4278.42	3.07405	137.068	Train
Al0.3030303Fe0.24242424Mn0.21212121Mo0.24242424	1.70569	3.09869	4.22465	1.70621	138.092	192.818	110.729	127.184	bcc	birchmurnaghan	0.00485304	training set	3.04443	0.254847	80.9349	-3214.94	2.83269	203.122	Train
Al0.3125Fe0.28125Nb0.3125Ti0.09375	1.66733	3.06296	4.45307	2.07177	134.453	178.647	112.356	101.523	bcc	birchmurnaghan	0.00561707	training set	3.17337	0.292109	64.8975	-3413.87	2.95266	167.709	Train
Al0.27777778Fe0.25Ni0.25Ti0.22222222	3.06095	4.31927	4.44277	2.04366	133.964	170.027	115.932	116.824	bcc	birchmurnaghan	-0.0145263	training set	2.98211	0.28965	65.5511	-1910.93	2.7747	169.076	Train
Al0.32258065Fe0.29032258V0.19354839Zr0.19354839	2.72991	4.02657	4.01939	2.1474	123.064	156.018	106.587	99.5194	bcc	birchmurnaghan	0.0134049	training set	3.18464	0.298447	57.3082	-2659.42	2.96315	148.823	Train
Al0.37037037Fe0.37037037Mo0.07407407Ni0.18518519	4.72532	5.76429	4.52967	2.11473	142.883	173.722	127.463	133.326	bcc	birchmurnaghan	-0.00689939	training set	2.96145	0.295757	67.5655	-2286.66	2.75548	175.097	Train
Al0.33333333Hf0.03333333Nb0.33333333W0.3	0.59339	1.99265	4.30472	2.20606	181.671	254.341	145.336	108.605	bcc	birchmurnaghan	0.00354598	training set	3.25099	0.303103	82.351	-13413.9	3.02488	214.624	Train
Al0.4Hf0.16Mo0.16W0.28	1.04941	2.46958	4.172	2.16712	175.887	238.857	144.402	116.632	bcc	birchmurnaghan	0.00551878	training set	3.23817	0.300036	81.1618	-15374.6	3.01296	211.026	Train
Al0.3125Hf0.125Nb0.25W0.3125	0.695757	2.10466	4.19742	2.22768	176.429	244.066	142.61	106.765	bcc	birchmurnaghan	0.00461917	training set	3.26955	0.304765	79.1985	-15925.6	3.04215	206.671	Train
Al0.43478261Hf0.2173913W0.13043478Zr0.2173913	3.82883	4.99031	3.83031	2.56707	127.507	152.421	115.05	93.2471	bcc	birchmurnaghan	0.000725893	training set	3.37732	0.32761	49.6702	-12565.9	3.14242	131.885	Train
Al0.43478261Hf0.26086957Mn0.17391304Zr0.13043478	5.65802	6.56264	3.82746	2.33441	104.044	122.694	94.7181	91.7991	bcc	birchmurnaghan	0.00297519	training set	3.35222	0.312576	44.5695	-9419.53	3.11907	117.002	Train
Al0.55555556Hf0.33333333Mo0.05555556Ni0.05555556	5.33426	6.28614	3.58458	2.62903	121.452	141.354	111.502	93.8275	bcc	birchmurnaghan	-0.00162654	training set	3.31785	0.331216	46.1967	-10957.4	3.0871	122.996	Train
Al0.32258065Hf0.19354839Nb0.19354839W0.29032258	0.976425	2.39639	4.07823	2.25887	167.675	226.319	138.353	105.4	bcc	birchmurnaghan	0.00475345	training set	3.28683	0.307114	74.2297	-16873.1	3.05823	194.053	Train
Al0.37037037Hf0.22222222Nb0.25925926Ti0.14814815	3.45101	4.66131	3.83822	2.48322	127.033	153.844	113.627	93.7302	bcc	birchmurnaghan	-0.005262	training set	3.33723	0.322478	51.1566	-9122.54	3.10513	135.307	Train
Al0.3030303Hf0.18181818Ni0.24242424Ti0.27272727	3.57984	4.77372	4.0648	2.32254	121.914	149.007	108.367	97.0018	bcc	birchmurnaghan	-0.00151368	training set	3.20618	0.311738	52.4916	-6843.84	2.98319	137.71	Train
Al0.33333333Hf0.2Ti0.2Zr0.26666667	10.2037	10.407	3.77765	2.86335	110.545	122.206	104.715	91.0116	fcc	birchmurnaghan	-0.0024161	training set	4.31604	0.343588	38.6069	-8457.68	3.18739	103.744	Train
Al0.3030303Hf0.18181818Ti0.27272727Zr0.24242424	10.1319	10.3466	3.75205	2.80573	110.331	122.259	104.367	92.5592	fcc	birchmurnaghan	-0.00211972	training set	4.30139	0.340717	39.3234	-7849.78	3.17657	105.443	Train
Al0.41666667Hf0.25V0.20833333W0.125	2.69883	3.99896	4.00058	2.29348	140.839	176.304	123.107	106.367	bcc	birchmurnaghan	0.00564058	training set	3.26058	0.309655	61.4086	-12179.5	3.03381	160.848	Train
Al0.43478261Hf0.30434783Nb0.13043478V0.13043478	4.04	5.17337	4.27075	2.43747	124.395	149.402	111.891	97.0292	bcc	birchmurnaghan	0.000353476	training set	3.32379	0.319547	51.0346	-10651.8	3.09262	134.685	Train
Al0.32258065Hf0.22580645Nb0.12903226V0.32258065	2.38682	3.72021	4.29748	2.38901	135.992	170.384	118.796	95.9584	bcc	birchmurnaghan	0.00661915	training set	3.26042	0.316335	56.9239	-8585.32	3.03365	149.862	Train
Al0.3030303Hf0.21212121Ti0.24242424W0.24242424	2.06913	3.43299	3.91954	2.28939	147.378	188.254	126.94	105.246	bcc	birchmurnaghan	0.000483058	training set	3.28349	0.309359	64.3742	-14786.9	3.05512	168.578	Train
Al0.35714286Hf0.28571429Mn0.03571429Zr0.32142857	10.1017	10.3212	3.70877	2.951	110.979	122.407	105.265	88.4629	fcc	birchmurnaghan	-0.000509832	training set	4.35777	0.347762	37.6074	-11188.8	3.21821	101.372	Train
Al0.28571429Hf0.22857143Mn0.25714286Ni0.22857143	4.50327	5.5733	4.0099	2.17397	112.792	137.007	100.685	101.214	bcc	birchmurnaghan	0.0115553	training set	3.17478	0.300583	51.8831	-8314.9	2.95397	134.956	Train
Al0.5Hf0.4Nb0.05Zr0.05	6.58382	7.35047	3.22777	2.71841	118.921	135.861	110.451	93.3869	bcc	birchmurnaghan	-0.00560234	training set	3.39258	0.336159	43.7466	-13063.1	3.15662	116.905	Train
Al0.4Hf0.32Nb0.2W0.08	2.96043	4.23066	3.61787	2.46698	135.65	166.3	120.325	97.252	bcc	birchmurnaghan	-0.00102522	training set	3.34825	0.321448	54.9862	-13971.7	3.11538	145.323	Train
Al0.4Hf0.32Nb0.24Ni0.04	3.47341	4.68088	3.67461	2.52117	128.648	155.319	115.312	93.6339	bcc	birchmurnaghan	-0.00120205	training set	3.35076	0.324838	51.0271	-11812.4	3.11771	135.205	Train
Al0.33333333Hf0.26666667Nb0.2Ni0.2	2.90978	4.18592	4.06744	2.50697	133.153	162.958	118.251	93.5716	bcc	birchmurnaghan	0.00814794	training set	3.28075	0.323963	53.1131	-10330.8	3.05257	140.64	Train
Al0.29411765Hf0.23529412Nb0.20588235V0.26470588	2.09088	3.45278	4.4884	2.42594	136.735	172.398	118.903	92.353	bcc	birchmurnaghan	0.00658036	training set	3.28451	0.318793	56.3638	-9344.27	3.05607	148.664	Train
Al0.29411765Hf0.23529412Ti0.23529412V0.23529412	4.64864	5.69838	4.77426	2.4577	120.331	142.849	109.072	96.2379	bcc	birchmurnaghan	0.0014388	training set	3.2714	0.320855	48.9608	-8103.87	3.04387	129.34	Train
Al0.4Hf0.36Mn0.2W0.04	4.85891	5.879	3.56481	2.20233	109.956	132.448	98.7093	99.1757	bcc	birchmurnaghan	0.00618205	training set	3.31576	0.302813	49.927	-12821.5	3.08514	130.091	Train
Al0.37037037Hf0.33333333Nb0.25925926Ni0.03703704	3.26807	4.50123	3.62843	2.52892	129.643	157.116	115.906	92.7483	bcc	birchmurnaghan	-0.00086763	training set	3.35742	0.325313	51.2641	-12342.6	3.12391	135.882	Train
Al0.29411765Hf0.26470588Nb0.26470588V0.17647059	2.1759	3.52996	4.53661	2.44357	134.324	168.634	117.169	90.8348	bcc	birchmurnaghan	0.004485	training set	3.31619	0.319944	54.9704	-10486.8	3.08554	145.116	Train
Al0.29411765Hf0.26470588Ti0.17647059W0.26470588	1.89808	3.27653	3.86976	2.30793	150.544	193.168	129.231	104.745	bcc	birchmurnaghan	0.0025591	training set	3.29731	0.310697	65.2287	-16984.8	3.06798	170.99	Train
Al0.38461538Hf0.38461538Mn0.15384615Ni0.07692308	5.0464	6.03976	3.72312	2.3004	109.841	130.969	99.2768	95.7076	bcc	birchmurnaghan	0.00624716	training set	3.31446	0.310155	47.7487	-12394.5	3.08394	125.116	Train
Al0.32258065Hf0.32258065Nb0.25806452Ni0.09677419	2.734	4.0302	3.79355	2.50427	131.851	162.11	116.722	91.462	bcc	birchmurnaghan	0.00360905	training set	3.33712	0.323795	52.6507	-12167.1	3.10502	139.397	Train
Al0.33333333Mn0.1Mo0.23333333Ti0.33333333	1.2861	2.7016	3.85487	1.85613	132.196	184.539	106.024	106.057	bcc	birchmurnaghan	-0.0112812	training set	3.1624	0.271633	71.2212	-2853.8	2.94246	181.135	Train
Al0.33333333Mn0.16666667Ni0.26666667W0.23333333	3.58004	4.77389	4.40029	2.177	155.088	191.857	136.704	131.648	bcc	birchmurnaghan	0.0141849	training set	3.06189	0.300823	71.2393	-8921.76	2.84893	185.34	Train
Al0.35714286Mn0.17857143Ti0.21428571V0.25	1.24825	2.66497	3.32874	1.34959	104.474	161.839	75.7922	114.656	bcc	birchmurnaghan	-0.0124449	training set	3.05755	0.202897	77.4123	-1426.45	2.8449	186.238	Train
Al0.29411765Mn0.17647059V0.26470588W0.26470588	0.585445	1.98378	4.97198	1.61267	160.464	248.503	116.444	130.988	bcc	birchmurnaghan	0.00689681	training set	3.08479	0.243064	99.5016	-9606.86	2.87024	247.374	Train
Al0.32258065Mn0.22580645Nb0.19354839Zr0.25806452	2.9753	4.24378	4.4824	2.18455	107.906	135.385	94.166	87.4626	bcc	birchmurnaghan	0.00889914	training set	3.32767	0.301421	49.3949	-4019.62	3.09623	128.567	Train
Al0.35714286Mn0.25Ni0.10714286V0.28571429	1.26154	2.67785	2.94126	1.18203	106.187	172.562	72.9988	133.308	bcc	birchmurnaghan	-0.0114916	training set	2.95521	0.170046	89.8343	-1621.47	2.74967	210.22	Train
Al0.29411765Mn0.23529412Nb0.26470588Ti0.20588235	1.83497	3.21843	3.50445	1.79095	111.966	153.27	91.3145	99.6999	bcc	birchmurnaghan	-3.52261e-05	training set	3.19849	0.264627	62.5178	-3058.65	2.97603	158.123	Train
Al0.29411765Mn0.26470588Mo0.26470588Ni0.17647059	2.29701	3.63941	4.25936	1.94414	143.552	188.775	120.94	123.439	bcc	birchmurnaghan	0.00649551	training set	3.05725	0.280458	73.8381	-3434.93	2.84462	189.093	Train
Al0.28571429Mn0.25714286V0.2W0.25714286	0.68402	2.09201	5.02886	1.47478	146.276	231.289	103.77	133.386	bcc	birchmurnaghan	0.00887224	training set	3.07197	0.223469	99.1852	-9439.39	2.85832	242.7	Train
Al0.25Hf0.25Mn0.25Zr0.25	5.02691	6.02307	3.90925	2.28171	100.346	119.842	90.5983	88.0698	bcc	birchmurnaghan	0.0108535	training set	3.40075	0.308798	43.9786	-10049.3	3.15289	115.118	Train
Al0.35714286Mo0.21428571Nb0.21428571Zr0.21428571	1.05077	2.47093	4.59901	2.389	147.385	195.234	123.46	88.6742	bcc	birchmurnaghan	0.000203792	training set	3.31263	0.316334	61.6931	-5082.72	3.08223	162.418	Train
Al0.33333333Mo0.23333333V0.2W0.23333333	0.444893	1.82185	4.33829	2.01609	198.242	289.79	152.468	125.09	bcc	birchmurnaghan	0.00219737	training set	3.14693	0.287181	98.3301	-9982.99	2.92806	253.137	Train
Al0.38461538Mo0.30769231Ni0.23076923Ti0.07692308	2.06691	3.43096	4.53808	2.29823	164.717	210.243	141.953	117.149	bcc	birchmurnaghan	0.000167371	training set	3.0998	0.309999	71.6709	-3517.44	2.88421	187.778	Train
Al0.3030303Mo0.27272727Ni0.18181818Zr0.24242424	1.49652	2.90258	4.78839	2.48449	150.324	192.898	129.037	92.6811	bcc	birchmurnaghan	0.012696	training set	3.24865	0.322558	60.5049	-4646.21	3.02271	160.042	Train
Al0.3030303Mo0.3030303Nb0.21212121V0.18181818	0.351519	1.70717	4.43727	2.17797	179.429	259.17	139.559	102.098	bcc	birchmurnaghan	-0.000649926	training set	3.18576	0.3009	82.3838	-4566.1	2.96418	214.346	Train
Al0.37037037Nb0.07407407Ni0.37037037V0.18518519	4.09501	5.22097	4.51037	2.39743	151.477	182.254	136.089	120.512	bcc	birchmurnaghan	-0.00546118	training set	3.01536	0.316901	63.1833	-2223.69	2.80564	166.412	Train
Al0.34482759Nb0.20689655Ni0.24137931V0.20689655	2.3209	3.66093	4.587	2.33681	152.587	192.433	132.664	109.406	bcc	birchmurnaghan	0.00420147	training set	3.11192	0.312744	65.2971	-2874.05	2.89548	171.437	Train
Al0.35714286Nb0.21428571Ni0.28571429Ti0.14285714	3.05996	4.3184	4.62804	2.40907	139.773	171.697	123.811	103.394	bcc	birchmurnaghan	-0.00092435	training set	3.14223	0.317678	58.0194	-2921.43	2.92369	152.902	Train
Al0.29411765Nb0.17647059Ti0.26470588Zr0.26470588	3.94892	5.09448	4.40276	2.65556	117.54	139.446	106.587	83.7007	bcc	birchmurnaghan	-0.00351097	training set	3.36882	0.332714	44.2618	-3846.48	3.13452	117.977	Train
Al0.38461538Nb0.30769231Ni0.07692308Zr0.23076923	2.3506	3.68766	4.70202	2.5071	127.859	158.84	112.369	85.685	bcc	birchmurnaghan	0.0023066	training set	3.33621	0.32397	50.999	-4435.58	3.10418	135.042	Train
Al0.29411765Nb0.26470588Ni0.17647059V0.26470588	1.43583	2.84503	4.55686	2.30453	156.931	205.433	132.679	103.493	bcc	birchmurnaghan	0.00681579	training set	3.14068	0.310452	68.0967	-3202.97	2.92224	178.475	Train
Al0.58823529Ni0.11764706V0.05882353W0.23529412	4.02919	5.16401	4.52443	2.42048	151.772	182.533	136.391	119.139	bcc	birchmurnaghan	0.0069978	training set	3.12838	0.318433	62.7033	-8385.06	2.9108	165.34	Train
Al0.37037037Ni0.07407407V0.33333333W0.22222222	1.23383	2.65097	4.3824	2.02111	175.216	239.663	142.993	128.134	bcc	birchmurnaghan	0.00364857	training set	3.1008	0.287636	86.693	-8216.74	2.88514	223.258	Train
Al0.37037037Ni0.22222222Ti0.03703704Zr0.37037037	4.06329	5.19352	4.90944	2.64061	112.674	133.529	102.246	81.2356	bcc	birchmurnaghan	0.00638648	training set	3.32873	0.331873	42.6696	-3583.24	3.09721	113.661	Train
Al0.35714286Ni0.25Ti0.07142857W0.32142857	2.35007	3.68718	4.56003	2.30211	176.172	222.663	152.926	128.568	bcc	birchmurnaghan	0.0139058	training set	3.1126	0.310279	76.5261	-11445.4	2.89612	200.541	Train
Al0.47619048V0.04761905W0.23809524Zr0.23809524	2.33149	3.67046	4.87091	2.43075	146.351	183.032	128.01	100.978	bcc	birchmurnaghan	0.00722845	training set	3.29449	0.319109	60.2081	-9730.66	3.06536	158.842	Train
Al0.43478261V0.30434783W0.13043478Zr0.13043478	2.09611	3.45754	4.48943	2.2526	149.174	191.041	128.241	108.565	bcc	birchmurnaghan	0.00584651	training set	3.2075	0.306646	66.2232	-5938.85	2.98441	173.061	Train
Co0.05882353Cr0.17647059Fe0.17647059Ti0.58823529	0.000132477	0.989548	7.4003	2.20461	157.591	253.504	109.635	71.1828	bcc	birchmurnaghan	0.000587904	training set	3.04131	0.30299	71.4826	-1987.64	2.82978	186.282	Train
Co0.0625Cr0.25Fe0.625Ti0.0625	1.53049	2.93465	4.89632	2.14434	190.527	252.63	159.475	136.689	bcc	birchmurnaghan	0.00318926	training set	2.85247	0.298198	88.8511	-2397.36	2.65408	230.693	Train
Co0.03846154Cr0.38461538Cu0.19230769Ni0.38461538	4.35394	5.44462	8.82287	2.40005	192.945	231.045	173.895	155.579	fcc	birchmurnaghan	0.00564578	training set	3.57001	0.317077	80.3921	-2721.95	2.63644	211.765	Train
Co0.07142857Cr0.71428571Ni0.07142857V0.14285714	0.0227861	0.871369	4.35987	1.94677	236.497	412.417	148.536	114.969	bcc	birchmurnaghan	0.00378145	training set	2.86469	0.280712	121.481	-2189.94	2.66545	311.165	Train
Co0.05555556Fe0.05555556Hf0.55555556Mo0.33333333	0.249821	1.57209	3.68085	2.10322	149.594	221.916	113.433	85.2722	bcc	birchmurnaghan	0.0132509	training set	3.33669	0.294792	71.1263	-19753.1	3.10463	184.187	Train
Co0.03448276Hf0.31034483W0.34482759Zr0.31034483	0.400975	1.76879	3.38382	2.18361	151.566	217.341	118.678	87.2569	bcc	birchmurnaghan	0.013541	training set	3.38704	0.301346	69.4109	-22855.1	3.15147	180.655	Train
Co0.04347826Hf0.43478261V0.08695652Zr0.43478261	5.42793	6.3662	1.92169	2.62756	107.422	124.885	98.6904	83.3792	bcc	birchmurnaghan	0.0112395	training set	3.50648	0.331132	40.8828	-16548.1	3.2626	108.841	Train
Co0.04166667Mn0.29166667Mo0.25V0.41666667	0.0625939	0.796207	5.80308	1.8563	222.337	405.416	130.798	109.326	bcc	birchmurnaghan	0.00467379	training set	2.99609	0.271652	119.774	-3608.34	2.78771	304.622	Train
Co0.04347826Mn0.34782609Ti0.43478261V0.17391304	0.0716965	0.783623	9.76844	2.60653	204.912	326.229	144.254	71.2997	bcc	birchmurnaghan	-0.00471274	training set	2.99704	0.329924	78.6151	-2000.53	2.78859	209.104	Train
Co0.04545455Mn0.45454545Mo0.27272727V0.22727273	0.0107125	1.09905	8.2527	1.51917	171.213	313.204	100.217	117.042	bcc	birchmurnaghan	0.0131863	training set	2.98911	0.230094	112.702	-3816.12	2.78121	277.268	Train
Co0.05Mo0.35V0.5W0.1	0.141125	0.710862	4.4161	2.14179	223.743	394.612	138.309	91.0978	bcc	birchmurnaghan	0.00343752	training set	3.08951	0.29799	104.465	-7156.64	2.87463	271.19	Train
Co0.06666667Mo0.66666667Nb0.2Ni0.06666667	0.0140548	0.897474	4.46272	2.01701	227.117	387.317	147.017	107.831	bcc	birchmurnaghan	0.0127853	training set	3.17383	0.287265	112.601	-7321.58	2.95309	289.894	Train
Co0.03333333Nb0.33333333Ni0.3Ti0.33333333	0.406716	1.77581	4.54062	2.35917	151.167	211.744	120.879	80.6797	bcc	birchmurnaghan	0.0142382	training set	3.16732	0.314299	64.0766	-4121.43	2.94703	168.432	Train
Co0.09090909Cr0.09090909Fe0.45454545Ti0.36363636	0.165693	1.44699	5.14552	1.95849	156.004	241.116	113.448	92.3668	bcc	birchmurnaghan	-0.00198074	training set	2.95026	0.281833	79.6554	-2221.71	2.74506	204.21	Train
Co0.08Cr0.4Mo0.16V0.36	0.128533	0.721924	4.30451	1.98301	223.387	405.955	132.103	98.8499	bcc	birchmurnaghan	0.00647543	training set	2.9706	0.284142	112.651	-3043.05	2.76399	289.319	Train
Co0.0952381Cr0.47619048Ti0.19047619V0.23809524	0.262141	0.629245	4.35816	2.28412	204.063	361.176	125.507	74.1469	bcc	birchmurnaghan	0.00121379	training set	2.9422	0.308975	89.3399	-2044.32	2.73756	233.887	Train
Co0.11764706Cu0.23529412Mo0.05882353Ni0.58823529	3.09573	4.34989	4.85768	2.18124	183.409	229.462	160.383	150.243	fcc	birchmurnaghan	0.011297	training set	3.60098	0.301159	84.0845	-3368.28	2.65932	218.815	Train
Co0.06451613Cu0.29032258Mn0.32258065Ni0.32258065	3.45582	4.66551	4.33945	1.88214	136.694	174.736	117.673	133.112	fcc	birchmurnaghan	0.00596343	training set	3.62048	0.274315	72.627	-2869.61	2.67372	185.099	Train
Co0.08695652Cu0.43478261Ti0.30434783V0.17391304	2.19374	3.54612	4.96531	2.64826	141.832	175.166	125.166	88.6534	bcc	birchmurnaghan	0.011325	training set	3.0111	0.332304	53.5568	-2530.78	2.80167	142.708	Train
Co0.08Fe0.4Mn0.28Ni0.24	2.63365	3.94096	4.94009	1.23043	130.709	192.624	99.7522	183.002	fcc	birchmurnaghan	0.00197343	training set	3.53853	0.180259	106.23	-2620.04	2.6132	250.759	Train
Co0.10526316Fe0.52631579Ni0.15789474V0.21052632	4.8319	5.85581	4.67852	2.15644	169.92	205.513	152.124	156.316	fcc	birchmurnaghan	-0.00184196	training set	3.57337	0.299178	78.7968	-2513.7	2.63893	204.742	Train
Co0.125Mo0.0625Ni0.1875Ti0.625	0.31821	1.66433	4.7269	2.2175	141.153	203.708	109.876	78.0845	bcc	birchmurnaghan	-0.00339989	training set	3.09068	0.303986	63.6542	-2490.11	2.87572	166.008	Train
Co0.14285714Cr0.23809524Cu0.47619048Ni0.14285714	3.81486	4.97817	5.51964	1.80345	131.074	167.587	112.817	136.325	fcc	birchmurnaghan	0.0112647	training set	3.61174	0.266004	72.6793	-2909.29	2.66727	184.024	Train
Co0.11111111Cr0.18518519Ni0.33333333V0.37037037	0.77619	2.19026	4.56316	2.42814	204.851	275.201	169.677	115.562	bcc	birchmurnaghan	0.00228238	training set	2.87934	0.318937	84.3656	-2416.65	2.67908	222.546	Train
Co0.15789474Cu0.21052632Mn0.52631579Ti0.10526316	3.4959	4.70051	3.78532	1.69318	107.259	140.281	90.7473	116.417	bcc	birchmurnaghan	0.00718692	training set	2.9097	0.253271	63.3475	-2535.36	2.70733	158.783	Train
Co0.15Fe0.5Mn0.25V0.1	2.74997	4.04439	6.6223	1.45537	161.959	225.774	130.051	193.569	fcc	birchmurnaghan	-0.000984457	training set	3.53052	0.220468	111.284	-2460.04	2.60728	271.636	Train
Co0.1Mo0.3Nb0.26666667Ti0.33333333	0.00654385	0.92883	4.3949	2.26715	175.326	283.107	121.436	75.0827	bcc	birchmurnaghan	0.00276809	training set	3.20323	0.307728	77.3334	-5311.29	2.98044	202.262	Train
Co0.10714286Mo0.35714286Ti0.21428571Zr0.32142857	0.0220873	1.14518	4.5826	2.35178	156.656	238.535	115.717	70.3249	bcc	birchmurnaghan	0.0137755	training set	3.28756	0.313788	66.6119	-5872.07	3.05891	175.028	Train
Co0.16666667Ni0.05555556Ti0.55555556V0.22222222	0.109705	1.35151	4.50339	2.2659	145.43	216.868	109.711	72.4119	bcc	birchmurnaghan	-0.00270905	training set	3.07442	0.307635	64.1821	-2003.91	2.86059	167.854	Train
Co0.23529412Cr0.05882353V0.58823529W0.11764706	2.21298e-05	0.995715	4.37807	2.02929	202.499	335.893	135.802	99.6169	bcc	birchmurnaghan	0.00591656	training set	2.98151	0.28837	99.7882	-5711.26	2.77415	257.128	Train
Co0.16Cu0.4Ni0.24V0.2	4.214	5.32383	2.68695	2.48992	170.414	203.33	153.956	131.429	fcc	birchmurnaghan	0.00529247	training set	3.6166	0.322899	68.4417	-2879.67	2.67085	181.083	Train
Co0.16666667Fe0.25Ni0.41666667V0.16666667	3.35533	4.57765	4.88171	2.09943	185.726	232.63	162.274	161.033	fcc	birchmurnaghan	-0.00223	training set	3.56425	0.294472	88.4652	-2684.92	2.63219	229.031	Train
Co0.17391304Mn0.17391304Ti0.2173913V0.43478261	0.0585273	0.802198	4.09699	2.08699	178.524	308.691	113.44	78.315	bcc	birchmurnaghan	-0.00591781	training set	2.96069	0.293416	85.5414	-2084.42	2.75477	221.281	Train
Co0.14285714Mo0.21428571Ti0.28571429V0.35714286	0.0154329	0.892843	4.53885	2.27738	180.47	293.563	123.923	75.731	bcc	birchmurnaghan	0.00107332	training set	3.07738	0.308481	79.2445	-3297.07	2.86335	207.38	Train
Co0.12903226Mo0.32258065Ti0.29032258V0.25806452	0.0223629	0.872487	4.68695	2.22141	186.21	307.507	125.562	79.3724	bcc	birchmurnaghan	0.00144877	training set	3.10098	0.304285	83.8254	-3955.31	2.88531	218.665	Train
Co0.17241379Cr0.24137931Ni0.24137931V0.34482759	0.512288	1.90082	4.4613	2.30163	206.778	288.326	166.004	116.256	bcc	birchmurnaghan	0.00233491	training set	2.87567	0.310244	89.8397	-2377.2	2.67567	235.424	Train
Co0.25Fe0.1Ni0.15V0.5	0.514496	1.90336	4.43713	2.21791	189.256	266.649	150.559	110.48	bcc	birchmurnaghan	-0.00366759	training set	2.88973	0.304017	85.3306	-2356.87	2.68875	222.545	Train
Co0.16666667Fe0.3Mn0.2V0.33333333	0.454212	1.83294	6.50008	1.94543	192.868	284.835	146.885	126.427	bcc	birchmurnaghan	-0.00414229	training set	2.86092	0.280583	99.1391	-2323.93	2.66194	253.912	Train
Co0.17857143Fe0.35714286Ni0.10714286V0.35714286	1.23961	2.65659	4.68662	2.2281	185.456	247.252	154.557	123.127	bcc	birchmurnaghan	-0.00279692	training set	2.87078	0.304796	83.235	-2410.8	2.67111	217.21	Train
Co0.20833333Hf0.08333333Ti0.41666667W0.29166667	0.134936	1.39623	4.30146	2.02295	168.092	258.794	122.741	94.9808	bcc	birchmurnaghan	0.011808	training set	3.17202	0.287801	83.0928	-13267.6	2.95141	214.014	Train
Co0.18518519Mn0.07407407Ti0.37037037V0.37037037	0.00655827	0.928755	5.74725	2.32719	169.793	271.484	118.947	70.8349	bcc	birchmurnaghan	-0.00378908	training set	3.01537	0.312067	72.9606	-2024.18	2.80565	191.458	Train
Co0.20833333Mn0.41666667Ni0.125Ti0.25	1.012	2.43218	4.11685	1.61687	119.844	177.882	90.825	105.869	bcc	birchmurnaghan	-0.00239239	training set	2.9205	0.243616	74.1212	-2352.47	2.71737	184.357	Train
Co0.26315789Mn0.52631579Ti0.05263158V0.15789474	0.751449	2.16413	8.51048	1.70957	168.275	250.946	126.94	134.183	bcc	birchmurnaghan	-0.00263347	training set	2.84717	0.25525	98.4315	-2343.44	2.64915	247.112	Train
Co0.2Cr0.2Fe0.26666667Ni0.33333333	2.63064	3.93828	5.9056	1.81779	196.255	259.206	164.779	185.94	fcc	birchmurnaghan	-0.000198294	training set	3.52966	0.267563	107.964	-2670.79	2.60665	273.701	Train
Co0.19354839Cr0.32258065Fe0.29032258Ti0.19354839	0.266699	1.59548	4.78754	2.04042	188.527	281.651	141.965	111.432	bcc	birchmurnaghan	0.00245166	training set	2.89498	0.289363	92.3964	-2286.94	2.69363	238.265	Train
Co0.2Cr0.33333333Mn0.13333333Ni0.33333333	3.21787	4.45721	6.0341	2.11789	210.94	264.653	184.084	179.555	fcc	birchmurnaghan	-0.000834669	training set	3.54051	0.29602	99.5995	-2580.65	2.61466	258.166	Train
Co0.1875Cr0.3125Mn0.1875Ti0.3125	0.00582406	0.932718	6.79513	2.09695	200.614	333.616	134.113	93.0404	bcc	birchmurnaghan	9.29878e-05	training set	2.93025	0.294263	95.6693	-2148.14	2.72645	247.643	Train
Co0.21428571Cu0.17857143Fe0.25Ti0.35714286	1.29013	2.70549	4.87563	2.24756	144.202	191.314	120.646	95.5957	bcc	birchmurnaghan	0.000892136	training set	2.96556	0.306268	64.1595	-2433.33	2.7593	167.619	Train
Co0.2Cu0.23333333Ni0.33333333V0.23333333	4.15567	5.27343	4.94019	2.48879	183.862	219.613	165.987	141.398	fcc	birchmurnaghan	0.00207661	training set	3.59886	0.322828	73.8763	-2786.57	2.65775	195.451	Train
Co0.18181818Cu0.27272727Fe0.24242424Ni0.3030303	3.12351	4.37432	4.74242	2.03425	169.141	214.518	146.452	148.871	fcc	birchmurnaghan	0.005831	training set	3.56907	0.288814	83.1465	-2948.27	2.63576	214.321	Train
Co0.19354839Cu0.32258065Mn0.25806452V0.22580645	3.61962	4.80838	4.51019	2.20137	142.594	175.872	125.955	120.011	bcc	birchmurnaghan	0.0102671	training set	2.89185	0.302738	64.775	-2633.46	2.69072	168.77	Train
Co0.2Fe0.33333333Mo0.2Ti0.26666667	0.396343	1.7631	4.65583	2.03163	165.688	243.119	126.972	102.39	bcc	birchmurnaghan	0.008605	training set	3.02021	0.28858	81.5541	-3481.68	2.81015	210.178	Train
Co0.2Hf0.2Mo0.33333333Ti0.26666667	0.0557802	1.24009	4.23873	2.09553	162.029	252.642	116.722	84.2765	bcc	birchmurnaghan	0.0116401	training set	3.20276	0.294143	77.321	-9755.9	2.98	200.129	Train
Co0.19354839Hf0.32258065Mo0.22580645Ti0.25806452	0.240363	1.55877	4.11872	2.08977	145.385	216.484	109.835	83.1213	bcc	birchmurnaghan	0.0140312	training set	3.25456	0.293653	69.5698	-12534.7	3.0282	179.998	Train
Co0.27272727Mn0.18181818Mo0.09090909Ni0.45454545	3.08363	4.33924	6.11722	1.8338	172.224	223.742	146.465	167.661	fcc	birchmurnaghan	0.0123922	training set	3.61603	0.26928	93.9168	-3296.23	2.67043	238.413	Train
Co0.20689655Mo0.24137931Ni0.20689655Ti0.34482759	0.395651	1.76225	4.48173	2.23302	169.594	241.724	133.529	95.3332	bcc	birchmurnaghan	0.00744799	training set	3.05725	0.305171	75.9483	-3755.63	2.84462	198.251	Train
Co0.19354839Mo0.32258065Ni0.19354839Ti0.29032258	0.320397	1.66718	4.52253	2.22377	178.644	257.509	139.211	98.6129	bcc	birchmurnaghan	0.011228	training set	3.06985	0.304467	80.3335	-4233.89	2.85634	209.585	Train
Co0.26086957Ni0.26086957Ti0.43478261Zr0.04347826	0.946573	2.36619	3.93384	2.54583	132.613	174.081	111.879	73.5904	bcc	birchmurnaghan	-0.000442732	training set	3.03729	0.326339	52.0902	-2578.44	2.82604	138.178	Train
Co0.35Cr0.1Cu0.5Mn0.05	3.44892	4.65949	1.68877	1.7169	129.801	169.433	109.985	138.499	fcc	birchmurnaghan	0.011663	training set	3.60093	0.256126	75.6016	-2956.5	2.65928	189.93	Train
Co0.30434783Cr0.2173913Fe0.43478261Nb0.04347826	3.37244	4.59263	3.81844	1.80384	181.01	234.103	154.464	182.878	fcc	birchmurnaghan	0.00730896	training set	3.58172	0.266046	100.347	-2746.4	2.64509	254.089	Train
Co0.21875Cr0.1875Cu0.28125Ni0.3125	3.11922	4.37055	6.11731	1.86242	162.917	210.683	139.034	156.573	fcc	birchmurnaghan	0.00707061	training set	3.56478	0.272288	87.4757	-2885.12	2.63259	222.589	Train
Co0.21212121Cr0.24242424Ni0.3030303V0.24242424	1.80079	3.18687	4.47459	2.56565	207.847	261.693	180.924	128.7	bcc	birchmurnaghan	0.00346496	training set	2.85602	0.327526	81.0114	-2483.6	2.65739	215.089	Train
Co0.35Cr0.5Cu0.1Mn0.05	1.59755	2.9977	4.80762	2.31667	214.204	278	182.305	143.432	bcc	birchmurnaghan	0.0117066	training set	2.83225	0.311321	92.4619	-2473.18	2.63527	242.495	Train
Co0.26923077Cu0.19230769Nb0.15384615Ti0.38461538	0.950829	2.37051	4.77175	2.24559	140.605	190.396	115.71	88.5221	bcc	birchmurnaghan	0.013452	training set	3.09197	0.306121	62.6139	-3220.43	2.87692	163.563	Train
Co0.2Cu0.28571429Fe0.25714286Ni0.25714286	3.15752	4.40421	4.71592	2.02094	167.368	212.37	144.866	148.651	fcc	birchmurnaghan	0.00640655	training set	3.57094	0.28762	82.8168	-2939.7	2.63713	213.273	Train
Co0.23333333Fe0.2Mo0.33333333Ti0.23333333	0.209322	1.51388	4.57263	2.04286	178.502	269.377	133.065	103.18	bcc	birchmurnaghan	0.0123486	training set	3.06002	0.28958	87.3785	-4257.45	2.84719	225.363	Train
Co0.21212121Fe0.24242424Ni0.24242424Ti0.3030303	1.95186	3.32588	4.82752	2.47556	160.308	202.237	139.344	104.588	bcc	birchmurnaghan	-0.00546658	training set	2.92865	0.321994	64.7563	-2462.08	2.72496	171.215	Train
Co0.36842105Mn0.05263158V0.52631579W0.05263158	0.123857	1.377	7.21212	2.2036	216.391	324.476	162.348	111.625	bcc	birchmurnaghan	0.00052725	training set	2.92341	0.302911	98.1989	-3833.74	2.72009	255.889	Train
Co0.26923077Nb0.38461538Ni0.03846154Ti0.30769231	0.122084	1.37386	4.44832	2.18299	152.722	229.831	114.168	79.4523	bcc	birchmurnaghan	0.013295	training set	3.17316	0.301298	69.9601	-4328.12	2.95247	182.078	Train
Co0.25806452Cr0.19354839Fe0.22580645Ni0.32258065	2.51366	3.83389	5.7266	1.78673	198.95	264.974	165.938	189.847	fcc	birchmurnaghan	-0.000192893	training set	3.52595	0.264158	111.348	-2681.5	2.60391	281.524	Train
Co0.26666667Cr0.2Mn0.2V0.33333333	0.0552754	1.23889	6.08996	2.01696	222.375	351.657	157.735	120.124	bcc	birchmurnaghan	-0.00316699	training set	2.86443	0.287261	110.253	-2259.3	2.66521	283.848	Train
Co0.23529412Cr0.23529412Cu0.29411765Mn0.23529412	4.40173	5.48582	8.2034	1.87534	152.496	190.843	133.322	157.776	fcc	birchmurnaghan	0.0110157	training set	3.58177	0.27362	81.3162	-2668.43	2.64513	207.132	Train
Co0.23529412Cr0.29411765Ni0.17647059Ti0.29411765	0.33616	1.68756	5.64734	2.31746	186.539	264.989	147.314	99.2927	bcc	birchmurnaghan	0.00242266	training set	2.92876	0.311377	80.493	-2313.02	2.72506	211.113	Train
Co0.25Cr0.3125Fe0.25Mn0.1875	2.96938	4.23855	6.23768	1.94502	211.481	272.017	181.213	192.438	fcc	birchmurnaghan	-0.00287158	training set	3.52712	0.280543	108.729	-2424.54	2.60477	278.465	Train
Co0.26666667Cr0.33333333Nb0.1V0.3	0.0244515	1.1533	4.04528	1.96746	202.814	328.99	139.726	109.139	bcc	birchmurnaghan	0.0132396	training set	2.95499	0.282683	103.084	-2777	2.74947	264.449	Train
Co0.32Cr0.4Ti0.2W0.08	0.112538	1.3567	4.47346	2.01262	199.418	309.452	144.402	111.961	bcc	birchmurnaghan	0.0127061	training set	2.94971	0.286867	99.084	-4660.65	2.74456	255.016	Train
Co0.26666667Fe0.23333333Mn0.16666667V0.33333333	0.713814	2.12405	5.92035	1.99111	187.153	266.987	147.236	127.178	bcc	birchmurnaghan	-0.00404705	training set	2.8613	0.284894	93.9946	-2355.82	2.6623	241.546	Train
Co0.23529412Fe0.20588235Mn0.29411765V0.26470588	0.881323	2.29957	6.88943	1.89981	182.746	260.647	143.796	134.355	bcc	birchmurnaghan	-0.00328321	training set	2.84946	0.2761	96.1921	-2364.65	2.65128	245.501	Train
Co0.25806452Fe0.25806452Ti0.32258065V0.16129032	0.186599	1.47968	4.73252	2.02464	157.751	239.899	116.677	91.1642	bcc	birchmurnaghan	-0.00511439	training set	2.95363	0.287954	77.9156	-2233.24	2.7482	200.703	Train
Co0.30769231Hf0.11538462Mn0.38461538Ti0.19230769	1.10019	2.52	-3.44199	2.15329	148.342	201.145	121.941	99.7972	bcc	birchmurnaghan	0.0142369	training set	3.04525	0.298924	68.891	-5578.79	2.83345	178.968	Train
Co0.3Cr0.03333333Mn0.33333333Ti0.33333333	0.187146	1.48051	5.47839	1.55855	131.136	219.817	86.7961	98.4694	bcc	birchmurnaghan	-0.00394667	training set	2.93199	0.235713	84.14	-2247.38	2.72807	207.946	Train
Co0.27272727Cr0.21212121Ni0.21212121V0.3030303	1.03319	2.4534	4.45011	2.38286	205.325	272.444	171.766	123.502	bcc	birchmurnaghan	0.00155804	training set	2.86433	0.315919	86.1675	-2425.65	2.66511	226.779	Train
Co0.25Cr0.27777778Fe0.25V0.22222222	0.50752	1.89532	4.62457	2.06703	205.011	295.195	159.919	128.195	bcc	birchmurnaghan	0.000718455	training set	2.85651	0.291698	99.1818	-2338.93	2.65784	256.226	Train
Co0.36Cu0.04Fe0.4Mn0.2	2.03278	3.39985	5.25024	1.1482	147.505	229.567	106.474	209.25	fcc	birchmurnaghan	0.00219838	training set	3.51208	0.162512	128.466	-2617.41	2.59367	298.686	Train
Co0.31034483Cu0.03448276Mn0.31034483Ti0.34482759	0.389478	1.75465	10.3778	2.04299	165.671	242.886	127.064	101.614	bcc	birchmurnaghan	-0.0042178	training set	2.93042	0.289591	81.0927	-2286.86	2.7266	209.153	Train
Co0.27272727Cu0.24242424Mn0.18181818V0.3030303	2.26155	3.60742	4.74226	2.1183	154.085	198.88	131.687	121.196	bcc	birchmurnaghan	0.00700482	training set	2.88272	0.296055	72.7398	-2558.02	2.68223	188.549	Train
Co0.28125Fe0.3125Ni0.1875Ti0.21875	3.50639	4.70967	4.89443	2.63831	167.829	200.948	151.269	116.985	bcc	birchmurnaghan	-0.00453918	training set	2.89771	0.331743	63.6123	-2524.25	2.69617	169.431	Train
Co0.36Mn0.04Ni0.2V0.4	1.73373	3.12475	4.56651	2.45326	190.32	242.508	164.225	122.307	bcc	birchmurnaghan	-0.0033739	training set	2.87016	0.32057	77.5782	-2463.79	2.67054	204.895	Train
Co0.25Mo0.27777778Ti0.25W0.22222222	0.0420958	1.20566	4.3881	2.01549	201.645	320.888	142.024	107.824	bcc	birchmurnaghan	0.0133443	training set	3.12228	0.287128	100.048	-10553	2.90512	257.548	Train
Co0.37037037Cr0.37037037Fe0.18518519Ti0.07407407	1.41913	2.82915	4.68665	2.29538	204.739	268.485	172.865	135.261	bcc	birchmurnaghan	0.00420833	training set	2.85043	0.309793	89.1959	-2408.67	2.65218	233.656	Train
Co0.34482759Fe0.20689655Mn0.34482759Mo0.10344828	3.08503	4.34047	6.09092	1.48577	148.288	203.027	120.919	178.192	fcc	birchmurnaghan	0.0128197	training set	3.61996	0.225139	99.8058	-3128.82	2.67333	244.552	Train
Al0.25Co0.25Hf0.25Zr0.25	2.71279	4.01136	4.11683	2.45152	119.95	148.153	105.849	84.8486	bcc	birchmurnaghan	0.0135288	training set	3.34995	0.320457	48.929	-10166.7	3.10758	129.217	Train
Al0.25Co0.25Hf0.25Mn0.25	3.17859	4.42272	4.21086	1.96668	113.828	145.196	98.1448	104.047	bcc	birchmurnaghan	0.0147787	training set	3.17652	0.28261	57.8784	-8946.42	2.94761	148.471	Train
Al0.25Co0.25Mn0.25Zr0.25	3.36619	4.58716	2.49423	2.38331	120.663	147.47	107.259	92.2271	bcc	birchmurnaghan	0.0176715	training set	3.22412	0.31595	50.6281	-3197.06	2.99537	133.248	Train
Co0.625Cr0.1875Hf0.0625Ti0.125	2.49529	3.81745	4.3904	2.31432	173.804	218.454	151.479	127.836	bcc	birchmurnaghan	0.0128496	training set	2.92743	0.311154	75.0993	-4226.51	2.72382	196.933	Train
Co0.43478261Cr0.13043478Ti0.39130435V0.04347826	0.1748	1.46138	11.0487	3.55942	275.578	357.816	234.46	90.1353	bcc	birchmurnaghan	-0.00526892	training set	2.96122	0.371556	77.4223	-2235.7	2.75527	212.378	Train
Co0.38461538Cr0.19230769Fe0.30769231V0.11538462	3.23349	4.47091	5.3538	2.06796	208.004	262.142	180.936	181.533	fcc	birchmurnaghan	-0.00354418	training set	3.54208	0.291779	100.584	-2478.02	2.61582	259.865	Train
Co0.37037037Cr0.18518519Fe0.37037037Ni0.07407407	2.21522	3.56556	5.57527	1.59545	199.43	276.966	160.662	207.345	fcc	birchmurnaghan	-0.00158074	training set	3.51235	0.240769	124.999	-2589.06	2.59386	310.191	Train
Co0.33333333Cr0.2Fe0.23333333Ni0.23333333	2.36333	3.6991	5.94306	1.73884	203.603	274.597	168.106	196.96	fcc	birchmurnaghan	-0.000627545	training set	3.51986	0.258708	117.091	-2653.31	2.59941	294.767	Train
Co0.34482759Cr0.20689655Ti0.31034483V0.13793103	0.0245209	1.15353	4.64198	2.11903	176.536	278.496	125.557	88.21	bcc	birchmurnaghan	-0.00167117	training set	2.95105	0.296115	83.3101	-2187.43	2.7458	215.959	Train
Co0.3125Cr0.21875Mn0.28125V0.1875	0.479754	1.86304	6.96174	1.97641	210.83	308.827	161.831	136.929	bcc	birchmurnaghan	-0.000370438	training set	2.83974	0.283526	106.673	-2338.14	2.64224	273.835	Train
Co0.34482759Cr0.24137931Ni0.10344828Ti0.31034483	0.39525	1.76176	5.649	2.28534	182.625	258.532	144.672	100.297	bcc	birchmurnaghan	0.000185743	training set	2.92919	0.309064	79.9115	-2313.04	2.72546	209.219	Train
Co0.32258065Cr0.25806452Cu0.22580645Ni0.19354839	3.10102	4.35454	7.77197	2.00393	191.808	244.195	165.614	171.092	fcc	birchmurnaghan	0.0066787	training set	3.54953	0.286075	95.7155	-2777.81	2.62132	246.195	Train
Co0.3030303Cr0.24242424Cu0.27272727V0.18181818	2.42295	3.75264	5.31221	2.52798	191.349	236.834	168.607	128.016	bcc	birchmurnaghan	0.0133944	training set	2.86591	0.325255	75.6923	-2601.74	2.66659	200.623	Train
Co0.35714286Cr0.28571429Ni0.28571429Ti0.07142857	3.47098	4.67876	7.18855	2.42114	223.187	271.384	199.088	169.126	fcc	birchmurnaghan	-0.000622187	training set	3.56151	0.318477	92.1824	-2586.53	2.63017	243.081	Train
Co0.3030303Cr0.24242424Ti0.24242424V0.21212121	0.00138185	1.03452	4.59011	2.11463	184.783	298.946	127.702	88.5773	bcc	birchmurnaghan	-0.00107829	training set	2.9403	0.295749	87.3831	-2171.62	2.7358	226.453	Train
Co0.3125Cr0.3125Mn0.28125Ni0.09375	3.11009	4.36252	6.57194	2.05772	216.812	274.413	188.011	188.467	fcc	birchmurnaghan	-0.00193435	training set	3.53162	0.290887	105.365	-2464.68	2.60809	272.028	Train
Co0.5Cu0.05Mn0.3Ni0.15	2.07798	3.44104	5.25655	1.21778	147.132	223.74	108.829	197.707	fcc	birchmurnaghan	0.00382924	training set	3.5247	0.177651	120.82	-2710.42	2.60298	284.567	Train
Co0.38461538Cu0.23076923Ni0.34615385W0.03846154	2.96772	4.23709	4.84111	2.00736	181.915	232.381	156.681	160.373	fcc	birchmurnaghan	0.01374	training set	3.58561	0.286388	90.624	-4120.79	2.64796	233.155	Train
Co0.32258065Cu0.22580645Mn0.22580645Ti0.22580645	2.83676	4.12133	4.79214	2.24558	137.539	172.248	120.185	107.286	bcc	birchmurnaghan	0.00284696	training set	2.93266	0.30612	61.2488	-2555.1	2.7287	159.997	Train
Co0.3030303Cu0.21212121Mn0.21212121V0.27272727	2.59693	3.90824	4.49301	2.17512	156.447	198.587	135.377	123.52	bcc	birchmurnaghan	0.00590599	training set	2.87797	0.300674	71.926	-2556.66	2.67781	187.104	Train
Co0.34482759Cu0.24137931Ni0.13793103V0.27586207	3.95876	5.10301	5.34493	2.82152	186.652	219.357	170.3	125.171	fcc	birchmurnaghan	0.00348123	training set	3.6038	0.341514	66.153	-2703.52	2.6614	177.49	Train
Co0.29411765Cu0.23529412Ni0.26470588V0.20588235	3.78244	4.95001	12.035	2.7549	224.611	265.721	204.056	152.623	fcc	birchmurnaghan	0.0026732	training set	3.57666	0.338095	81.5313	-2794.66	2.64136	218.193	Train
Co0.29411765Cu0.26470588Fe0.17647059Ti0.26470588	2.96771	4.23708	4.84775	2.54177	150.444	183.405	133.964	104.743	bcc	birchmurnaghan	0.00226466	training set	2.93562	0.326093	59.1887	-2597.25	2.73144	156.98	Train
Co0.33333333Fe0.06666667Mn0.33333333V0.26666667	1.0775	2.49752	6.67337	1.90732	177.114	248.674	141.334	134.041	bcc	birchmurnaghan	-0.00334301	training set	2.84794	0.276851	92.8601	-2377.87	2.64987	237.137	Train
Co0.4Fe0.24Nb0.12V0.24	1.40533	2.816	4.23866	2.19732	176.825	234.5	147.987	121.81	bcc	birchmurnaghan	0.014225	training set	2.95788	0.302423	80.473	-3098.3	2.75216	209.62	Train
Co0.37037037Fe0.2962963Mn0.2962963Mo0.03703704	2.19228	3.5448	4.86698	1.21074	150.518	227.911	111.821	205.758	fcc	birchmurnaghan	0.00568002	training set	3.54694	0.176181	124.319	-2778.36	2.61941	292.443	Train
Co0.27777778Fe0.22222222Mo0.25Ti0.25	0.378492	1.74104	4.56187	2.06903	172.227	251.857	132.412	103.979	bcc	birchmurnaghan	0.0105202	training set	3.03349	0.291871	83.2407	-3791.59	2.82251	215.073	Train
Co0.33333333Fe0.26666667Ti0.3V0.1	0.551305	1.94538	4.71649	2.121	160.985	228.931	127.011	99.1369	bcc	birchmurnaghan	-0.00548195	training set	2.93626	0.296279	75.9004	-2310.13	2.73205	196.776	Train
Co0.3030303Fe0.24242424Ti0.3030303V0.15151515	0.308326	1.65139	4.62791	2.06045	159.971	236.626	121.643	94.9406	bcc	birchmurnaghan	-0.00534669	training set	2.94496	0.291125	77.6387	-2266.45	2.74013	200.483	Train
Al0.25Co0.25Fe0.25Hf0.25	3.04568	4.30583	4.04328	2.18267	128.007	160.335	111.843	104.4	bcc	birchmurnaghan	0.0162777	training set	3.15082	0.301272	58.6469	-9003.49	2.92684	152.631	Train
Al0.25Co0.25Fe0.25Mn0.25	5.72888	6.62308	4.78701	1.97739	133.933	162.101	119.849	139.919	fcc	birchmurnaghan	-0.00706679	training set	3.61585	0.283617	67.732	-2033.88	2.6703	173.884	Train
Al0.25Co0.25Fe0.25Zr0.25	3.24725	4.48297	2.39895	2.51581	129.044	156.604	115.264	92.6638	bcc	birchmurnaghan	0.0200344	training set	3.19949	0.324509	51.2931	-3254.13	2.97465	135.876	Train
Co0.25Fe0.25Hf0.25Zr0.25	1.09652	2.51636	4.24814	2.25861	124.719	167.08	103.539	79.9463	bcc	birchmurnaghan	0.0354568	training set	3.29734	0.307094	55.2194	-10681.7	3.05074	144.354	Train
Co0.25Fe0.25Hf0.25Mn0.25	1.92041	3.29704	-1.06305	1.97867	118.804	157.89	99.2617	96.65	bcc	birchmurnaghan	0.0316622	training set	3.11314	0.283737	60.0427	-9461.39	2.90368	154.158	Train
Co0.25Fe0.25Mn0.25Zr0.25	2.19798	3.54996	3.41893	2.09627	118.421	153.558	100.853	93.5496	bcc	birchmurnaghan	0.0368711	training set	3.15969	0.294205	56.4914	-3712.03	2.93486	146.223	Train
Al0.25Co0.25Fe0.25Ni0.25	4.31352	5.40975	3.32439	1.86996	147.125	184.569	128.402	151.925	fcc	birchmurnaghan	-0.0105273	training set	3.59695	0.273067	78.6778	-2214.98	2.65634	200.324	Train
Co0.25Fe0.25Hf0.25Ni0.25	3.31554	4.54282	4.07316	2.55316	147.019	177.699	131.679	104.529	bcc	birchmurnaghan	0.0314622	training set	3.07894	0.326779	57.5831	-9642.48	2.86794	152.8	Train
Co0.25Fe0.25Mn0.25Ni0.25	2.35072	3.68777	4.10909	1.27652	142.013	209.594	108.223	186.917	fcc	birchmurnaghan	0.00187761	training set	3.5343	0.189413	111.25	-2672.88	2.61007	264.645	Train
Co0.41666667Hf0.04166667Mn0.33333333Ti0.20833333	1.50951	2.91485	4.3407	1.82987	132.551	183.391	107.131	111.143	bcc	birchmurnaghan	0.00418246	training set	2.95457	0.268861	72.4376	-3556.76	2.74908	183.826	Train
Co0.47619048Hf0.04761905Ni0.38095238Ti0.0952381	3.71516	4.89153	3.90798	2.00712	167.718	210.176	146.488	155.765	fcc	birchmurnaghan	0.011311	training set	3.63752	0.286366	83.5615	-4095.75	2.6863	214.981	Train
Co0.34482759Hf0.13793103Nb0.17241379Ti0.34482759	0.333957	1.68473	4.33594	2.06516	138.211	203.504	105.565	82.5006	bcc	birchmurnaghan	0.014095	training set	3.17735	0.291536	66.9254	-7041.47	2.95636	172.873	Train
Co0.34482759Mn0.03448276Nb0.27586207Ti0.34482759	0.189668	1.48437	4.427	2.0629	147.347	222.512	109.765	83.6791	bcc	birchmurnaghan	0.0112811	training set	3.12996	0.291339	71.4273	-3741.3	2.91227	184.474	Train
Co0.45454545Mn0.18181818Mo0.18181818Ti0.18181818	1.08096	2.50095	4.6607	2.08008	164.092	224.833	133.721	113.934	bcc	birchmurnaghan	0.0110582	training set	2.98816	0.292824	78.8873	-3471.85	2.78033	203.975	Train
Co0.38461538Mn0.15384615Ti0.26923077V0.19230769	0.176682	1.46433	11.4704	3.07618	257.235	345.951	212.878	97.4314	bcc	birchmurnaghan	-0.00686718	training set	2.93144	0.353351	83.6217	-2252.66	2.72756	226.339	Train
Co0.25Hf0.25Mn0.25Zr0.25	1.31119	2.72579	4.16459	2.02192	110.951	151.063	90.8955	82.0027	bcc	birchmurnaghan	0.0326417	training set	3.32562	0.287709	54.8742	-10624.6	3.07376	141.324	Train
Co0.41666667Mo0.125Nb0.04166667Ti0.41666667	0.223615	1.53479	1.4509	1.79657	136.505	214.88	97.3173	90.2168	bcc	birchmurnaghan	0.00238634	training set	3.05258	0.265248	75.9806	-3201.36	2.84027	192.269	Train
Co0.55555556Mo0.16666667Ni0.05555556V0.22222222	2.15689	3.51273	4.58281	2.48737	197.074	246.675	172.273	130.677	bcc	birchmurnaghan	0.014351	training set	2.93915	0.322739	79.2297	-3485.82	2.73473	209.6	Train
Co0.35714286Mo0.21428571Ni0.21428571Ti0.21428571	1.4356	2.84482	3.01961	2.3826	173.801	225.76	147.822	110.86	bcc	birchmurnaghan	0.0125514	training set	3.00303	0.315901	72.9462	-3747.29	2.79416	191.98	Train
Co0.28571429Mo0.25714286Ti0.22857143V0.22857143	0.0211807	1.14197	4.3572	2.06812	182.023	290.392	127.839	92.8156	bcc	birchmurnaghan	0.00544902	training set	3.05255	0.291793	88.0139	-3708.88	2.84024	227.392	Train
Al0.25Co0.25Hf0.25Ni0.25	4.08184	5.20958	3.87554	2.59852	141.175	167.676	127.925	103.545	bcc	birchmurnaghan	0.0139553	training set	3.13639	0.329459	54.3292	-9127.51	2.91793	144.457	Train
Al0.25Co0.25Mn0.25Ni0.25	4.20726	5.31801	4.78537	1.82491	141.818	179.22	123.118	149.175	fcc	birchmurnaghan	-0.00949253	training set	3.62059	0.268331	77.7123	-2157.9	2.6738	197.13	Train
Al0.25Co0.25Ni0.25Zr0.25	4.38499	5.47139	2.49426	2.84645	136.193	158.796	124.892	92.7517	bcc	birchmurnaghan	0.0177054	training set	3.18485	0.342757	47.8467	-3378.15	2.96349	128.493	Train
Co0.25Hf0.25Ni0.25Zr0.25	0.754519	2.16738	4.3142	3.0647	131.714	167.778	113.682	58.623	bcc	birchmurnaghan	0.0341276	training set	3.27949	0.352856	42.9777	-10805.7	3.04319	116.285	Train
Co0.25Hf0.25Mn0.25Ni0.25	2.99127	4.25787	4.80111	2.25256	128.829	160.58	112.954	101.393	bcc	birchmurnaghan	0.0299709	training set	3.10294	0.306643	57.1923	-9585.41	2.88686	149.46	Train
Co0.25Mn0.25Ni0.25Zr0.25	0.253273	1.57691	4.36634	2.28466	115.021	166.119	89.4726	60.4323	bcc	birchmurnaghan	0.035199	training set	3.1425	0.309014	50.3451	-3836.05	2.93005	131.805	Train
Cr0.03703704Cu0.33333333Mn0.25925926Ti0.37037037	1.71737	3.10956	4.38175	1.76197	99.4912	137.59	80.4416	88.8536	bcc	birchmurnaghan	0.0111421	training set	3.02374	0.261371	56.4659	-2414.91	2.81344	142.449	Train
Cr0.03846154Fe0.30769231Mn0.26923077V0.38461538	0.015562	1.12055	5.76369	1.89597	213.119	353.102	143.127	117.643	bcc	birchmurnaghan	-0.00587787	training set	2.86824	0.275715	112.406	-2218.67	2.66875	286.797	Train
Cr0.04761905Fe0.47619048Hf0.04761905Ni0.42857143	4.04431	5.1771	4.57905	1.86132	149.486	188.821	129.818	152.73	fcc	birchmurnaghan	0.0125651	training set	3.63334	0.272174	80.3116	-4063.82	2.68321	204.341	Train
Cr0.06666667Mn0.13333333Ni0.66666667Ti0.13333333	4.16321	5.27994	4.85943	2.32235	162.364	196.17	145.461	133.871	fcc	birchmurnaghan	-0.00189632	training set	3.62475	0.311725	69.9137	-2703.82	2.67687	183.415	Train
Cr0.07142857Nb0.14285714Ti0.07142857W0.71428571	0.045473	0.823363	3.96929	1.92172	256.568	456.585	156.559	123.515	bcc	birchmurnaghan	0.00264822	training set	3.19608	0.278276	133.51	-24444.7	2.97379	341.324	Train
Cr0.09090909Mo0.18181818V0.27272727W0.45454545	0.0726988	0.782299	4.46018	1.90504	252.329	456.934	150.027	120.047	bcc	birchmurnaghan	0.00640396	training set	3.13017	0.276624	132.453	-16892.4	2.91247	338.186	Train
Cr0.07692308Mo0.38461538Ti0.26923077V0.26923077	0.0823974	0.770054	4.2441	2.41745	191.123	314.406	129.481	71.2009	bcc	birchmurnaghan	0.0012713	training set	3.12335	0.318234	79.0594	-4243.52	2.90612	208.438	Train
Cr0.1Nb0.5Ti0.05W0.35	0.0956123	0.75477	4.29575	2.45189	215.916	354.892	146.429	78.671	bcc	birchmurnaghan	0.00663389	training set	3.23421	0.320481	88.0614	-15432.4	3.00927	232.567	Train
Cr0.11538462Cu0.26923077Mn0.23076923V0.38461538	0.311815	1.65597	7.47269	2.05921	184.987	273.536	140.713	109.976	bcc	birchmurnaghan	0.0130337	training set	2.90267	0.291018	89.8339	-2399.58	2.70078	231.954	Train
Cr0.09375Hf0.28125Nb0.3125W0.3125	0.022343	1.14608	4.16455	2.09428	173.618	275.472	122.691	87.5494	bcc	birchmurnaghan	0.012767	training set	3.29941	0.294036	82.901	-21184.5	3.06993	214.554	Train
Cr0.13043478Mn0.43478261Ni0.30434783Ti0.13043478	1.7583	3.14754	5.77714	1.76232	133.612	184.389	108.223	119.867	bcc	birchmurnaghan	0.0036188	training set	2.88153	0.261411	75.816	-2430.46	2.68111	191.27	Train
Cr0.14285714Ni0.47619048Ti0.33333333W0.04761905	1.11776	2.53735	6.35444	2.38753	161.006	212.481	135.269	97.9566	bcc	birchmurnaghan	0.00580081	training set	2.98128	0.316235	67.4364	-3868.59	2.77393	177.524	Train
Cr0.19047619Cu0.04761905Fe0.28571429Ni0.47619048	3.22231	4.4611	6.36607	1.95146	179.965	229.67	155.112	166.306	fcc	birchmurnaghan	0.001573	training set	3.551	0.281161	92.2207	-2734.1	2.62241	236.299	Train
Cr0.18181818Cu0.04545455Ni0.31818182Ti0.45454545	0.473142	1.85528	6.74444	2.28696	147.844	207.381	118.075	82.8433	bcc	birchmurnaghan	0.00322975	training set	3.00764	0.309181	64.6465	-2277.3	2.79846	169.268	Train
Cr0.14814815Fe0.37037037Ni0.22222222V0.25925926	1.1741	2.59272	4.6883	2.22944	191.196	255.81	158.889	125.644	bcc	birchmurnaghan	0.00199273	training set	2.86479	0.304899	85.7598	-2421.83	2.66554	223.816	Train
Cr0.16666667Hf0.125Mn0.29166667V0.41666667	0.0698717	0.786062	3.97377	1.98489	199.832	354.905	122.296	91.4225	bcc	birchmurnaghan	0.0138784	training set	3.00453	0.284318	100.677	-5570.8	2.79557	258.602	Train
Cr0.26315789Cu0.05263158Mn0.52631579Ti0.15789474	0.000291012	0.984548	9.06641	2.02864	244.701	407.042	163.531	119.874	bcc	birchmurnaghan	0.0013878	training set	2.86772	0.288313	120.623	-2215.7	2.66827	310.801	Train
Cr0.17857143Fe0.21428571Mn0.25Ti0.35714286	0.0336075	0.846068	7.62046	1.99812	192.483	334.469	121.489	90.0975	bcc	birchmurnaghan	-0.00178698	training set	2.93831	0.285542	96.3317	-2109.54	2.73395	247.677	Train
Cr0.18518519Fe0.37037037Ti0.37037037V0.07407407	0.0132427	0.900323	5.28898	1.76312	157.274	283.942	93.9393	85.532	bcc	birchmurnaghan	-0.000525839	training set	2.95406	0.261502	89.2018	-2105.13	2.7486	225.057	Train
Cr0.19230769Hf0.03846154Ti0.38461538W0.38461538	0.0141672	1.11472	5.38889	2.17126	196.9	310.186	140.257	94.7116	bcc	birchmurnaghan	0.0118608	training set	3.16811	0.300367	90.6845	-14651.7	2.94777	235.846	Train
Cr0.23809524Mn0.23809524Ti0.04761905V0.47619048	0.453006	0.545999	4.47863	2.17548	223.034	419.048	125.027	80.2676	bcc	birchmurnaghan	-0.0082055	training set	2.9136	0.300703	102.522	-2037.47	2.71096	266.701	Train
Cr0.15625Nb0.28125Ti0.3125W0.25	9.88487e-05	1.00912	5.47822	2.27197	181.421	287.313	128.476	80.1425	bcc	birchmurnaghan	0.0111797	training set	3.20632	0.308084	79.8521	-11098.5	2.98331	208.906	Train
Cr0.15625Nb0.3125Ti0.3125W0.21875	0.000251303	1.01458	5.57445	2.27518	175.681	277.746	124.649	77.6645	bcc	birchmurnaghan	0.011444	training set	3.21152	0.30832	77.2163	-10313.7	2.98816	202.047	Train
Cr0.2Cu0.2Ti0.33333333V0.26666667	0.266155	1.59473	5.94387	2.43512	156.554	221.369	124.147	77.521	bcc	birchmurnaghan	0.0143859	training set	3.02737	0.319394	64.2901	-2157.75	2.81682	169.648	Train
Cr0.18181818Cu0.27272727Ni0.24242424Ti0.3030303	1.94597	3.32048	6.2628	2.2894	133.365	171.121	114.487	94.0263	bcc	birchmurnaghan	0.0101482	training set	2.97462	0.309359	58.2533	-2538.06	2.76774	152.549	Train
Cr0.1875Mn0.21875Mo0.28125V0.3125	0.121431	0.72849	4.80402	1.86264	235.864	439.98	133.806	111.522	bcc	birchmurnaghan	0.00728547	training set	3.002	0.27231	126.629	-3776.65	2.79321	322.223	Train
Cr0.17647059Mn0.29411765Ti0.29411765W0.23529412	0.0317348	0.850065	6.98256	1.86917	209.174	373.653	126.935	104.863	bcc	birchmurnaghan	0.0120807	training set	3.04358	0.272986	111.907	-9183.71	2.8319	284.913	Train
Cr0.19354839Mo0.32258065Nb0.29032258V0.19354839	0.257816	0.631622	4.46505	2.26276	214.361	380.59	131.247	78.7451	bcc	birchmurnaghan	0.0113852	training set	3.14841	0.307403	94.7345	-5599.89	2.92943	247.712	Train
Cr0.2Ni0.33333333Ti0.2V0.26666667	0.202514	1.50376	4.86048	2.41586	185.401	265.535	145.334	90.3772	bcc	birchmurnaghan	0.00337058	training set	2.94716	0.318128	76.7433	-2282.84	2.74218	202.315	Train
Cr0.30434783Cu0.04347826Fe0.43478261Mn0.2173913	1.17051	2.58921	6.38307	1.94992	197.643	274.073	159.428	148.419	bcc	birchmurnaghan	0.00616716	training set	2.82883	0.281014	101.359	-2394.54	2.63208	259.686	Train
Cr0.21212121Cu0.21212121Fe0.27272727Mn0.3030303	2.70682	4.00606	6.16396	1.89939	153.047	199.53	129.805	139.661	bcc	birchmurnaghan	0.0137804	training set	2.84791	0.276059	80.5768	-2544.17	2.64983	205.641	Train
Cr0.35Cu0.5Fe0.05Ni0.1	5.25507	6.21841	9.2777	1.75163	113.187	141.227	99.1665	130.776	fcc	birchmurnaghan	0.0143964	training set	3.63514	0.260188	64.618	-2822.08	2.68455	162.862	Train
Cr0.23333333Mo0.23333333Nb0.2V0.33333333	0.256768	0.632203	4.29816	2.43275	212.21	365.187	135.721	72.5346	bcc	birchmurnaghan	0.0126784	training set	3.10294	0.319239	87.2303	-4540.28	2.88713	230.155	Train
Cr0.21212121Mo0.27272727V0.3030303W0.21212121	0.125207	0.724968	4.46733	1.96623	242.744	442.323	142.955	108.516	bcc	birchmurnaghan	0.00880405	training set	3.08581	0.282567	123.457	-10080.2	2.87119	316.683	Train
Cr0.21875Mo0.3125V0.28125W0.1875	0.13049	0.720158	4.4226	1.94784	243.668	446.703	142.151	109.663	bcc	birchmurnaghan	0.00879795	training set	3.087	0.280814	125.097	-9599.07	2.87229	320.451	Train
Cr0.23333333Ti0.23333333V0.33333333W0.2	0.0219762	0.87352	4.0888	2.38243	196.044	315.031	136.551	77.9531	bcc	birchmurnaghan	0.0107883	training set	3.07693	0.31589	82.2876	-7976.1	2.86293	216.563	Train
Cr0.2962963Cu0.18518519Fe0.37037037Ni0.14814815	5.217	6.18584	6.3515	2.24855	174.056	207.766	157.202	156.39	fcc	birchmurnaghan	0.0068587	training set	3.57213	0.306343	77.4082	-2629.83	2.63801	202.243	Train
Cr0.23529412Cu0.23529412Mn0.29411765V0.23529412	0.269424	1.59921	7.99725	2.00235	201.541	302.844	150.89	121.504	bcc	birchmurnaghan	0.0130828	training set	2.87385	0.28593	100.653	-2401.75	2.67397	258.864	Train
Cr0.26666667Fe0.2Ni0.33333333Ti0.2	1.11413	2.53377	5.59555	2.40554	183.939	242.354	154.731	111.009	bcc	birchmurnaghan	0.00464513	training set	2.90183	0.317443	76.4647	-2425.63	2.70001	201.476	Train
Cr0.22857143Fe0.28571429Mn0.28571429V0.2	0.0685794	1.26934	5.8192	1.88224	222.925	359.796	154.489	130.302	bcc	birchmurnaghan	-0.00200107	training set	2.84766	0.274325	118.436	-2249.73	2.64961	301.851	Train
Cr0.22857143Mn0.28571429Ti0.25714286W0.22857143	0.0380969	0.83699	5.9111	1.83563	213.678	386.365	127.335	108.403	bcc	birchmurnaghan	0.0132644	training set	3.03153	0.269475	116.406	-8954.33	2.82069	295.549	Train
Cr0.26470588Fe0.17647059Mo0.26470588V0.29411765	0.0293945	0.855259	4.52775	1.89676	216.06	382.871	132.654	107	bcc	birchmurnaghan	0.0114714	training set	3.00309	0.275794	113.91	-3706.69	2.79423	290.651	Train
Cr0.28125Fe0.1875Ni0.3125Ti0.21875	0.8125	2.22831	5.39974	2.34911	183.277	247.667	151.083	107.61	bcc	birchmurnaghan	0.00484902	training set	2.90906	0.313603	78.0198	-2392.54	2.70673	204.974	Train
Cr0.25714286Fe0.28571429Ti0.22857143V0.22857143	0.107352	0.742306	5.52464	1.9236	190.117	347.654	111.349	87.7052	bcc	birchmurnaghan	-0.000855651	training set	2.93345	0.27846	98.8344	-2092.53	2.72943	252.712	Train
Cr0.36Mn0.08Mo0.16V0.4	0.288355	0.615439	4.20444	2.05439	229.146	427.892	129.773	91.737	bcc	birchmurnaghan	0.00266913	training set	2.97365	0.290595	111.54	-2997.36	2.76684	287.906	Train
Cr0.27272727Mn0.24242424V0.3030303W0.18181818	0.0711829	0.784305	4.24532	1.79515	240.597	447.314	137.238	121.597	bcc	birchmurnaghan	0.0106877	training set	2.97602	0.265091	134.026	-7594.17	2.76904	339.111	Train
Cr0.34615385Mo0.38461538Nb0.19230769Ti0.07692308	0.165394	0.69132	4.58968	2.03608	222.956	405.063	131.903	94.4207	bcc	birchmurnaghan	0.0142647	training set	3.12406	0.288977	109.503	-5445.03	2.90678	282.293	Train
Cr0.26470588Ti0.29411765V0.17647059W0.26470588	0.0067792	0.92761	4.36445	2.27599	199.391	321.586	138.294	85.0118	bcc	birchmurnaghan	0.0123139	training set	3.09934	0.30838	87.6061	-9946.75	2.88378	229.244	Train
Cr0.35714286Cu0.03571429Mn0.25V0.35714286	0.162623	0.693446	4.316	1.92747	232.534	432.799	132.401	104.155	bcc	birchmurnaghan	-0.00373927	training set	2.88354	0.27884	120.642	-2126.4	2.68299	308.564	Train
Al0.25Cr0.25Hf0.25Zr0.25	3.19348	4.43579	4.39589	1.9937	98.469	125.186	85.1105	88.8832	bcc	birchmurnaghan	0.0182409	training set	3.40157	0.285134	49.3901	-9995.4	3.14878	126.946	Train
Al0.25Cr0.25Hf0.25Mn0.25	2.17061	3.52517	6.35925	1.28765	84.6797	125.761	64.1393	108.613	bcc	birchmurnaghan	0.0223055	training set	3.22605	0.191545	65.7632	-8775.12	2.96343	156.72	Train
Al0.25Cr0.25Mn0.25Ta0.25	0.704526	2.11409	8.24304	1.44429	132.357	210.412	93.3297	123.761	bcc	birchmurnaghan	0.0199796	not included	3.08841	0.218726	91.6413	-9039.28	2.87361	223.371	Train
Al0.25Cr0.25Mn0.25Zr0.25	2.71498	4.01331	3.50435	1.62936	90.7104	122.79	74.6705	96.5597	bcc	birchmurnaghan	0.0250222	training set	3.27168	0.245249	55.6723	-3025.77	3.02092	138.652	Train
Al0.25Cr0.25Ta0.25Zr0.25	1.7242	3.1159	4.78581	1.79717	108.224	148.805	87.9334	94.8346	bcc	birchmurnaghan	0.0222941	not included	3.31585	0.265314	60.219	-10259.6	3.08523	152.392	Train
Al0.25Co0.25Cr0.25Hf0.25	1.95511	3.32886	4.61975	1.80765	119.553	162.352	98.1528	106.855	bcc	birchmurnaghan	0.0222328	training set	3.17338	0.266462	66.1371	-8892.53	2.9373	167.52	Train
Al0.25Co0.25Cr0.25Mn0.25	1.41243	2.82276	5.93638	1.58275	160.305	232.788	124.063	153.453	bcc	birchmurnaghan	-0.00680386	training set	2.87856	0.239051	101.282	-1922.92	2.66725	250.988	Train
Al0.25Co0.25Cr0.25Zr0.25	2.24766	3.59488	2.99548	2.02859	116.557	152.018	98.8273	95.6064	bcc	birchmurnaghan	0.0260526	training set	3.22258	0.288308	57.4575	-3143.17	2.98563	148.046	Train
Al0.25Co0.25Cr0.25Fe0.25	2.40623	3.73764	5.5131	1.95832	177.491	232.091	150.191	153.056	bcc	birchmurnaghan	-0.00714228	training set	2.86562	0.281817	90.6346	-1980	2.66989	232.354	Train
Co0.25Cr0.25Fe0.25Hf0.25	0.774467	2.18844	5.95343	1.77106	133.299	196.09	101.903	103.062	bcc	birchmurnaghan	0.0381685	training set	3.105	0.262402	75.2649	-9407.5	2.86796	190.029	Train
Co0.25Cr0.25Fe0.25Mn0.25	2.64728	3.9531	6.87617	1.80662	209.629	277.127	175.88	200.12	fcc	birchmurnaghan	-0.0024361	training set	3.52092	0.26635	116.034	-2437.91	2.60019	293.879	Train
Co0.25Cr0.25Fe0.25Ni0.25	2.65828	3.96289	5.71815	1.80944	199.82	263.96	167.75	190.634	fcc	birchmurnaghan	-0.000922621	training set	3.52682	0.266658	110.432	-2619	2.60455	279.758	Train
Co0.25Cr0.25Fe0.25Zr0.25	1.17905	2.59757	4.80665	1.69864	113.756	164.156	88.5566	98.1875	bcc	birchmurnaghan	0.0447616	training set	3.15586	0.253934	66.9692	-3658.15	2.91504	167.95	Train
Co0.25Cr0.25Hf0.25Zr0.25	0.74788	2.16034	3.85712	1.77175	106.81	157.496	81.4675	82.1241	bcc	birchmurnaghan	0.0402236	training set	3.32698	0.26248	60.2853	-10570.7	3.06782	152.218	Train
Co0.25Cr0.25Hf0.25Mn0.25	0.685015	2.09308	5.3896	1.45466	108.194	171.925	76.3291	100.045	bcc	birchmurnaghan	0.037341	training set	3.13226	0.220357	74.3779	-9350.43	2.8829	181.535	Train
Co0.25Cr0.25Mn0.25Zr0.25	1.15441	2.57342	3.29406	1.50631	97.6617	146.731	73.127	94.7071	bcc	birchmurnaghan	0.043242	training set	3.18608	0.228208	64.8351	-3601.07	2.93906	159.262	Train
Al0.25Co0.25Cr0.25Ni0.25	4.33728	5.43025	6.97185	2.3305	183.462	220.835	164.776	152.208	bcc	birchmurnaghan	-0.00702767	training set	2.86279	0.312301	78.722	-2104.01	2.66359	206.614	Train
Co0.25Cr0.25Hf0.25Ni0.25	1.90133	3.27952	4.84679	1.99623	129.993	172.522	108.728	104.606	bcc	birchmurnaghan	0.0386407	training set	3.0992	0.285367	65.1194	-9531.52	2.87472	167.405	Train
Co0.25Cr0.25Mn0.25Ni0.25	2.83485	4.11963	6.79577	1.8199	195.961	256.996	165.443	188.582	fcc	birchmurnaghan	-0.000357923	training set	3.53246	0.267791	107.677	-2561.92	2.60871	273.023	Train
Co0.25Cr0.25Ni0.25Zr0.25	2.26044	3.60642	3.29301	2.02889	117.117	152.672	99.3398	96.1683	bcc	birchmurnaghan	0.0444523	training set	3.14737	0.288335	57.7247	-3782.16	2.92305	148.738	Train
Cr0.33333333Cu0.2Fe0.23333333V0.23333333	0.39184	1.75756	4.59421	2.04018	191.44	280.699	146.81	117.659	bcc	birchmurnaghan	0.0135033	training set	2.88181	0.289342	93.8349	-2399.15	2.68138	241.97	Train
Al0.25Cr0.25Cu0.25Hf0.25	3.6852	4.86547	3.77988	2.35411	135.065	164.318	120.439	106.747	bcc	birchmurnaghan	0.0302296	training set	3.22404	0.31395	57.3743	-9023.3	2.9652	150.774	Train
Al0.25Cr0.25Cu0.25Mn0.25	2.27115	3.61608	8.48907	1.45653	120.805	171.806	95.3045	138.318	bcc	birchmurnaghan	0.00642122	training set	2.94344	0.220648	82.9405	-2053.69	2.71013	202.482	Train
Al0.25Cr0.25Cu0.25Zr0.25	3.98415	5.125	3.00204	2.35692	108.138	130.758	96.8281	86.9448	bcc	birchmurnaghan	0.0300525	training set	3.2708	0.314144	45.8811	-3273.95	3.03645	120.589	Train
Al0.25Co0.25Cr0.25Cu0.25	3.57706	4.7713	7.42591	1.99171	151.593	190.891	131.944	140.626	bcc	birchmurnaghan	0.00213127	training set	2.89784	0.28495	76.1123	-2171.11	2.68994	195.601	Train
Co0.25Cr0.25Cu0.25Fe0.25	3.85589	5.0138	5.5999	1.84697	161.423	205.128	139.57	164.348	fcc	birchmurnaghan	0.00871981	training set	3.56578	0.270675	87.3985	-2686.09	2.63332	222.11	Train
Co0.25Cr0.25Cu0.25Hf0.25	2.31903	3.65924	4.3128	1.98535	116.84	152.763	98.8786	98.5878	bcc	birchmurnaghan	0.0445524	training set	3.13347	0.284361	58.851	-9598.61	2.90605	151.172	Train
Co0.25Cr0.25Cu0.25Mn0.25	4.39029	5.47596	6.29106	1.84657	150.908	189.493	131.615	158.467	fcc	birchmurnaghan	0.00987531	training set	3.58235	0.270633	81.7232	-2629.01	2.64556	207.68	Train
Co0.25Cr0.25Cu0.25Ni0.25	3.2348	4.47206	6.56626	1.92837	173.572	222.01	149.353	162.463	fcc	birchmurnaghan	0.00713015	training set	3.56051	0.278928	90.0096	-2810.11	2.62943	230.231	Train
Co0.25Cr0.25Cu0.25Zr0.25	2.66661	3.9703	3.44775	2.07835	107.372	137.343	92.3868	89.245	bcc	birchmurnaghan	0.04882	training set	3.18169	0.292676	51.6622	-3849.26	2.9542	133.565	Train
Al0.25Cr0.25Cu0.25Fe0.25	2.84677	4.13019	7.70149	1.87056	147.934	192.69	125.556	138.639	bcc	birchmurnaghan	0.00497635	training set	2.91851	0.273128	79.0855	-2110.77	2.70303	201.372	Train
Cr0.25Cu0.25Fe0.25Hf0.25	2.24236	3.59009	4.91344	1.83912	107.355	143.41	89.3274	97.0805	bcc	birchmurnaghan	0.0462045	training set	3.1565	0.269845	58.373	-9538.28	2.91712	148.249	Train
Cr0.25Cu0.25Fe0.25Mn0.25	2.68362	3.98544	6.4602	1.96924	156.845	202.94	133.797	137.784	bcc	birchmurnaghan	0.0160195	training set	2.84688	0.282851	79.6474	-2568.68	2.65322	204.351	Train
Cr0.25Cu0.25Fe0.25Ni0.25	4.39329	5.47854	5.56137	2.05626	154.837	190.378	137.066	146.037	fcc	birchmurnaghan	0.00778442	training set	3.58993	0.290759	75.3004	-2749.77	2.65116	194.389	Train
Cr0.25Cu0.25Fe0.25Zr0.25	2.66059	3.96495	3.8823	1.939	98.783	128.363	83.9931	87.9624	bcc	birchmurnaghan	0.0501939	training set	3.20394	0.279962	50.9454	-3788.92	2.96754	130.416	Train
Cr0.25Cu0.25Hf0.25Zr0.25	2.53186	3.85016	3.75792	2.09385	103.343	132.531	88.7485	84.2838	bcc	birchmurnaghan	0.0452178	training set	3.36292	0.294	49.3552	-10701.5	3.11491	127.731	Train
Cr0.25Cu0.25Hf0.25Mn0.25	2.41319	3.74389	4.96612	1.48311	84.6133	118.946	67.4468	96.4039	bcc	birchmurnaghan	0.0450349	training set	3.19059	0.224737	57.0512	-9481.21	2.94594	139.745	Train
Cr0.25Cu0.25Mn0.25Zr0.25	2.75431	4.04823	3.59364	1.69127	83.071	111.22	68.9964	85.4664	bcc	birchmurnaghan	0.0479905	training set	3.23897	0.253038	49.1176	-3731.85	3.00141	123.092	Train
Al0.25Cr0.25Cu0.25Ni0.25	4.74137	5.77808	9.05771	1.86262	124.208	154.598	109.014	131.694	bcc	birchmurnaghan	0.00201347	training set	2.92243	0.272309	66.6847	-2234.79	2.70587	169.687	Train
Cr0.25Cu0.25Hf0.25Ni0.25	3.04676	4.30678	3.87819	2.27659	119.918	148.949	105.402	93.7757	bcc	birchmurnaghan	0.0429858	training set	3.14465	0.308424	52.6742	-9662.3	2.92035	137.84	Train
Cr0.25Cu0.25Mn0.25Ni0.25	4.98539	5.98747	7.18004	1.81818	129.957	161.769	114.051	142.853	fcc	birchmurnaghan	0.00929192	training set	3.60631	0.267605	71.4765	-2692.69	2.66326	181.208	Train
Cr0.25Cu0.25Ni0.25Zr0.25	2.33272	3.67157	4.18164	2.8321	103.618	125.905	92.4752	61.3694	bcc	birchmurnaghan	0.0465911	training set	3.1906	0.342044	36.5871	-3912.94	2.96599	98.2031	Train
Cr0.41666667Fe0.04166667Mn0.25Ti0.29166667	0.226347	0.649882	4.81045	2.04048	211.893	391.053	122.313	87.3247	bcc	birchmurnaghan	-0.000897285	training set	2.9286	0.289369	103.844	-2059.21	2.72491	267.788	Train
Cr0.41666667Fe0.16666667Mn0.29166667Ni0.125	0.641202	2.04544	6.96583	1.97508	217.518	313.193	169.68	146.774	bcc	birchmurnaghan	0.00597401	training set	2.82341	0.283401	110.131	-2356.81	2.62704	282.685	Train
Cr0.4Fe0.16Ni0.24V0.2	0.392815	1.75876	4.54806	2.15672	210.963	303.972	164.459	122.685	bcc	birchmurnaghan	0.00607186	training set	2.86264	0.299201	97.8168	-2357.73	2.66354	254.167	Train
Cr0.34482759Fe0.17241379Ni0.17241379V0.31034483	0.076486	1.28634	4.49526	2.03171	206.463	322.969	148.21	112.4	bcc	birchmurnaghan	0.00314347	training set	2.87757	0.288588	101.62	-2277.16	2.67743	261.893	Train
Cr0.32258065Fe0.19354839Ni0.16129032V0.32258065	0.0764845	1.28633	4.48915	2.0201	204.775	320.994	146.666	112.122	bcc	birchmurnaghan	0.00263743	training set	2.87826	0.287544	101.369	-2274.73	2.67807	261.035	Train
Cr0.38461538Fe0.26923077Nb0.03846154V0.30769231	0.0133697	0.899871	2.24459	1.61243	184.324	346.702	103.135	109.589	bcc	birchmurnaghan	0.00471908	training set	2.90621	0.243032	114.314	-2369.53	2.70408	284.193	Train
Cr0.4Fe0.36Hf0.04Mn0.2	0.364683	1.72378	5.70922	1.70605	194.109	303.601	139.363	141.555	bcc	birchmurnaghan	0.0138526	training set	2.87503	0.254828	113.777	-3428.41	2.67507	285.541	Train
Cr0.32258065Fe0.32258065Ti0.29032258V0.06451613	0.0298358	0.854262	4.84922	1.85703	177.044	316.755	107.189	89.5125	bcc	birchmurnaghan	0.0013416	training set	2.93418	0.271727	95.3373	-2117.42	2.73011	242.486	Train
Al0.25Cr0.25Fe0.25Hf0.25	1.96362	3.33665	4.9204	1.67108	108.726	150.77	87.7041	105.215	bcc	birchmurnaghan	0.0234497	training set	3.19489	0.250551	65.0634	-8832.19	2.94718	162.73	Train
Al0.25Cr0.25Fe0.25Mn0.25	0.803684	2.2191	6.45421	1.49515	167.132	259.616	120.891	153.922	bcc	birchmurnaghan	-0.00636453	training set	2.89092	0.22655	111.783	-1862.59	2.66957	274.214	Train
Al0.25Cr0.25Fe0.25Ta0.25	1.00106	2.4212	4.26253	1.92124	165.74	233.473	131.874	122.996	bcc	birchmurnaghan	0.0212836	not included	3.09023	0.278228	86.2676	-9096.35	2.8753	220.539	Train
Al0.25Cr0.25Fe0.25Zr0.25	2.38852	3.72174	3.0034	1.96849	110.895	144.923	93.8817	94.981	bcc	birchmurnaghan	0.0269004	training set	3.24302	0.282781	56.3353	-3082.84	2.99753	144.532	Train
Cr0.25Fe0.25Hf0.25Zr0.25	1.02853	2.44873	3.63854	1.67898	97.1804	142.317	74.6119	82.8961	bcc	birchmurnaghan	0.0413061	training set	3.34787	0.251529	57.8807	-10510.4	3.0806	144.879	Train
Cr0.25Fe0.25Hf0.25Mn0.25	0.372571	1.73366	7.63223	1.40791	111.077	186.741	73.2447	98.3824	bcc	birchmurnaghan	0.0377044	training set	3.15626	0.212849	78.895	-9290.09	2.87461	191.375	Train
Cr0.25Fe0.25Mn0.25Zr0.25	0.838226	2.25508	5.96533	1.2892	86.9868	142.275	59.3427	93.5092	bcc	birchmurnaghan	0.0440366	training set	3.20751	0.191839	67.4736	-3540.74	2.93373	160.835	Train
Al0.25Cr0.25Fe0.25Ni0.25	3.03661	4.29783	6.80938	2.09056	174.435	220.484	151.411	148.434	bcc	birchmurnaghan	-0.00513677	training set	2.88164	0.29372	83.4395	-2043.68	2.67689	215.895	Train
Cr0.25Fe0.25Hf0.25Ni0.25	1.51534	2.92036	5.60018	1.87058	123.586	169.902	100.428	101.445	bcc	birchmurnaghan	0.0392911	training set	3.12073	0.273131	66.0681	-9471.18	2.88327	168.227	Train
Cr0.25Fe0.25Mn0.25Ni0.25	3.70027	4.87858	7.09274	1.89652	180.951	229.513	156.669	177.687	fcc	birchmurnaghan	0.000316129	training set	3.5419	0.27577	95.4117	-2501.59	2.61569	243.447	Train
Cr0.25Fe0.25Ni0.25Zr0.25	1.91945	3.29616	3.99212	1.8662	109.166	147.252	90.1236	94.1514	bcc	birchmurnaghan	0.0449088	training set	3.16908	0.272679	58.4964	-3721.83	2.93314	148.894	Train
Cr0.47619048Mn0.19047619V0.23809524W0.0952381	0.127758	0.722629	4.19726	1.78285	243.027	463.817	132.633	119.662	bcc	birchmurnaghan	0.00623736	training set	2.92823	0.263725	136.314	-4996.53	2.72457	344.527	Train
Cr0.3030303Mn0.27272727Mo0.24242424V0.18181818	0.0619777	0.797099	5.75276	1.74157	230.773	433.181	129.569	121.005	bcc	birchmurnaghan	0.0119613	training set	2.97157	0.259024	132.509	-3574.8	2.76489	333.664	Train
Cr0.37037037Mn0.33333333Ni0.07407407Ti0.22222222	0.0304145	0.852967	6.94554	2.09806	230.799	392.153	150.122	103.222	bcc	birchmurnaghan	0.00078304	training set	2.89919	0.294357	110.006	-2155.82	2.69755	284.774	Train
Cr0.28571429Mn0.25714286Ni0.25714286Ti0.2	0.240418	1.55885	6.90055	1.9375	178.045	271.958	131.089	109.797	bcc	birchmurnaghan	0.00487455	training set	2.89686	0.279816	91.8946	-2320.61	2.69538	235.216	Train
Cr0.3030303Mn0.27272727Ti0.18181818V0.24242424	0.341033	0.590385	4.46929	2.13547	215.129	399.092	123.148	81.4567	bcc	birchmurnaghan	-0.00476888	training set	2.92592	0.297473	100.741	-2039.52	2.72242	261.417	Train
Cr0.33333333Mn0.3V0.26666667W0.1	0.0853222	0.766542	4.2694	1.79686	244.663	457.569	138.209	122.402	bcc	birchmurnaghan	0.00581381	training set	2.92664	0.26528	136.161	-5135.48	2.72309	344.564	Train
Cr0.25Hf0.25Mn0.25Zr0.25	1.54408	2.94746	2.91438	1.45265	81.8288	121.098	62.1944	86.8074	bcc	birchmurnaghan	0.0386196	training set	3.38029	0.220043	56.3306	-10453.3	3.11252	137.451	Train
Cr0.41666667Mo0.16666667Nb0.125Ti0.29166667	0.0962334	0.754086	4.29569	2.40922	189.397	313.529	127.331	70.2048	bcc	birchmurnaghan	0.0142708	training set	3.09632	0.317688	78.6132	-3672.25	2.88097	207.175	Train
Cr0.41666667Mo0.16666667Ni0.125Ti0.29166667	0.007494	0.924036	4.40898	2.18923	193.655	317.324	131.821	85.7061	bcc	birchmurnaghan	0.0125741	training set	3.02379	0.301789	88.4582	-3100.79	2.81348	230.308	Train
Al0.25Cr0.25Hf0.25Mo0.25	0.612407	2.01375	5.01036	1.8732	140.678	206.534	107.75	99.463	bcc	birchmurnaghan	0.0165186	training set	3.25056	0.2734	75.1007	-10220.6	2.99665	191.267	Train
Al0.25Cr0.25Mn0.25Mo0.25	0.311643	1.65574	6.72598	1.57427	167.332	272.112	114.942	130.117	bcc	birchmurnaghan	0.0090587	training set	3.05696	0.237891	106.292	-3250.97	2.80509	263.155	Train
Al0.25Cr0.25Mo0.25Ta0.25	0.251222	1.57405	5.84742	2.01594	190.809	286.978	142.724	113.531	bcc	birchmurnaghan	0.0137803	not included	3.15844	0.287168	94.6499	-10484.8	2.93877	243.661	Train
Al0.25Cr0.25Mo0.25Zr0.25	0.658399	2.06422	4.11584	2.02202	138.296	197.39	108.749	91.4869	bcc	birchmurnaghan	0.0197232	training set	3.2826	0.287717	68.3953	-4471.24	3.02793	176.148	Train
Al0.25Co0.25Cr0.25Mo0.25	0.856848	2.27435	5.11438	1.97002	187.375	264.914	148.606	132.263	bcc	birchmurnaghan	0.0113718	training set	3.01926	0.282925	95.1132	-3368.38	2.80219	244.046	Train
Co0.25Cr0.25Fe0.25Mo0.25	0.771099	2.18489	6.11324	2.18357	212.774	294.148	172.087	133.345	bcc	birchmurnaghan	0.0260832	training set	2.95619	0.301343	97.4432	-3883.35	2.75867	253.614	Train
Co0.25Cr0.25Hf0.25Mo0.25	0.0814091	1.29658	6.09285	1.89865	166.252	266.165	116.295	97.1598	bcc	birchmurnaghan	0.0346128	training set	3.1801	0.275984	87.5629	-10795.9	2.92479	223.458	Train
Co0.25Cr0.25Mn0.25Mo0.25	0.505469	1.89295	6.41036	1.95143	197.467	289.546	151.427	130.726	bcc	birchmurnaghan	0.0249071	training set	2.96694	0.281159	101.191	-3826.28	2.76037	259.283	Train
Co0.25Cr0.25Mo0.25Ni0.25	2.01485	3.38349	5.79165	2.43699	200.872	253.681	174.467	134.01	bcc	birchmurnaghan	0.0307621	training set	2.95532	0.319516	82.4262	-4007.37	2.75351	217.525	Train
Co0.25Cr0.25Mo0.25Zr0.25	0.0807608	1.29525	6.20674	1.91354	155.966	249.027	109.436	90.4024	bcc	birchmurnaghan	0.0400051	training set	3.20862	0.277468	81.5067	-5046.55	2.95174	208.244	Train
Al0.25Cr0.25Cu0.25Mo0.25	1.45746	2.86558	7.21462	1.85788	148.751	205.53	120.362	122.028	bcc	birchmurnaghan	0.0232204	training set	3.06999	0.271816	80.0653	-3499.15	2.83681	203.657	Train
Co0.25Cr0.25Cu0.25Mo0.25	1.61171	3.01097	5.49325	2.14655	172.052	227.207	144.475	124.553	bcc	birchmurnaghan	0.0382938	training set	2.98467	0.298377	80.153	-4074.46	2.77507	208.138	Train
Cr0.25Cu0.25Fe0.25Mo0.25	1.10593	2.52567	5.74587	2.02099	169.079	233.116	137.06	121.302	bcc	birchmurnaghan	0.0379062	training set	3.00382	0.287624	83.6615	-4014.13	2.78466	215.449	Train
Cr0.25Cu0.25Hf0.25Mo0.25	0.505263	1.89271	4.87058	2.42004	135.383	186.292	109.928	72.267	bcc	birchmurnaghan	0.0454555	training set	3.21764	0.318405	55.9423	-10926.7	2.96724	147.509	Train
Cr0.25Cu0.25Mn0.25Mo0.25	0.820729	2.23689	5.87245	1.70155	145.803	216.359	110.526	118.369	bcc	birchmurnaghan	0.0371856	training set	3.02487	0.254286	85.6885	-3957.05	2.79129	214.956	Train
Cr0.25Cu0.25Mo0.25Ni0.25	2.35053	3.6876	4.85521	2.20564	156.713	199.875	135.131	119.374	bcc	birchmurnaghan	0.0396907	training set	2.99851	0.30307	71.0508	-4138.14	2.78318	185.168	Train
Cr0.25Cu0.25Mo0.25Zr0.25	0.765108	2.17857	4.99532	1.97722	127.961	182.1	100.892	88.4593	bcc	birchmurnaghan	0.0490567	training set	3.24483	0.283602	64.7176	-5177.32	2.99575	166.143	Train
Al0.25Cr0.25Fe0.25Mo0.25	0.631843	2.03518	4.73609	1.85123	180.317	265.191	137.88	129.55	bcc	birchmurnaghan	0.0107079	training set	3.03761	0.271121	97.4037	-3308.04	2.81109	247.624	Train
Cr0.25Fe0.25Hf0.25Mo0.25	0.0358514	1.18843	6.36103	1.87112	162.467	266.85	110.275	93.0393	bcc	birchmurnaghan	0.0335098	training set	3.20096	0.273187	86.8284	-10735.6	2.92862	221.098	Train
Cr0.25Fe0.25Mn0.25Mo0.25	0.209545	1.51421	6.61821	1.83761	200.232	313.54	143.578	128.679	bcc	birchmurnaghan	0.0228438	training set	2.98092	0.269685	108.964	-3765.95	2.76234	276.699	Train
Cr0.25Fe0.25Mo0.25Ni0.25	0.759302	2.17244	5.95309	2.49809	197.076	263.184	164.023	107.71	bcc	birchmurnaghan	0.0294431	training set	2.97191	0.32341	78.8908	-3947.03	2.76278	208.81	Train
Cr0.25Fe0.25Mo0.25Ta0.25	0.0183893	1.13169	4.67648	1.94548	206.388	337.718	140.723	111.469	bcc	birchmurnaghan	0.0293321	not included	3.10649	0.280588	106.086	-10999.7	2.89043	271.704	Train
Cr0.25Fe0.25Mo0.25Zr0.25	0.0462672	0.821977	6.60723	2.40089	152.889	248.388	105.14	58.8732	bcc	birchmurnaghan	0.0388515	training set	3.22836	0.317133	63.6802	-4986.22	2.95558	167.751	Train
Cr0.25Hf0.25Mo0.25Zr0.25	0.176772	1.46447	3.42793	1.78777	121.401	193.44	85.3816	79.1237	bcc	birchmurnaghan	0.0277641	training set	3.37185	0.264274	67.9063	-11898.8	3.09868	171.704	Train
Cr0.25Hf0.25Mn0.25Mo0.25	0.000132999	0.989528	7.7177	1.57706	146.584	271.299	84.2265	92.5568	bcc	birchmurnaghan	0.030995	training set	3.22559	0.238274	92.9474	-10678.5	2.92342	230.189	Train
Cr0.25Mn0.25Mo0.25Ta0.25	0.00595852	0.931973	6.49597	1.67396	193.898	355.008	113.343	112.613	bcc	birchmurnaghan	0.0260959	not included	3.09753	0.250908	115.832	-10942.7	2.8821	289.79	Train
Cr0.25Mn0.25Mo0.25Zr0.25	0.00281229	1.0496	7.49242	1.56378	129.15	236.117	75.6673	84.2036	bcc	birchmurnaghan	0.0366028	training set	3.25483	0.236441	82.5888	-4929.14	2.95694	204.232	Train
Al0.25Cr0.25Mo0.25Ni0.25	1.28151	2.69716	6.33147	2.05507	177.643	241.235	145.847	128.639	bcc	birchmurnaghan	0.0141911	training set	3.03508	0.290655	86.4415	-3432.06	2.80884	223.132	Train
Cr0.25Hf0.25Mo0.25Ni0.25	0.268293	1.59766	5.61633	1.96503	154.415	233.55	114.847	94.8235	bcc	birchmurnaghan	0.0374897	training set	3.1889	0.282454	78.5814	-10859.6	2.93686	201.554	Train
Cr0.25Mn0.25Mo0.25Ni0.25	0.866242	2.28405	6.1578	1.93833	176.336	250.311	139.349	126.721	bcc	birchmurnaghan	0.0285106	training set	2.98679	0.279897	90.973	-3889.96	2.76725	232.872	Train
Cr0.25Mo0.25Ni0.25Zr0.25	0.326237	1.67477	5.64839	1.99169	144.87	216.086	109.263	89.4516	bcc	birchmurnaghan	0.0422686	training set	3.21623	0.284948	72.7375	-5110.23	2.96503	186.928	Train
Al0.25Cr0.25Mo0.25Ti0.25	0.330926	1.68083	6.14866	1.99709	167.801	249.889	126.758	103.481	bcc	birchmurnaghan	-0.000225515	training set	3.13918	0.285446	84.0231	-3098.56	2.89035	216.014	Train
Co0.25Cr0.25Mo0.25Ti0.25	0.0158467	1.12171	5.62362	1.98743	190.39	309.614	130.777	100.302	bcc	birchmurnaghan	0.0123498	training set	3.05617	0.284554	95.7968	-3673.88	2.81849	246.112	Train
Cr0.25Cu0.25Mo0.25Ti0.25	0.300149	1.64059	5.10598	1.92285	149.958	227.26	111.307	95.1156	bcc	birchmurnaghan	0.026808	training set	3.0981	0.278387	77.9875	-3804.64	2.85423	199.396	Train
Cr0.25Fe0.25Mo0.25Ti0.25	0.00181479	0.96186	4.66961	1.92625	185.899	317.614	120.041	95.0188	bcc	birchmurnaghan	0.0114755	training set	3.07382	0.27872	96.5084	-3613.54	2.82354	246.814	Train
Cr0.25Hf0.25Mo0.25Ti0.25	0.0107554	0.909703	4.62287	2.34163	136.24	218.348	95.1866	56.0202	bcc	birchmurnaghan	0.0194102	training set	3.27792	0.313081	58.1819	-10526.1	3.00192	152.795	Train
Cr0.25Mn0.25Mo0.25Ti0.25	0.108608	0.741026	6.90576	1.79863	198.829	375.212	110.637	98.0285	bcc	birchmurnaghan	0.00782696	training set	3.09877	0.265475	110.544	-3556.47	2.81124	279.782	Train
Cr0.25Mo0.25Ni0.25Ti0.25	0.10015	1.33362	6.26541	2.17216	189.484	287.356	140.547	97.8933	bcc	birchmurnaghan	0.0162887	training set	3.06671	0.300439	87.2327	-3737.55	2.82672	226.882	Train
Cr0.25Mo0.25Ta0.25Ti0.25	0.00667166	0.928165	5.82611	2.26858	192.839	311.362	133.577	82.5066	bcc	birchmurnaghan	0.0130783	not included	3.1692	0.307834	85.0042	-10790.3	2.94878	222.343	Train
Cr0.25Mo0.25Ti0.25Zr0.25	0.0293773	1.16918	4.86496	1.96425	132.006	213.592	91.2127	71.5421	bcc	birchmurnaghan	0.0230964	training set	3.29858	0.28238	67.2044	-4776.74	3.02189	172.363	Train
Al0.25Cr0.25Mo0.25V0.25	0.155532	1.4306	4.34734	1.98804	195.129	300.721	142.333	113.295	bcc	birchmurnaghan	0.00278969	training set	3.07767	0.28461	98.1514	-3146.31	2.84375	252.173	Train
Co0.25Cr0.25Mo0.25V0.25	0.0239336	1.15155	4.76412	1.9926	218.172	352.311	151.102	115.851	bcc	birchmurnaghan	0.0156244	training set	2.99773	0.285033	109.491	-3721.63	2.78158	281.399	Train
Cr0.25Cu0.25Mo0.25V0.25	0.227151	1.5399	6.03437	2.17338	200.322	295.208	152.879	109.586	bcc	birchmurnaghan	0.0310409	training set	3.0374	0.300536	92.1705	-3852.39	2.80534	239.742	Train
Cr0.25Fe0.25Mo0.25V0.25	0.000176344	0.987951	4.73454	1.89737	212.736	363.323	137.442	111.579	bcc	birchmurnaghan	0.0137358	training set	3.01464	0.275855	112.122	-3661.29	2.78509	286.102	Train
Cr0.25Hf0.25Mo0.25V0.25	0.0113562	0.907336	5.8946	2.29673	178.043	287.613	123.259	74.5624	bcc	birchmurnaghan	0.0243402	training set	3.22596	0.30989	77.5204	-10573.8	2.94937	203.087	Train
Cr0.25Mn0.25Mo0.25V0.25	0.0928936	0.757797	6.19794	1.77199	231.803	437.759	128.826	117.054	bcc	birchmurnaghan	0.00933635	training set	3.03206	0.262507	130.815	-3604.23	2.77336	330.31	Train
Cr0.25Mo0.25Ni0.25V0.25	0.115485	1.36205	5.45709	2.17588	218.296	329.446	162.722	113.543	bcc	birchmurnaghan	0.0205267	training set	3.00966	0.300735	100.325	-3785.3	2.78481	260.993	Train
Cr0.25Mo0.25Ta0.25V0.25	0.103576	0.746213	4.62084	2.31012	219.53	370.528	144.031	84.5073	bcc	birchmurnaghan	0.0155002	not included	3.12515	0.310854	95.0295	-10838	2.90779	249.14	Train
Cr0.25Mo0.25Ti0.25V0.25	0.133567	0.717418	5.964	2.69879	210.373	337.177	146.971	68.2286	bcc	birchmurnaghan	0.00579522	training set	3.11689	0.335099	77.9509	-3451.81	2.85983	208.144	Train
Cr0.25Mo0.25V0.25W0.25	0.111864	0.737754	4.68587	1.90787	246.561	453.309	143.186	114.397	bcc	birchmurnaghan	0.0110915	training set	3.12643	0.276906	129.233	-11108	2.87137	330.037	Train
Cr0.25Mo0.25V0.25Zr0.25	0.0357317	0.841689	6.34088	2.45916	174.176	278.895	121.816	66.1061	bcc	birchmurnaghan	0.0293153	training set	3.24752	0.320948	70.8274	-4824.49	2.96895	187.119	Train
Al0.25Cr0.25Mo0.25W0.25	0.154034	1.42816	4.7227	1.86887	209.335	329.961	149.022	129.205	bcc	birchmurnaghan	0.0140584	training set	3.14141	0.272955	112.012	-10754.8	2.89861	285.171	Train
Co0.25Cr0.25Mo0.25W0.25	0.101748	1.33665	5.12124	1.96313	234.529	368.385	167.601	134.189	bcc	birchmurnaghan	0.0336355	training set	3.06991	0.282274	119.467	-11330.1	2.84965	306.379	Train
Cr0.25Cu0.25Mo0.25W0.25	0.290567	1.62782	6.06521	2.05659	211.887	314.488	160.586	125.262	bcc	birchmurnaghan	0.0474866	training set	3.10717	0.290788	103.028	-11460.9	2.86951	265.976	Train
Cr0.25Fe0.25Mo0.25W0.25	0.0362737	1.18963	4.73105	1.88574	230.24	376.931	156.894	130.882	bcc	birchmurnaghan	0.0297622	training set	3.08592	0.274681	122.095	-11269.7	2.85673	311.265	Train
Cr0.25Hf0.25Mo0.25W0.25	0.0204567	0.877681	5.95389	2.12604	214.401	359.807	141.698	95.7151	bcc	birchmurnaghan	0.0208063	training set	3.25826	0.296696	100.845	-18182.3	2.97865	261.531	Train
Cr0.25Mn0.25Mo0.25W0.25	0.00225516	1.0443	5.16776	1.71456	218.04	383.247	135.437	129.394	bcc	birchmurnaghan	0.0267384	training set	3.10385	0.255847	127.17	-11212.7	2.8541	319.411	Train
Cr0.25Mo0.25Ni0.25W0.25	0.235238	1.55149	5.99865	2.13155	234.456	347.183	178.092	131.171	bcc	birchmurnaghan	0.038391	training set	3.08095	0.297151	109.993	-11393.8	2.85064	285.355	Train
Cr0.25Mo0.25Ta0.25W0.25	0.0630611	0.795535	4.47479	1.89494	242.313	437.871	144.534	116.68	bcc	birchmurnaghan	0.013717	not included	3.16644	0.275611	127.874	-18446.5	2.94621	326.235	Train
Cr0.25Mo0.25Ti0.25W0.25	0.0566574	0.80504	5.64043	2.19468	230.885	390.632	151.012	96.4517	bcc	birchmurnaghan	0.00868616	training set	3.17356	0.302216	105.202	-11060.3	2.90737	273.992	Train
Cr0.25Mo0.25W0.25Zr0.25	0.0540425	0.809111	6.39907	2.23831	213.799	358.404	141.497	87.7505	bcc	birchmurnaghan	0.0254404	training set	3.27387	0.305572	95.5181	-12433	2.99322	249.412	Train
Cr0.25Mo0.25Ta0.25Zr0.25	0.00925908	0.915933	8.18401	2.19054	164.5	270.044	111.728	72.5032	bcc	birchmurnaghan	0.0259131	not included	3.26015	0.301892	75.0955	-12162.9	3.0334	195.533	Train
Al0.25Cr0.25Hf0.25Nb0.25	1.44007	2.84907	5.1586	1.85029	116.924	161.894	94.4388	96.0929	bcc	birchmurnaghan	0.0171869	training set	3.31329	0.271023	63.1923	-10106	3.05626	160.638	Train
Al0.25Cr0.25Mn0.25Nb0.25	0.567467	1.96363	8.02104	1.46585	124.938	200.814	87	111.744	bcc	birchmurnaghan	0.0163217	training set	3.14471	0.222097	85.232	-3136.41	2.87276	208.324	Train
Al0.25Cr0.25Nb0.25Ta0.25	0.414061	1.78475	7.6677	1.93853	151.369	224.967	114.57	98.5155	bcc	birchmurnaghan	0.0165871	not included	3.21318	0.279917	78.0841	-10370.2	2.9897	199.882	Train
Al0.25Cr0.25Nb0.25Zr0.25	1.33356	2.7473	4.75223	1.95697	113.414	155.575	92.3326	86.8737	bcc	birchmurnaghan	0.019054	training set	3.3414	0.281688	57.9537	-4356.69	3.08349	148.557	Train
Al0.25Co0.25Cr0.25Nb0.25	0.943382	2.36295	6.56103	1.88233	153.487	218.454	121.004	115.135	bcc	birchmurnaghan	0.0173697	training set	3.09818	0.274334	81.5413	-3253.81	2.86298	207.822	Train
Co0.25Cr0.25Fe0.25Nb0.25	0.565995	1.96197	5.39719	1.97252	172.726	250.719	133.73	114.765	bcc	birchmurnaghan	0.0322756	training set	3.0285	0.283161	87.5661	-3768.79	2.81401	224.723	Train
Co0.25Cr0.25Hf0.25Nb0.25	0.155645	1.43079	5.76946	1.82092	135.992	216.331	95.8231	86.2104	bcc	birchmurnaghan	0.0360268	training set	3.24143	0.267901	74.6832	-10681.3	2.9756	189.382	Train
Co0.25Cr0.25Mn0.25Nb0.25	0.364299	1.7233	5.83212	1.69941	152.069	238.196	109.005	111.317	bcc	birchmurnaghan	0.0312762	training set	3.05338	0.254028	89.4832	-3711.72	2.81861	224.429	Train
Co0.25Cr0.25Nb0.25Ni0.25	1.31263	2.72718	4.23222	2.44097	189.377	246.071	161.03	115.961	bcc	birchmurnaghan	0.035198	training set	3.02523	0.319775	77.5827	-3892.8	2.80974	204.783	Train
Co0.25Cr0.25Nb0.25Zr0.25	0.182968	1.47409	5.94051	1.84005	128.103	201.671	91.3197	81.3337	bcc	birchmurnaghan	0.0398744	training set	3.26727	0.269944	69.6195	-4931.99	3.00153	176.826	Train
Al0.25Cr0.25Cu0.25Nb0.25	2.43077	3.75966	5.01967	1.85394	116.716	154.504	97.8226	106.551	bcc	birchmurnaghan	0.0271146	training set	3.15282	0.271404	62.956	-3384.59	2.91624	160.085	Train
Co0.25Cr0.25Cu0.25Nb0.25	1.56828	2.97023	6.15522	2.06739	144.597	193.127	120.332	108.108	bcc	birchmurnaghan	0.0422661	training set	3.0599	0.291729	69.942	-3959.9	2.83714	180.692	Train
Cr0.25Cu0.25Fe0.25Nb0.25	0.537135	1.92929	6.5161	2.27816	139.193	194.161	111.708	79.5378	bcc	birchmurnaghan	0.0428101	training set	3.08109	0.308539	61.0988	-3899.56	2.84565	159.9	Train
Cr0.25Cu0.25Hf0.25Nb0.25	1.31353	2.72805	4.06803	1.94288	117.13	161.177	95.1072	90.1208	bcc	birchmurnaghan	0.0453968	training set	3.27753	0.280337	60.287	-10812.1	3.02736	154.375	Train
Cr0.25Cu0.25Mn0.25Nb0.25	0.999761	2.41989	7.15394	1.58713	113.128	169.111	85.137	101.604	bcc	birchmurnaghan	0.0421642	training set	3.10948	0.239646	71.2787	-3842.49	2.85831	176.721	Train
Cr0.25Cu0.25Nb0.25Ni0.25	2.44043	3.76832	5.67374	2.23205	136.857	173.606	118.482	103.863	bcc	birchmurnaghan	0.0424616	training set	3.07492	0.305097	61.3145	-4023.58	2.85121	160.043	Train
Cr0.25Cu0.25Nb0.25Zr0.25	1.19539	2.61354	4.45822	2.0246	110.766	151.788	90.2553	80.4089	bcc	birchmurnaghan	0.047546	training set	3.30462	0.28795	54.7102	-5062.77	3.05324	140.928	Train
Al0.25Cr0.25Fe0.25Nb0.25	0.469465	1.85096	4.92891	2.04253	140.771	204.332	108.99	88.237	bcc	birchmurnaghan	0.0175406	training set	3.12081	0.28955	68.9201	-3193.48	2.87848	177.752	Train
Cr0.25Fe0.25Hf0.25Nb0.25	0.0537128	1.23513	6.05256	1.84007	127.865	209.496	87.0492	75.6185	bcc	birchmurnaghan	0.0361624	training set	3.26214	0.269946	69.4891	-10621	2.97996	176.495	Train
Cr0.25Fe0.25Mn0.25Nb0.25	0.00851585	1.08786	6.76056	2.01352	160.173	261.013	109.754	82.2745	bcc	birchmurnaghan	0.0300707	training set	3.06926	0.286949	79.5488	-3651.38	2.81456	204.75	Train
Cr0.25Fe0.25Nb0.25Ni0.25	0.883305	2.30161	6.27824	2.02521	161.893	226.598	129.541	111.693	bcc	birchmurnaghan	0.0348455	training set	3.04551	0.288004	79.9393	-3832.47	2.82013	205.924	Train
Cr0.25Fe0.25Nb0.25Zr0.25	0.139868	1.40462	6.27478	1.79156	120.532	193.708	83.9443	77.0884	bcc	birchmurnaghan	0.0399543	training set	3.28734	0.264694	67.2778	-4871.65	3.00676	170.172	Train
Cr0.25Hf0.25Nb0.25Zr0.25	0.737907	2.14975	3.29992	1.90693	110.515	159.384	86.0798	78.7932	bcc	birchmurnaghan	0.0267489	training set	3.42542	0.276812	57.9542	-11784.2	3.15688	147.993	Train
Cr0.25Hf0.25Mn0.25Nb0.25	0.0380639	1.19467	7.65163	1.42732	105.775	194.587	61.3696	79.5749	bcc	birchmurnaghan	0.0341937	training set	3.29021	0.216015	74.1073	-10563.9	2.98249	180.231	Train
Cr0.25Mn0.25Nb0.25Ta0.25	0.0441804	0.82565	4.3998	1.99906	214.794	375.499	134.442	99.5147	bcc	birchmurnaghan	0.0290741	not included	3.13485	0.285628	107.448	-10828.1	2.91682	276.276	Train
Cr0.25Mn0.25Nb0.25Zr0.25	0.189848	1.48464	7.17357	1.33184	92.9933	166.462	56.259	81.806	bcc	birchmurnaghan	0.037972	training set	3.31736	0.199731	69.8233	-4814.58	3.01787	167.538	Train
Al0.25Cr0.25Mo0.25Nb0.25	0.146174	1.4152	4.75256	1.98102	174.238	269.474	126.62	101.083	bcc	birchmurnaghan	0.01162	training set	3.19153	0.283957	87.9538	-4581.88	2.94104	225.858	Train
Co0.25Cr0.25Mo0.25Nb0.25	0.0251712	1.1557	5.72291	2.00196	202.952	326.883	140.987	107.42	bcc	birchmurnaghan	0.0301397	training set	3.11594	0.285894	101.377	-5157.19	2.87935	260.72	Train
Cr0.25Cu0.25Mo0.25Nb0.25	0.212856	1.51909	6.3459	2.04044	172.12	259.67	128.346	99.7466	bcc	birchmurnaghan	0.0429397	training set	3.15621	0.289365	84.3546	-5287.96	2.9068	217.528	Train
Cr0.25Fe0.25Mo0.25Nb0.25	0.00115445	1.0315	5.65259	1.96077	200.336	334.054	133.477	103.448	bcc	birchmurnaghan	0.0276537	training set	3.13671	0.28205	102.172	-5096.86	2.88433	261.98	Train
Cr0.25Hf0.25Mo0.25Nb0.25	0.0206661	0.877097	5.30757	2.13911	160.494	268.719	106.382	71.1929	bcc	birchmurnaghan	0.0212224	training set	3.3036	0.297771	75.0285	-12009.4	3.01931	194.74	Train
Cr0.25Mn0.25Mo0.25Nb0.25	0.0273443	0.860011	6.56135	1.73999	190.425	350.159	110.558	103.03	bcc	birchmurnaghan	0.0246479	training set	3.15939	0.258842	109.44	-5039.79	2.87836	275.535	Train
Cr0.25Mo0.25Nb0.25Ni0.25	0.101462	1.33611	6.20167	2.09733	194.071	297.773	142.219	103.918	bcc	birchmurnaghan	0.0342497	training set	3.1271	0.294295	92.5321	-5220.87	2.88403	239.528	Train
Cr0.25Mo0.25Nb0.25Ta0.25	0.135998	0.715282	4.84424	2.29312	213.502	365.228	137.639	81.3953	bcc	birchmurnaghan	0.0146993	not included	3.19701	0.309629	93.1058	-12273.6	2.97466	243.868	Train
Cr0.25Mo0.25Nb0.25Ti0.25	0.380978	0.573352	5.65755	2.87703	184.202	303.151	124.727	51.1498	bcc	birchmurnaghan	0.0114587	training set	3.22043	0.344254	64.025	-4887.38	2.94379	172.132	Train
Cr0.25Mo0.25Nb0.25V0.25	0.244279	0.639262	5.61264	2.38557	220.902	382.229	140.238	77.3481	bcc	birchmurnaghan	0.0139115	training set	3.16998	0.316102	92.5991	-4935.13	2.90075	243.74	Train
Cr0.25Mo0.25Nb0.25W0.25	0.118773	0.731013	5.52245	2.0121	250.85	451.395	150.577	109.951	bcc	birchmurnaghan	0.0136654	training set	3.2094	0.28682	124.671	-12543.6	2.94063	320.858	Train
Cr0.25Mo0.25Nb0.25Zr0.25	0.100928	0.749008	5.6177	2.29612	156.061	263.817	102.183	60.5327	bcc	birchmurnaghan	0.0248333	training set	3.32005	0.309846	67.9673	-6260.07	3.03402	178.054	Train
Al0.25Cr0.25Nb0.25Ni0.25	1.62689	3.02518	3.49882	2.5431	184.674	234.501	159.761	113.051	bcc	birchmurnaghan	0.018974	training set	3.10423	0.326174	72.6177	-3317.49	2.87171	192.607	Train
Cr0.25Hf0.25Nb0.25Ni0.25	0.485315	1.86954	4.98739	1.8964	129.061	191.452	97.8662	87.4812	bcc	birchmurnaghan	0.0378916	training set	3.24843	0.275758	68.0559	-10745	2.99287	173.646	Train
Cr0.25Mn0.25Nb0.25Ni0.25	0.688734	2.09709	6.6483	1.73436	138.254	206.48	104.142	107.306	bcc	birchmurnaghan	0.0340301	training set	3.06875	0.258185	79.7149	-3775.4	2.82885	200.592	Train
Cr0.25Nb0.25Ni0.25Zr0.25	0.465452	1.84623	5.14523	1.9496	122.364	180.337	93.3784	80.2727	bcc	birchmurnaghan	0.0410847	training set	3.27398	0.280984	62.7639	-4995.67	3.0192	160.799	Train
Al0.25Cr0.25Nb0.25Ti0.25	0.705556	2.11519	4.14514	2.23178	148.681	205.406	120.319	89.9883	bcc	birchmurnaghan	0.00610406	training set	3.21058	0.305077	66.6199	-2984	2.95533	173.888	Train
Co0.25Cr0.25Nb0.25Ti0.25	0.0255499	1.15695	6.36665	2.03008	166.19	266.202	116.184	86.7814	bcc	birchmurnaghan	0.0190976	training set	3.12605	0.288442	81.8637	-3559.31	2.87106	210.953	Train
Cr0.25Cu0.25Nb0.25Ti0.25	0.690268	2.09875	5.56785	1.93172	125.393	180.923	97.6277	87.4081	bcc	birchmurnaghan	0.0322987	training set	3.17165	0.279255	64.9126	-3690.08	2.91908	166.079	Train
Cr0.25Fe0.25Nb0.25Ti0.25	4.94643e-06	1.00203	6.57606	1.94401	159.974	269.562	105.181	82.3577	bcc	birchmurnaghan	0.0194536	training set	3.14882	0.280446	82.2909	-3498.97	2.8714	210.738	Train
Cr0.25Hf0.25Nb0.25Ti0.25	0.563534	1.9592	3.52181	1.78511	112.171	168.185	84.1635	82.3078	bcc	birchmurnaghan	0.0229289	training set	3.33639	0.263978	62.8369	-10411.5	3.06687	158.849	Train
Cr0.25Mn0.25Nb0.25Ti0.25	0.0611582	0.798294	8.60359	1.96882	172.476	306.171	105.628	80.0461	bcc	birchmurnaghan	0.0170482	training set	3.17502	0.282812	87.6037	-3441.9	2.86433	224.758	Train
Cr0.25Nb0.25Ni0.25Ti0.25	0.143645	1.41097	6.21977	2.06793	151.781	231.398	111.973	84.2529	bcc	birchmurnaghan	0.0225294	training set	3.13853	0.291777	73.3974	-3622.99	2.8855	189.626	Train
Cr0.25Nb0.25Ta0.25Ti0.25	0.0214478	1.14293	6.92182	2.12888	151.373	238.878	107.621	75.0089	bcc	birchmurnaghan	0.019245	not included	3.22333	0.296931	71.1047	-10675.7	2.99914	184.436	Train
Cr0.25Nb0.25Ti0.25Zr0.25	0.429624	1.80356	4.00292	1.87263	109.404	164.127	82.0432	74.0213	bcc	birchmurnaghan	0.0253115	training set	3.35678	0.273342	58.4229	-4662.18	3.08529	148.785	Train
Al0.25Cr0.25Nb0.25V0.25	0.358602	1.71613	3.48704	2.34448	188.046	265.439	149.35	99.6119	bcc	birchmurnaghan	0.0109662	training set	3.14361	0.31328	80.2083	-3031.75	2.90141	210.672	Train
Co0.25Cr0.25Nb0.25V0.25	0.0189744	1.1339	5.24353	2.03949	193.044	310.085	134.524	99.5342	bcc	birchmurnaghan	0.0234326	training set	3.06514	0.28928	94.6534	-3607.06	2.83123	244.07	Train
Cr0.25Cu0.25Nb0.25V0.25	0.345696	1.69976	6.36751	2.14029	164.074	238.468	126.877	94.8385	bcc	birchmurnaghan	0.0382873	training set	3.10875	0.297867	76.6596	-3737.83	2.86264	198.988	Train
Cr0.25Fe0.25Nb0.25V0.25	0.00151096	0.96514	4.88248	1.89639	182.125	312.931	116.722	94.6842	bcc	birchmurnaghan	0.0225881	training set	3.08673	0.275757	96.0376	-3546.73	2.83226	245.041	Train
Cr0.25Hf0.25Nb0.25V0.25	0.0110148	1.10051	5.81089	2.17777	139.569	220.249	99.2294	66.5913	bcc	birchmurnaghan	0.030133	training set	3.28289	0.300884	64.0881	-10459.3	3.00438	166.743	Train
Cr0.25Mn0.25Nb0.25V0.25	0.0985699	0.751539	7.07906	1.91681	212.257	387.463	124.654	98.7557	bcc	birchmurnaghan	0.0181876	training set	3.10883	0.277792	110.734	-3489.66	2.82054	282.991	Train
Cr0.25Nb0.25Ni0.25V0.25	0.110597	1.35315	5.90553	2.16174	186.311	282.171	138.381	97.284	bcc	birchmurnaghan	0.0278733	training set	3.07813	0.299605	86.1855	-3670.74	2.83822	224.014	Train
Cr0.25Nb0.25Ta0.25V0.25	0.0280394	0.858377	5.24456	2.58855	188.124	294.319	135.026	68.3666	bcc	birchmurnaghan	0.0234361	not included	3.17433	0.328878	72.6753	-10723.4	2.95355	193.153	Train
Cr0.25Nb0.25Ti0.25V0.25	0.0109121	0.909079	5.97736	2.56914	165.872	257.023	120.297	62.1475	bcc	birchmurnaghan	0.0167505	training set	3.18256	0.327733	64.5634	-3337.24	2.91404	171.446	Train
Cr0.25Nb0.25V0.25W0.25	0.120882	0.729008	5.5971	2.40168	229.109	382.814	152.257	84.0389	bcc	birchmurnaghan	0.0179145	training set	3.17984	0.317186	95.3953	-10993.5	2.91055	251.307	Train
Cr0.25Nb0.25V0.25Zr0.25	0.0163081	1.12357	6.08046	2.15229	133.503	210.624	94.9423	64.9883	bcc	birchmurnaghan	0.033703	training set	3.30439	0.298843	62.0283	-4709.92	3.02391	161.13	Train
Al0.25Cr0.25Nb0.25W0.25	0.227202	1.53997	4.14253	2.15308	203.86	301.33	155.125	112.576	bcc	birchmurnaghan	0.0166884	training set	3.19598	0.298907	94.683	-10640.2	2.94456	245.969	Train
Co0.25Cr0.25Nb0.25W0.25	0.0552901	1.23892	5.53758	1.98201	210.972	335.785	148.566	115.975	bcc	birchmurnaghan	0.0352312	training set	3.12801	0.284049	106.444	-11215.5	2.89003	273.358	Train
Cr0.25Cu0.25Nb0.25W0.25	0.301713	1.64266	6.27676	2.03716	180.835	268.756	136.874	108.319	bcc	birchmurnaghan	0.0490763	training set	3.16639	0.289074	88.7679	-11346.3	2.91605	228.857	Train
Cr0.25Fe0.25Nb0.25W0.25	0.0146312	1.11669	5.50008	1.94609	208.557	342.293	141.689	112.005	bcc	birchmurnaghan	0.0324502	training set	3.14777	0.280646	107.167	-11155.2	2.8943	274.487	Train
Cr0.25Hf0.25Nb0.25W0.25	6.86979e-05	1.00759	5.31509	2.10788	170.707	278.199	116.962	81.2309	bcc	birchmurnaghan	0.0240466	training set	3.30745	0.295184	80.9855	-18067.8	3.02434	209.782	Train
Cr0.25Mn0.25Nb0.25W0.25	0.00786824	0.922238	6.43211	1.72306	199.656	361.842	118.563	112.18	bcc	birchmurnaghan	0.0290288	training set	3.16869	0.256856	115.873	-11098.1	2.88771	291.271	Train
Cr0.25Nb0.25Ni0.25W0.25	0.155168	1.43001	6.09338	2.07845	202.181	306.856	149.844	112.265	bcc	birchmurnaghan	0.039779	training set	3.13879	0.292684	97.2753	-11279.2	2.89436	251.492	Train
Cr0.25Nb0.25Ta0.25W0.25	0.0545206	0.808358	4.22075	2.31039	219.692	363.727	147.675	87.3235	bcc	birchmurnaghan	0.0170245	not included	3.20516	0.310873	95.0888	-18331.9	2.98224	249.299	Train
Cr0.25Nb0.25Ti0.25W0.25	0.0120968	0.904512	5.55847	2.28292	192.62	312.101	132.88	81.0537	bcc	birchmurnaghan	0.0153854	training set	3.2282	0.308887	84.3745	-10945.7	2.95331	220.873	Train
Cr0.25Nb0.25W0.25Zr0.25	0.017544	0.886176	5.54827	2.27006	165.826	270.547	113.465	69.6011	bcc	birchmurnaghan	0.0276682	training set	3.32259	0.307943	73.0491	-12318.4	3.03807	191.088	Train
Cr0.25Nb0.25Ta0.25Zr0.25	0.136442	1.39881	3.26214	1.83402	127.234	202.877	89.4117	79.3583	bcc	birchmurnaghan	0.0273592	not included	3.32443	0.269303	69.3743	-12048.4	3.09322	176.114	Train
Al0.25Cr0.25Hf0.25Ni0.25	2.90591	4.1825	4.42144	2.00012	117.215	150.118	100.763	103.214	bcc	birchmurnaghan	0.0222591	training set	3.18694	0.285725	58.6039	-8956.21	2.95343	150.697	Train
Al0.25Cr0.25Mn0.25Ni0.25	2.2717	3.61658	6.58593	1.62539	142.491	196.393	115.54	146.206	bcc	birchmurnaghan	-0.00400509	training set	2.90248	0.244732	87.6655	-1986.6	2.68305	218.24	Train
Al0.25Cr0.25Ni0.25Zr0.25	3.14585	4.39396	2.87637	2.30494	117.403	145.122	103.543	91.3477	bcc	birchmurnaghan	0.0251164	training set	3.23457	0.310482	50.9353	-3206.86	3.00056	133.5	Train
Cr0.25Hf0.25Ni0.25Zr0.25	1.1461	2.56526	3.66153	1.99981	110.523	152.431	89.5693	80.6288	bcc	birchmurnaghan	0.0397918	training set	3.33243	0.285697	55.2668	-10634.4	3.08287	142.113	Train
Cr0.25Hf0.25Mn0.25Ni0.25	1.49555	2.90167	5.91448	1.50346	98.6715	144.861	75.577	100.519	bcc	birchmurnaghan	0.0382838	training set	3.15068	0.227786	65.6298	-9414.11	2.90393	161.159	Train
Cr0.25Mn0.25Ni0.25Zr0.25	1.89842	3.27685	3.86924	1.61959	91.5376	128.468	73.0722	90.7624	bcc	birchmurnaghan	0.0429801	training set	3.20047	0.243974	56.5189	-3664.76	2.96053	140.616	Train
Cr0.43478261Ti0.17391304V0.2173913W0.17391304	0.118075	0.731683	4.39462	2.27376	208.841	356.507	135.008	81.0334	bcc	birchmurnaghan	0.0123853	training set	3.02933	0.308216	91.848	-7249.06	2.81864	240.314	Train
Cr0.33333333Ti0.23333333V0.13333333W0.3	0.028864	0.85647	4.29785	2.17441	208.935	349.529	138.638	90.311	bcc	birchmurnaghan	0.014192	training set	3.08624	0.300617	96.0883	-11033.7	2.87159	249.948	Train
Al0.25Cr0.25Hf0.25Ti0.25	2.82825	4.11379	4.85938	1.76836	101.364	133.885	85.1038	100.337	bcc	birchmurnaghan	0.0113718	training set	3.2849	0.262097	57.321	-8622.71	3.03484	144.689	Train
Al0.25Cr0.25Mn0.25Ti0.25	0.249354	1.57143	6.44279	1.45225	134.776	229.164	87.5814	111.244	bcc	birchmurnaghan	-0.00584593	training set	3.04276	0.219979	92.8051	-1653.1	2.78344	226.44	Train
Al0.25Cr0.25Ta0.25Ti0.25	1.02283	2.44303	7.66875	1.89062	134.948	190.688	107.077	102.131	bcc	birchmurnaghan	0.00967747	not included	3.17933	0.275175	71.3775	-8886.87	2.9582	182.038	Train
Al0.25Cr0.25Ti0.25Zr0.25	2.7294	4.02612	3.81921	1.95033	101.026	130.814	86.1315	89.949	bcc	birchmurnaghan	0.0132308	training set	3.32177	0.281054	51.7993	-2873.36	3.07158	132.715	Train
Al0.25Co0.25Cr0.25Ti0.25	0.795035	2.21005	4.71506	1.93508	162.282	231.836	127.505	115.289	bcc	birchmurnaghan	-0.00781082	training set	2.99649	0.279582	83.8632	-1770.51	2.77358	214.62	Train
Co0.25Cr0.25Fe0.25Ti0.25	0.295316	1.63416	6.42082	2.25859	196.575	283.048	153.339	105.982	bcc	birchmurnaghan	0.000667086	training set	2.91549	0.307093	87.0346	-2285.49	2.7081	227.525	Train
Co0.25Cr0.25Hf0.25Ti0.25	0.258376	1.584	5.31902	1.68669	120.033	192.068	84.0151	85.5777	bcc	birchmurnaghan	0.0262722	training set	3.19833	0.252478	71.1647	-9198.02	2.93378	178.264	Train
Co0.25Cr0.25Mn0.25Ti0.25	0.0417277	1.20467	7.18155	1.9656	194.468	312.443	135.481	106.59	bcc	birchmurnaghan	-0.000173708	training set	2.92988	0.282508	98.9355	-2228.42	2.70147	253.771	Train
Co0.25Cr0.25Ni0.25Ti0.25	0.99898	2.41911	6.39558	2.44821	186.197	245.942	156.325	108.397	bcc	birchmurnaghan	0.00192971	training set	2.91387	0.320244	76.0544	-2409.5	2.70641	200.821	Train
Co0.25Cr0.25Ti0.25Zr0.25	0.393313	1.75938	5.68913	1.68419	112.393	175.834	80.6726	83.7122	bcc	birchmurnaghan	0.0308613	training set	3.23263	0.252171	66.7341	-3448.67	2.96683	167.125	Train
Al0.25Cr0.25Cu0.25Ti0.25	1.96894	3.34152	5.54761	1.94808	116.121	154.606	96.8789	96.4474	bcc	birchmurnaghan	0.0052267	training set	3.05912	0.280838	59.608	-1901.28	2.83022	152.696	Train
Co0.25Cr0.25Cu0.25Ti0.25	1.10353	2.5233	6.19195	2.17263	154.637	209.148	127.382	103.16	bcc	birchmurnaghan	0.0114352	training set	2.94617	0.300476	71.1752	-2476.6	2.73023	185.123	Train
Cr0.25Cu0.25Fe0.25Ti0.25	0.765084	2.17855	6.54716	2.06551	151.429	212.759	120.764	100.208	bcc	birchmurnaghan	0.0142212	training set	2.96685	0.291566	73.3133	-2416.26	2.73857	189.378	Train
Cr0.25Cu0.25Hf0.25Ti0.25	2.08872	3.45081	3.51294	1.80534	100.601	135.871	82.9652	91.2844	bcc	birchmurnaghan	0.0360588	training set	3.2431	0.266211	55.7237	-9328.79	2.99785	141.116	Train
Cr0.25Cu0.25Mn0.25Ti0.25	0.342947	1.69625	7.42876	1.70887	136.29	213.783	97.5437	98.5855	bcc	birchmurnaghan	0.0150096	training set	2.99169	0.255166	79.7546	-2359.18	2.73832	200.211	Train
Cr0.25Cu0.25Ni0.25Ti0.25	1.67514	3.07024	5.5151	2.16284	135.042	177.499	113.814	97.7643	bcc	birchmurnaghan	0.0124664	training set	2.96669	0.299694	62.4372	-2540.28	2.74691	162.298	Train
Cr0.25Cu0.25Ti0.25Zr0.25	2.11282	3.47272	3.84262	1.87684	95.315	127.334	79.3053	83.3957	bcc	birchmurnaghan	0.0385208	training set	3.27813	0.273773	50.7849	-3579.44	3.0319	129.377	Train
Al0.25Cr0.25Fe0.25Ti0.25	0.578423	1.97593	5.82507	1.62321	141.125	218.235	102.571	114.272	bcc	birchmurnaghan	-0.00558295	training set	3.02096	0.244448	86.9421	-1710.17	2.77799	216.39	Train
Cr0.25Fe0.25Hf0.25Ti0.25	0.156138	1.43159	5.3178	1.55397	108.138	182.97	70.7218	80.3469	bcc	birchmurnaghan	0.028077	training set	3.22157	0.235072	69.5879	-9137.68	2.93742	171.892	Train
Cr0.25Fe0.25Mn0.25Ti0.25	0.000311018	0.98403	6.85035	1.81162	190.307	331.732	119.595	104.374	bcc	birchmurnaghan	-0.000239745	training set	2.9448	0.266894	105.048	-2168.08	2.69964	266.171	Train
Cr0.25Fe0.25Ni0.25Ti0.25	0.566023	1.962	6.59579	2.30367	182.32	252.811	147.075	103.727	bcc	birchmurnaghan	0.00375476	training set	2.93159	0.310391	79.1433	-2349.17	2.71534	207.417	Train
Cr0.25Fe0.25Ti0.25Zr0.25	0.39097	1.75649	5.27324	1.55637	99.7328	160.711	69.2438	80.3304	bcc	birchmurnaghan	0.0327046	training set	3.25569	0.235408	64.0805	-3388.33	2.97561	158.331	Train
Cr0.25Hf0.25Ti0.25Zr0.25	2.59852	3.90966	3.23113	2.01653	97.7248	126.111	83.5316	83.2357	bcc	birchmurnaghan	0.0264336	training set	3.41634	0.287222	48.4618	-10300.9	3.15605	124.762	Train
Cr0.25Hf0.25Mn0.25Ti0.25	0.151692	1.42432	6.87015	1.2927	91.6196	168.068	53.3955	81.6651	bcc	birchmurnaghan	0.0274015	training set	3.25244	0.192504	70.8744	-9080.61	2.94411	169.036	Train
Cr0.25Mn0.25Ta0.25Ti0.25	0.0058902	0.932351	4.1164	2.11002	195.886	324.98	131.339	90.2705	bcc	birchmurnaghan	0.0197934	not included	3.08792	0.295364	92.8358	-9344.78	2.87315	240.512	Train
Cr0.25Mn0.25Ti0.25Zr0.25	0.551308	1.94539	5.98493	1.1718	76.8386	135.54	47.4877	85.6484	bcc	birchmurnaghan	0.0318129	training set	3.28901	0.167803	65.5734	-3331.26	2.99186	153.153	Train
Al0.25Cr0.25Ni0.25Ti0.25	1.41047	2.82089	5.50061	1.86585	136.409	188.751	110.238	110.738	bcc	birchmurnaghan	-0.00507271	training set	3.01953	0.272643	73.1084	-1834.19	2.79249	186.082	Train
Cr0.25Hf0.25Ni0.25Ti0.25	0.816621	2.23261	4.34139	1.74381	112.342	165.449	85.7889	88.9251	bcc	birchmurnaghan	0.0279584	training set	3.20912	0.259285	64.4233	-9261.7	2.95705	162.255	Train
Cr0.25Mn0.25Ni0.25Ti0.25	0.168067	1.45076	7.28507	1.91473	169.12	263.349	122.005	102.528	bcc	birchmurnaghan	0.0038973	training set	2.9501	0.277586	88.3257	-2292.09	2.71196	225.687	Train
Cr0.25Ni0.25Ti0.25Zr0.25	0.888974	2.30743	4.43596	1.78278	105.406	153.19	81.5141	82.6938	bcc	birchmurnaghan	0.0317696	training set	3.24251	0.263718	59.1246	-3512.35	2.99158	149.434	Train
Cr0.25Ta0.25Ti0.25Zr0.25	1.34055	0.363106	3.70252	0.00786806	113.305	34862.9	-17261.5	9463.31	bcc	birchmurnaghan	0.0273978	not included	3.31854	-0.96541	14400.6	-10565	3.08774	996.226	Train
Al0.25Cr0.25Hf0.25V0.25	1.29169	2.70699	4.9289	1.86856	122.589	170.747	98.5103	97.7726	bcc	birchmurnaghan	0.0194152	training set	3.22058	0.272923	65.6061	-8670.46	2.97138	167.023	Train
Al0.25Cr0.25Mn0.25V0.25	0.121107	1.37213	6.30577	1.54228	179.538	307.94	115.337	132.138	bcc	birchmurnaghan	-0.0082595	training set	2.9614	0.233421	116.41	-1700.85	2.71429	287.166	Train
Al0.25Cr0.25Ta0.25V0.25	0.541571	1.93434	4.94974	2.0656	175.276	251.498	137.165	110.579	bcc	birchmurnaghan	0.014375	not included	3.12411	0.291574	84.8549	-8934.62	2.90683	219.193	Train
Al0.25Cr0.25V0.25Zr0.25	1.46784	2.87542	3.04419	2.10615	125.404	167.541	104.336	90.8701	bcc	birchmurnaghan	0.0228099	training set	3.26167	0.295039	59.5419	-2921.1	3.01333	154.218	Train
Al0.25Co0.25Cr0.25V0.25	0.66897	2.07571	4.51516	1.87301	184.344	269.099	141.967	131.944	bcc	birchmurnaghan	-0.00780966	training set	2.93091	0.273381	98.4215	-1818.26	2.71605	250.656	Train
Co0.25Cr0.25Fe0.25V0.25	0.466844	1.84787	5.10917	2.12254	209.791	301.036	164.168	126.457	bcc	birchmurnaghan	1.47788e-05	training set	2.85242	0.296407	98.8394	-2333.24	2.66034	256.272	Train
Co0.25Cr0.25Hf0.25V0.25	0.120882	1.37173	6.17181	1.92306	157.092	247.211	112.032	92.7142	bcc	birchmurnaghan	0.0321106	training set	3.13411	0.278407	81.6886	-9245.77	2.88012	208.863	Train
Co0.25Cr0.25Mn0.25V0.25	0.0995231	1.33242	6.15309	1.95792	222.448	349.988	158.678	127.453	bcc	birchmurnaghan	-0.00177229	training set	2.86064	0.281779	113.614	-2276.17	2.65363	291.257	Train
Co0.25Cr0.25Ni0.25V0.25	1.44801	2.85661	5.82115	2.59935	219.969	280.095	189.906	128.817	bcc	birchmurnaghan	0.00293621	training set	2.85322	0.329508	84.6245	-2457.26	2.65635	225.018	Train
Co0.25Cr0.25V0.25Zr0.25	0.155087	1.42988	5.79684	1.81119	138.581	220.92	97.4116	88.301	bcc	birchmurnaghan	0.0387875	training set	3.17366	0.266848	76.5137	-3496.41	2.91424	193.862	Train
Al0.25Cr0.25Cu0.25V0.25	1.58639	2.98724	5.46517	1.78926	143.134	198.448	115.478	123.926	bcc	birchmurnaghan	0.00798889	training set	2.98076	0.264439	79.9965	-1949.03	2.75889	202.301	Train
Co0.25Cr0.25Cu0.25V0.25	1.28357	2.69915	6.35758	2.47417	203.043	263.388	172.87	122.161	bcc	birchmurnaghan	0.0129016	training set	2.87942	0.321906	82.0648	-2524.35	2.67637	216.964	Train
Cr0.25Cu0.25Fe0.25V0.25	0.78641	2.201	6.34718	2.26145	195.261	267.049	159.368	118.504	bcc	birchmurnaghan	0.0146435	training set	2.89426	0.307306	86.3433	-2464.01	2.68431	225.754	Train
Cr0.25Cu0.25Hf0.25V0.25	1.04062	2.46082	6.04071	1.92425	119.575	167.891	95.417	89.1725	bcc	birchmurnaghan	0.0447252	training set	3.17954	0.278524	62.1412	-9376.54	2.92867	158.898	Train
Cr0.25Cu0.25Mn0.25V0.25	0.28803	1.62442	7.43811	2.0396	199.514	297.05	150.746	118.83	bcc	birchmurnaghan	0.0142433	training set	2.9079	0.28929	97.8199	-2406.94	2.68	252.237	Train
Cr0.25Cu0.25Ni0.25V0.25	1.86053	3.24199	6.49869	2.59139	191.221	239.755	166.954	118.01	bcc	birchmurnaghan	0.0150722	training set	2.89394	0.329043	73.7911	-2588.03	2.68521	196.143	Train
Cr0.25Cu0.25V0.25Zr0.25	1.37639	2.78836	5.93183	1.77932	104.612	147.002	83.4171	88.6489	bcc	birchmurnaghan	0.0491079	training set	3.21809	0.263331	58.7931	-3627.19	2.96728	148.55	Train
Al0.25Cr0.25Fe0.25V0.25	0.385506	1.74974	5.56214	1.63818	173.638	274.733	123.091	132.667	bcc	birchmurnaghan	-0.00677886	training set	2.94576	0.246388	105.994	-1757.92	2.71553	264.22	Train
Cr0.25Fe0.25Hf0.25V0.25	0.0419253	1.2052	6.48245	1.8416	150.998	248.744	102.125	88.3524	bcc	birchmurnaghan	0.0325762	training set	3.15649	0.270108	81.9929	-9185.43	2.8802	208.28	Train
Cr0.25Fe0.25Mn0.25V0.25	0.00625648	1.07486	6.35057	1.94397	233.778	387.325	157.004	123.781	bcc	birchmurnaghan	-0.00303977	training set	2.86795	0.280442	120.258	-2215.84	2.65691	307.966	Train
Cr0.25Fe0.25Ni0.25V0.25	0.768499	2.18215	5.74144	2.32755	211.11	286.91	173.21	124.055	bcc	birchmurnaghan	0.00379027	training set	2.8651	0.312093	90.7003	-2396.92	2.66483	238.014	Train
Cr0.25Fe0.25V0.25Zr0.25	0.0802121	1.29411	6.26037	1.78016	133.304	218.847	90.5324	83.0266	bcc	birchmurnaghan	0.0392936	training set	3.19565	0.263425	74.8829	-3436.08	2.91609	189.218	Train
Cr0.25Hf0.25V0.25Zr0.25	0.866699	2.28452	4.7755	1.75146	99.5855	145.814	76.4711	79.2078	bcc	birchmurnaghan	0.0374272	training set	3.36323	0.260169	56.8584	-10348.6	3.09703	143.302	Train
Cr0.25Hf0.25Mn0.25V0.25	0.00321419	0.949568	8.72179	1.80357	159.694	281.475	98.804	86.7293	bcc	birchmurnaghan	0.0303768	training set	3.1825	0.266017	88.5434	-9128.36	2.87193	224.195	Train
Cr0.25Mn0.25Ta0.25V0.25	0.0432439	0.827332	4.25633	1.93231	220.431	390.842	135.225	105.74	bcc	birchmurnaghan	0.0205951	not included	3.04302	0.279312	114.076	-9392.53	2.83138	291.878	Train
Cr0.25Mn0.25V0.25Zr0.25	0.530149	0.520477	8.61711	2.19818	125.091	236.978	69.1476	43.676	bcc	birchmurnaghan	0.0375984	training set	3.22384	0.30249	56.9067	-3379.01	2.90886	148.241	Train
Al0.25Cr0.25Ni0.25V0.25	1.15069	2.56977	5.18022	1.87082	165.004	231.814	131.6	128.763	bcc	birchmurnaghan	-0.00370041	training set	2.94797	0.273156	88.1989	-1881.94	2.72802	224.582	Train
Cr0.25Hf0.25Ni0.25V0.25	0.309156	1.65248	6.11553	1.96991	144.136	216.35	108.029	89.4986	bcc	birchmurnaghan	0.0352781	training set	3.14659	0.282914	73.169	-9309.45	2.89504	187.739	Train
Cr0.25Mn0.25Ni0.25V0.25	0.255211	1.57961	6.66816	2.06937	214.147	319.072	161.685	124.304	bcc	birchmurnaghan	0.00292065	training set	2.87507	0.291901	103.485	-2339.85	2.65925	267.384	Train
Cr0.25Ni0.25V0.25Zr0.25	0.492463	1.87787	5.61137	1.84854	126.158	188.558	94.958	87.8841	bcc	birchmurnaghan	0.0411657	training set	3.18485	0.270839	68.2472	-3560.09	2.93124	173.463	Train
Al0.25Cr0.25Ti0.25V0.25	0.656726	2.0624	5.08671	1.92305	140.785	204.072	109.142	97.8918	bcc	birchmurnaghan	-0.0035931	training set	3.07866	0.278406	73.2095	-1548.43	2.84112	187.183	Train
Co0.25Cr0.25Ti0.25V0.25	0.01389	0.898045	5.91979	2.33986	201.905	324.624	140.545	82.6553	bcc	birchmurnaghan	-0.00103903	training set	2.97581	0.312958	86.2892	-2123.75	2.74643	226.588	Train
Cr0.25Cu0.25Ti0.25V0.25	0.312822	1.65729	6.58237	2.43861	167.077	234.579	133.327	83.902	bcc	birchmurnaghan	0.016902	training set	3.02103	0.319621	68.5133	-2254.52	2.78589	180.823	Train
Cr0.25Fe0.25Ti0.25V0.25	0.153011	0.701023	5.76804	2.02652	191.44	347.244	113.538	81.9166	bcc	birchmurnaghan	-0.000960412	training set	2.99518	0.288123	94.4674	-2063.42	2.73987	243.371	Train
Cr0.25Hf0.25Ti0.25V0.25	0.335093	1.68619	5.69332	2.02709	119.745	177.346	90.944	72.8451	bcc	birchmurnaghan	0.0268295	training set	3.24934	0.288174	59.0722	-8975.95	2.97907	152.19	Train
Cr0.25Mn0.25Ti0.25V0.25	0.306995	0.606195	7.48156	2.8064	241.502	396.214	164.146	70.3393	bcc	birchmurnaghan	-0.00329506	training set	3.01369	0.340751	86.0541	-2006.35	2.74715	230.754	Train
Cr0.25Ni0.25Ti0.25V0.25	0.032041	1.1773	6.22164	2.50219	192.687	285.788	146.137	82.2054	bcc	birchmurnaghan	0.00410774	training set	2.98945	0.323666	77.0074	-2187.43	2.75894	203.864	Train
Cr0.25Ta0.25Ti0.25V0.25	0.0253367	1.15625	4.70804	2.3174	169.639	259.102	124.908	77.5809	bcc	birchmurnaghan	0.0195733	not included	3.14092	0.311373	73.2024	-9240.11	2.92246	191.991	Train
Cr0.25Ti0.25V0.25Zr0.25	0.410352	1.78024	5.88845	1.91747	112.508	167.895	84.8137	73.9524	bcc	birchmurnaghan	0.0305848	training set	3.27639	0.277857	58.6749	-3226.59	3.0049	149.956	Train
Al0.25Cr0.25V0.25W0.25	0.251007	1.57375	4.17322	1.92121	202.193	309.136	148.721	126.227	bcc	birchmurnaghan	0.0100923	training set	3.09307	0.278226	105.242	-9204.64	2.85812	269.046	Train
Co0.25Cr0.25V0.25W0.25	0.0646387	1.26058	4.58162	1.93425	222.721	356.343	155.91	126.331	bcc	birchmurnaghan	0.0232363	training set	3.01669	0.279501	115.146	-9779.95	2.79818	294.658	Train
Cr0.25Cu0.25V0.25W0.25	0.343575	1.69706	5.84573	2.11497	204.577	298.535	157.598	119.589	bcc	birchmurnaghan	0.0394866	training set	3.05507	0.295777	96.728	-9910.72	2.82114	250.676	Train
Cr0.25Fe0.25V0.25W0.25	0.00979835	1.09454	4.59089	1.85107	217.751	366.324	143.464	121.964	bcc	birchmurnaghan	0.020983	training set	3.03377	0.271104	117.635	-9719.62	2.80104	299.053	Train
Cr0.25Hf0.25V0.25W0.25	0.00394016	1.05897	5.90348	2.22742	187.364	295.73	133.181	86.0671	bcc	birchmurnaghan	0.0284677	training set	3.23321	0.304745	84.117	-16632.2	2.95797	219.502	Train
Cr0.25Mn0.25V0.25W0.25	0.0370067	0.839134	6.13681	1.72467	238.663	443.637	136.176	129	bcc	birchmurnaghan	0.0160685	training set	3.05097	0.257046	138.382	-9662.55	2.78888	347.905	Train
Cr0.25Ni0.25V0.25W0.25	0.190419	1.48552	5.26708	2.10719	222.115	332.988	166.679	123.527	bcc	birchmurnaghan	0.028564	training set	3.02827	0.295126	105.409	-9843.63	2.80127	273.035	Train
Cr0.25Ta0.25V0.25W0.25	0.0295842	0.854829	4.36803	2.27628	223.108	366.685	151.32	92.0503	bcc	birchmurnaghan	0.0193088	not included	3.13604	0.308401	98.0141	-16896.3	2.91792	256.484	Train
Cr0.25Ti0.25V0.25W0.25	0.0149615	0.8944	5.80843	2.43915	213.322	338.007	150.98	83.6384	bcc	birchmurnaghan	0.0117923	training set	3.13152	0.319656	87.4578	-9510.14	2.87306	230.828	Train
Cr0.25V0.25W0.25Zr0.25	0.000900414	0.97298	6.27902	2.3992	183.87	287.747	131.931	75.8029	bcc	birchmurnaghan	0.0333657	training set	3.25341	0.31702	76.638	-10882.8	2.97654	201.868	Train
Cr0.25Ta0.25V0.25Zr0.25	0.117199	1.36514	5.50273	2.1106	145.441	221.682	107.32	78.0596	bcc	birchmurnaghan	0.0356607	not included	3.25228	0.295411	68.9098	-10612.8	3.02608	178.533	Train
Al0.25Cr0.25Hf0.25W0.25	0.725161	2.13617	4.97708	1.90591	151.09	218.193	117.539	107.506	bcc	birchmurnaghan	0.0219823	training set	3.25498	0.276711	79.2746	-16278.9	3.00166	202.421	Train
Al0.25Cr0.25Mn0.25W0.25	0.452999	1.8315	6.82959	1.49917	167.024	270.423	115.324	142.032	bcc	birchmurnaghan	0.0175665	training set	3.07099	0.22715	111.411	-9309.3	2.8211	273.435	Train
Al0.25Cr0.25Ta0.25W0.25	0.340397	1.693	4.98422	2.00514	200.25	297.397	151.676	123.353	bcc	birchmurnaghan	0.0186617	not included	3.16851	0.286185	99.8684	-16543.1	2.94814	256.899	Train
Al0.25Cr0.25W0.25Zr0.25	0.775145	2.18916	4.55385	1.968	142.371	202.714	112.2	99.0745	bcc	birchmurnaghan	0.0255167	training set	3.28647	0.282735	72.3432	-10529.6	3.03139	185.594	Train
Al0.25Co0.25Cr0.25W0.25	1.02008	2.44027	4.46096	1.9669	196.953	275.203	157.828	143.213	bcc	birchmurnaghan	0.0205896	training set	3.03762	0.28263	100.134	-9426.7	2.81824	256.87	Train
Co0.25Cr0.25Fe0.25W0.25	0.864465	2.28222	5.34123	2.03136	209.276	293.089	167.369	143.46	bcc	birchmurnaghan	0.0348511	training set	2.97562	0.288556	103.023	-9941.68	2.77567	265.501	Train
Co0.25Cr0.25Hf0.25W0.25	0.143683	1.41104	6.06499	1.90132	174.835	274.579	124.963	105.557	bcc	birchmurnaghan	0.0399826	training set	3.18916	0.276252	91.9545	-16854.2	2.9334	234.714	Train
Co0.25Cr0.25Mn0.25W0.25	0.593895	1.99321	5.47153	1.81197	193.711	288.035	146.55	141.004	bcc	birchmurnaghan	0.0333633	training set	2.98621	0.266933	106.906	-9884.61	2.77774	270.887	Train
Co0.25Cr0.25Ni0.25W0.25	1.99319	3.3637	5.93665	2.33212	207.201	264.33	178.637	144.123	bcc	birchmurnaghan	0.0400279	training set	2.97372	0.312414	88.8468	-10065.7	2.76946	233.208	Train
Co0.25Cr0.25W0.25Zr0.25	0.000158752	1.01157	6.27432	2.36916	166.99	260.324	120.323	70.81	bcc	birchmurnaghan	0.0452402	training set	3.21571	0.314986	70.4849	-11104.9	2.95839	185.373	Train
Al0.25Cr0.25Cu0.25W0.25	1.3642	2.77669	5.86383	2.0471	155.366	210.226	127.936	114.247	bcc	birchmurnaghan	0.0333069	training set	3.08502	0.289954	75.8956	-9557.47	2.8538	195.804	Train
Co0.25Cr0.25Cu0.25W0.25	1.74828	3.13825	6.2352	2.17215	185.663	243.012	156.988	134.982	bcc	birchmurnaghan	0.0479656	training set	3.00229	0.300437	85.4743	-10132.8	2.78977	222.308	Train
Cr0.25Cu0.25Fe0.25W0.25	1.25849	2.67489	6.35686	2.03489	181.272	247.136	148.34	132.134	bcc	birchmurnaghan	0.0472651	training set	3.02031	0.288871	89.082	-10072.5	2.79833	229.63	Train
Cr0.25Cu0.25Hf0.25W0.25	0.913406	2.33244	4.90933	1.9325	142.989	202.403	113.282	103.934	bcc	birchmurnaghan	0.0519108	training set	3.22556	0.27933	73.9919	-16985	2.97409	189.32	Train
Cr0.25Cu0.25Mn0.25W0.25	0.958204	2.37798	6.80225	1.724	158.924	232.091	122.341	130.491	bcc	birchmurnaghan	0.0462151	training set	3.03967	0.256967	92.1836	-10015.4	2.80348	231.743	Train
Cr0.25Cu0.25Ni0.25W0.25	2.39392	3.72659	6.20377	2.30396	175.794	221.843	152.769	128.706	bcc	birchmurnaghan	0.0496742	training set	3.01627	0.310412	76.3008	-10196.5	2.79816	199.971	Train
Cr0.25Cu0.25W0.25Zr0.25	0.911513	2.3305	5.19657	1.99743	136.938	192.015	109.399	96.268	bcc	birchmurnaghan	0.0554906	training set	3.25049	0.285478	68.5569	-11235.7	3.00016	176.257	Train
Al0.25Cr0.25Fe0.25W0.25	0.795503	2.21054	5.59895	1.72702	178.857	264.739	135.916	142.384	bcc	birchmurnaghan	0.0197242	training set	3.05714	0.257323	103.564	-9366.37	2.82425	260.426	Train
Cr0.25Fe0.25Hf0.25W0.25	0.0851319	1.30418	6.30398	1.87452	171.091	274.874	119.2	101.513	bcc	birchmurnaghan	0.0386149	training set	3.20861	0.273536	91.2719	-16793.9	2.93665	232.476	Train
Cr0.25Fe0.25Mn0.25W0.25	0.14891	1.41974	5.6953	1.91133	196.308	307.307	140.809	118.192	bcc	birchmurnaghan	0.0309358	training set	3.00037	0.27725	102.708	-9824.28	2.77918	262.366	Train
Cr0.25Fe0.25Ni0.25W0.25	1.28476	2.7003	5.91623	2.1497	202.449	271.681	167.832	140.212	bcc	birchmurnaghan	0.038428	training set	2.98997	0.298634	94.1752	-10005.4	2.77851	244.598	Train
Cr0.25Fe0.25Ta0.25W0.25	0.0483069	1.22177	4.61796	1.93991	214.312	344.939	148.999	119.697	bcc	birchmurnaghan	0.0338243	not included	3.1166	0.28005	110.475	-17058.1	2.89984	282.828	Train
Cr0.25Fe0.25W0.25Zr0.25	0.0698325	1.27208	6.79626	1.91787	162.825	260.812	113.832	93.4857	bcc	birchmurnaghan	0.0438871	training set	3.23422	0.277897	84.8988	-11044.5	2.9612	216.984	Train
Cr0.25Hf0.25W0.25Zr0.25	0.291257	1.62874	3.42325	1.75759	128.329	201.015	91.9855	88.7908	bcc	birchmurnaghan	0.0311197	training set	3.37292	0.260871	73.014	-17957.1	3.09936	184.122	Train
Cr0.25Hf0.25Mn0.25W0.25	0.00263043	1.04793	9.38643	1.59247	161.122	292.288	95.5383	103.09	bcc	birchmurnaghan	0.0356825	training set	3.23174	0.240368	101.177	-16736.8	2.92664	250.994	Train
Cr0.25Mn0.25Ta0.25W0.25	5.47916e-05	0.993266	6.31454	1.69032	207.052	371.04	125.059	122.163	bcc	birchmurnaghan	0.0301379	not included	3.10625	0.252922	122.493	-17001	2.89021	306.949	Train
Cr0.25Mn0.25W0.25Zr0.25	0.0158931	1.1219	8.0709	1.60052	142.046	252.489	86.8242	92.9296	bcc	birchmurnaghan	0.0412748	training set	3.25857	0.241449	88.75	-10987.5	2.95921	220.357	Train
Al0.25Cr0.25Ni0.25W0.25	1.47636	2.8835	5.76497	1.9639	177.883	241.872	145.888	138.386	bcc	birchmurnaghan	0.0238585	training set	3.05293	0.282347	90.5763	-9490.38	2.82608	232.3	Train
Cr0.25Hf0.25Ni0.25W0.25	0.345732	1.69981	6.25873	1.94344	161.23	241.738	120.976	102.636	bcc	birchmurnaghan	0.0433558	training set	3.1977	0.280391	82.9613	-16917.9	2.94371	212.446	Train
Cr0.25Mn0.25Ni0.25W0.25	0.980706	2.40071	6.11753	1.88934	182.105	258.17	144.073	136.958	bcc	birchmurnaghan	0.0371919	training set	3.0042	0.275045	96.3858	-9948.29	2.78294	245.793	Train
Cr0.25Ni0.25W0.25Zr0.25	0.400744	1.7685	5.13714	2.03988	155.358	227.536	119.269	95.7356	bcc	birchmurnaghan	0.0479267	training set	3.22318	0.289315	76.1604	-11168.6	2.97321	196.389	Train
Al0.25Cr0.25Ti0.25W0.25	0.486036	1.87038	5.01198	1.82202	162.104	243.645	121.333	114.384	bcc	birchmurnaghan	0.00713211	training set	3.15283	0.26802	88.9691	-9156.89	2.90692	225.629	Train
Co0.25Cr0.25Ti0.25W0.25	0.0621322	1.2549	5.80441	2.00115	202.727	320.606	143.787	110.945	bcc	birchmurnaghan	0.0195987	training set	3.07117	0.28582	101.305	-9732.2	2.83438	260.52	Train
Cr0.25Cu0.25Ti0.25W0.25	0.465346	1.84611	6.13473	2.03687	168.469	244.868	130.27	105.78	bcc	birchmurnaghan	0.0348745	training set	3.11395	0.289047	82.71	-9862.97	2.86736	213.234	Train
Cr0.25Fe0.25Ti0.25W0.25	0.00877355	1.08924	5.93857	1.92443	198.707	329.498	133.311	106.847	bcc	birchmurnaghan	0.0185331	training set	3.09145	0.278542	103.255	-9671.87	2.83611	264.031	Train
Cr0.25Hf0.25Ti0.25W0.25	0.0977915	1.32911	4.68273	1.92135	145.34	230.383	102.818	84.7737	bcc	birchmurnaghan	0.0235347	training set	3.28367	0.278239	75.6446	-16584.4	3.00863	193.384	Train
Cr0.25Mn0.25Ti0.25W0.25	0.0365343	0.840074	7.72301	1.90677	224.778	399.272	137.531	109.941	bcc	birchmurnaghan	0.0141498	training set	3.11192	0.276796	117.884	-9614.8	2.8256	301.028	Train
Cr0.25Ni0.25Ti0.25W0.25	0.193131	1.48964	6.15942	2.10181	194.079	291.044	145.597	108.332	bcc	birchmurnaghan	0.0241554	training set	3.08373	0.294673	92.3391	-9795.88	2.84203	239.098	Train
Cr0.25Ta0.25Ti0.25W0.25	0.00713429	1.08014	5.86295	2.19698	202.219	319.398	143.629	94.9268	bcc	birchmurnaghan	0.0166807	not included	3.178	0.302396	92.0441	-16848.6	2.95697	239.756	Train
Cr0.25Ti0.25W0.25Zr0.25	0.0954871	1.32466	4.9145	1.93936	141.372	223.489	100.313	81.5838	bcc	birchmurnaghan	0.0271663	training set	3.30243	0.279996	72.8961	-10835.1	3.02691	186.614	Train
Cr0.25Ta0.25W0.25Zr0.25	0.00308663	1.05202	5.32208	2.28006	183.371	287.389	131.362	82.072	bcc	birchmurnaghan	0.0284879	not included	3.2658	0.308678	80.4239	-18221.3	3.03866	210.498	Train
Cu0.05263158Mn0.21052632Ni0.52631579V0.21052632	4.65319	5.70229	4.60588	2.34678	166.517	199.137	150.208	139.504	fcc	birchmurnaghan	-0.000816276	training set	3.60831	0.313441	70.9556	-2662.72	2.66473	186.392	Train
Cu0.03448276Mn0.31034483Mo0.31034483Ti0.34482759	0.0244101	0.867184	9.14518	1.6508	157.108	295.326	87.9993	89.8952	bcc	birchmurnaghan	0.00612703	training set	3.07671	0.248001	95.1707	-3936.95	2.86272	237.546	Train
Cu0.1Fe0.35Nb0.05Ti0.5	0.367966	1.7279	4.28977	1.85918	121.97	185.013	90.448	81.6991	bcc	birchmurnaghan	0.00550951	training set	3.05805	0.271951	65.604	-2457.82	2.84536	166.89	Train
Cu0.08333333Mn0.41666667Ni0.41666667V0.08333333	3.92404	5.07291	3.95686	1.72525	131.21	168.955	112.338	143.605	fcc	birchmurnaghan	0.00310629	training set	3.60892	0.257114	76.0531	-2666.87	2.66518	191.215	Train
Cu0.08695652Nb0.34782609Ti0.43478261V0.13043478	0.578754	1.9763	4.35233	2.40914	141.196	193.17	115.209	77.0374	bcc	birchmurnaghan	0.0126517	training set	3.23817	0.317683	58.6083	-3939.52	3.01296	154.454	Train
Cu0.11538462Hf0.11538462Nb0.38461538Ti0.38461538	1.12784	2.5473	4.03898	2.3899	135.235	178.326	113.69	82.3236	bcc	birchmurnaghan	0.0146104	training set	3.29965	0.316395	56.5862	-7476.53	3.07016	148.979	Train
Cu0.18181818Fe0.18181818Ni0.45454545V0.18181818	4.15652	5.27416	4.7128	2.44245	177.56	212.738	159.972	139.149	fcc	birchmurnaghan	0.00120528	training set	3.59914	0.31987	72.6978	-2792.2	2.65796	191.903	Train
Cu0.18181818Fe0.27272727Hf0.09090909Ti0.45454545	1.29259	2.70787	4.092	2.01495	115.29	157.282	94.294	85.2819	bcc	birchmurnaghan	0.0142175	training set	3.1132	0.287078	57.2175	-4797.31	2.89668	147.287	Train
Cu0.12121212Fe0.27272727Ni0.3030303Ti0.3030303	2.42636	3.75571	4.84643	2.56329	150.212	185.409	132.614	99.1415	bcc	birchmurnaghan	-0.000936516	training set	2.94949	0.327385	58.6014	-2534.95	2.74435	155.573	Train
Cu0.125Mn0.25Ni0.3125V0.3125	2.24049	3.5884	4.55642	2.16265	152.391	195.928	130.623	117.17	bcc	birchmurnaghan	0.00484541	training set	2.88785	0.299678	70.465	-2536.22	2.687	183.164	Train
Cu0.18518519Mn0.37037037Mo0.07407407Ni0.37037037	4.29432	5.39318	3.62981	1.95185	144.919	180.327	127.216	143.218	fcc	birchmurnaghan	0.0133084	training set	3.68012	0.281199	74.2473	-3197.82	2.71776	190.251	Train
Cu0.1875Fe0.21875Ti0.3125V0.28125	0.323932	1.67178	4.51892	2.04867	140.132	207.174	106.612	84.0588	bcc	birchmurnaghan	0.00722657	training set	3.00121	0.290093	68.4015	-2245.43	2.79248	176.489	Train
Cu0.2Fe0.26666667Ni0.2V0.33333333	2.47242	3.79698	4.67408	2.4891	171.586	212.709	151.025	117.106	bcc	birchmurnaghan	0.00661184	training set	2.89122	0.322848	68.9351	-2581.62	2.69013	182.381	Train
Cu0.21428571Mn0.10714286Ni0.35714286V0.32142857	3.76263	4.9328	4.62079	2.72017	168.302	199.569	152.668	115.678	bcc	birchmurnaghan	0.00621043	training set	2.8939	0.336254	61.8717	-2653.59	2.69263	165.353	Train
Cu0.18181818Mn0.24242424Ni0.27272727V0.3030303	2.54476	3.86168	4.43011	2.20556	149.601	189.639	129.581	115.961	bcc	birchmurnaghan	0.00681409	training set	2.89386	0.303064	67.8289	-2567.74	2.69259	176.771	Train
Cu0.1875Mn0.28125Ti0.21875V0.3125	0.0898598	1.31364	8.76329	2.0711	165.68	256.247	120.396	89.2299	bcc	birchmurnaghan	0.00717292	training set	2.96296	0.292051	79.9958	-2240.41	2.75688	206.717	Train
Cu0.21875Fe0.1875Ni0.28125V0.3125	3.6205	4.80915	4.68717	2.72409	173.718	206.477	157.339	118.158	bcc	birchmurnaghan	0.00635329	training set	2.88824	0.336463	63.7711	-2650.29	2.68736	170.456	Train
Cu0.26923077Fe0.38461538Ni0.19230769Ti0.15384615	6.35432	7.15552	4.74171	2.6378	148.419	170.615	137.321	119.115	fcc	birchmurnaghan	0.00675339	training set	3.66393	0.331714	56.2661	-2718.2	2.7058	149.861	Train
Cu0.25Fe0.1875Ni0.25V0.3125	3.60104	4.79219	4.69028	2.7099	171.539	204.13	155.243	117.138	bcc	birchmurnaghan	0.00744339	training set	2.89147	0.335701	63.3009	-2658.88	2.69037	169.102	Train
Cu0.23529412Fe0.20588235Ni0.26470588V0.29411765	3.9501	5.0955	4.69798	2.73668	171.94	203.03	156.394	118.818	bcc	birchmurnaghan	0.00681973	training set	2.8873	0.337134	62.8278	-2666.77	2.68649	168.018	Train
Cu0.33333333Mn0.16666667Mo0.08333333Ni0.41666667	3.70186	4.87996	4.77758	2.26011	156.657	191.93	139.021	129.098	fcc	birchmurnaghan	0.014159	training set	3.67386	0.307206	69.3141	-3435.89	2.71314	181.216	Train
Cu0.25806452Mn0.12903226Ni0.32258065Ti0.29032258	3.61157	4.80137	4.8138	2.67355	138.55	165.199	125.225	95.9632	bcc	birchmurnaghan	0.001177	training set	2.9687	0.333715	51.8225	-2629.88	2.76222	138.233	Train
Cu0.25806452Ni0.32258065Ti0.25806452V0.16129032	2.46164	3.78732	4.80193	2.81794	156.217	189.339	139.656	94.0843	bcc	birchmurnaghan	0.00370327	training set	2.97005	0.341334	55.4366	-2581.56	2.76348	148.718	Train
Cu0.28125Fe0.21875Ni0.3125V0.1875	4.76316	5.79679	4.69162	2.50634	168.494	199.065	153.209	132.91	fcc	birchmurnaghan	0.00435203	training set	3.61621	0.323924	67.2272	-2794.32	2.67057	178.007	Train
Cu0.27272727Fe0.24242424Mn0.3030303Ni0.18181818	3.97645	5.11833	3.97551	1.75425	126.719	162.362	108.898	136.824	fcc	birchmurnaghan	0.00875255	training set	3.62097	0.260488	72.2356	-2774.41	2.67408	182.104	Train
Cu0.26470588Fe0.26470588Mn0.29411765Ti0.17647059	2.58352	3.89628	4.55363	1.89395	118.195	154.828	99.8785	107.049	bcc	birchmurnaghan	0.0084687	training set	2.93442	0.275512	62.4064	-2532.79	2.73033	159.2	Train
Cu0.42857143Hf0.04761905Mn0.04761905Ni0.47619048	3.54253	4.74119	3.63135	2.26171	154.679	190.133	136.951	126.073	fcc	birchmurnaghan	0.01145	training set	3.66158	0.307325	68.3902	-4425.17	2.70407	178.816	Train
Al0.25Cu0.25Hf0.25Zr0.25	5.70449	6.60228	5.54409	2.71887	115.43	133.124	106.583	87.6144	bcc	birchmurnaghan	0.0175177	training set	3.37918	0.336184	42.4553	-10297.5	3.13878	113.456	Train
Al0.25Cu0.25Hf0.25Mn0.25	5.09688	6.083	3.79567	2.21134	105.095	126.025	94.6302	95.4862	bcc	birchmurnaghan	0.0202199	training set	3.22266	0.303511	47.5255	-9077.19	2.99403	123.9	Train
Al0.25Cu0.25Mn0.25Zr0.25	5.29191	6.24992	4.49305	2.29498	96.8418	115.091	87.7172	85.542	bcc	birchmurnaghan	0.0214034	training set	3.26601	0.309764	42.1972	-3327.84	3.03531	110.537	Train
Al0.25Co0.25Cu0.25Hf0.25	4.45311	5.53009	4.59667	2.53458	128.99	152.863	117.053	99.0169	bcc	birchmurnaghan	0.0199137	training set	3.1636	0.325657	50.892	-9194.6	2.94256	134.931	Train
Al0.25Co0.25Cu0.25Mn0.25	6.39107	7.18675	4.90612	2.06788	128.943	153.467	116.681	132.185	fcc	birchmurnaghan	-0.00197326	training set	3.66443	0.291772	62.3553	-2225	2.70618	161.098	Train
Al0.25Co0.25Cu0.25Zr0.25	4.90673	5.92003	4.52893	2.63031	118.329	138.502	108.242	89.5705	bcc	birchmurnaghan	0.022274	training set	3.20602	0.331289	44.9865	-3445.25	2.98428	119.78	Train
Al0.25Co0.25Cu0.25Fe0.25	5.64386	6.55056	4.74885	2.20617	145.975	173.698	132.113	136.201	fcc	birchmurnaghan	-0.00321905	training set	3.63261	0.303111	66.1667	-2282.07	2.68268	172.445	Train
Co0.25Cu0.25Fe0.25Hf0.25	3.58495	4.77818	3.90624	2.62947	140.503	168.067	126.722	98.7766	bcc	birchmurnaghan	0.0368165	training set	3.10539	0.331241	53.4341	-9709.58	2.88951	142.267	Train
Co0.25Cu0.25Fe0.25Mn0.25	3.40649	4.62241	4.26531	1.55635	132.582	177.469	110.139	155.613	fcc	birchmurnaghan	0.00946239	training set	3.58418	0.235405	85.188	-2739.98	2.64691	210.483	Train
Co0.25Cu0.25Fe0.25Ni0.25	3.05315	4.3124	4.77567	1.97307	170.026	217.483	146.298	153.488	fcc	birchmurnaghan	0.00632387	training set	3.56426	0.283212	86.1735	-2921.07	2.6322	221.158	Train
Co0.25Cu0.25Fe0.25Zr0.25	0.974266	2.39422	1.76246	4.87083	152.014	176.684	139.679	44.2981	bcc	birchmurnaghan	0.0414826	training set	3.14475	0.403923	31.2091	-3960.22	2.92781	87.6303	Train
Co0.25Cu0.25Hf0.25Zr0.25	2.28313	3.62689	5.16725	2.52044	123.598	153.696	108.548	81.8725	bcc	birchmurnaghan	0.0390578	training set	3.30237	0.324794	49.038	-10872.8	3.06421	129.931	Train
Co0.25Cu0.25Hf0.25Mn0.25	3.40147	4.61801	2.3584	2.55264	132.385	159.729	118.714	94.7042	bcc	birchmurnaghan	0.034981	training set	3.13284	0.326748	51.8622	-9652.5	2.91632	137.616	Train
Co0.25Cu0.25Mn0.25Zr0.25	66.2083	57.156	4.59991	5.49387	106.401	107.792	105.705	59.6262	bcc	birchmurnaghan	0.0394112	training set	3.17617	0.414196	19.3672	-3903.15	2.95565	54.778	Train
Al0.25Co0.25Cu0.25Ni0.25	4.42269	5.50389	4.37432	2.39531	168.181	201.221	151.661	136.385	fcc	birchmurnaghan	-0.00885461	training set	3.61183	0.316759	70.2125	-2406.1	2.66733	184.906	Train
Co0.25Cu0.25Mn0.25Ni0.25	3.15908	4.40558	4.53112	1.77643	146.013	190.668	123.685	147.55	fcc	birchmurnaghan	0.00684402	training set	3.58887	0.263006	82.1946	-2864	2.65037	207.625	Train
Cu0.3030303Fe0.3030303Mn0.09090909Ni0.3030303	3.48418	4.69027	4.59028	2.04653	152.911	191.914	133.409	137.203	fcc	birchmurnaghan	0.00608424	training set	3.59835	0.289904	74.717	-2907.53	2.65738	192.756	Train
Al0.25Cu0.25Fe0.25Hf0.25	4.76963	5.80234	4.05984	2.42268	118.189	140.36	107.104	96.4797	bcc	birchmurnaghan	0.022172	training set	3.19033	0.318578	48.7846	-9134.26	2.96403	128.653	Train
Al0.25Cu0.25Fe0.25Mn0.25	5.16818	6.14405	4.71914	1.79167	116.825	145.349	102.563	131.44	bcc	birchmurnaghan	-0.00303452	training set	2.9303	0.264706	65.2044	-2164.66	2.71984	164.929	Train
Al0.25Cu0.25Fe0.25Zr0.25	5.15538	6.1331	4.65621	2.53878	110.143	129.144	100.642	87.4024	bcc	birchmurnaghan	0.0242285	training set	3.23204	0.325912	43.384	-3384.91	3.00384	115.047	Train
Cu0.25Fe0.25Hf0.25Zr0.25	3.20202	4.44329	4.08308	2.54082	116.395	141.149	104.018	82.4914	bcc	birchmurnaghan	0.0404547	training set	3.32827	0.326035	45.8102	-10812.4	3.08434	121.492	Train
Cu0.25Fe0.25Hf0.25Mn0.25	3.5404	4.73934	4.25414	2.21456	113.182	139.683	99.9307	94.2009	bcc	birchmurnaghan	0.037449	training set	3.15615	0.30376	51.1079	-9592.17	2.92724	133.265	Train
Cu0.25Fe0.25Mn0.25Zr0.25	3.94125	5.08783	3.81155	2.3297	105.836	128.339	94.5842	85.8682	bcc	birchmurnaghan	0.0409194	training set	3.20078	0.312244	45.4288	-3842.81	2.97293	119.227	Train
Al0.25Cu0.25Fe0.25Ni0.25	5.62903	6.5379	4.32754	2.42849	148.577	174.245	135.743	125.86	fcc	birchmurnaghan	-0.00657038	training set	3.64566	0.31896	61.1809	-2345.76	2.69231	161.39	Train
Cu0.25Fe0.25Hf0.25Ni0.25	4.5516	5.6149	4.35572	2.82972	138.745	161.517	127.36	95.8943	bcc	birchmurnaghan	0.0351151	training set	3.11138	0.341925	49.0314	-9773.26	2.89485	131.593	Train
Cu0.25Fe0.25Mn0.25Ni0.25	3.75385	4.92517	3.27575	1.74925	128.273	165.369	109.726	137.026	fcc	birchmurnaghan	0.00735436	training set	3.61523	0.259914	73.3304	-2803.66	2.66984	184.78	Train
Cu0.25Fe0.25Ni0.25Zr0.25	2.55388	3.86982	4.73428	3.57806	122.764	142.99	112.651	58.7038	bcc	birchmurnaghan	0.0393221	training set	3.15399	0.372168	34.3102	-4023.91	2.9358	94.1589	Train
Cu0.3125Mn0.21875Ni0.21875Ti0.25	3.91072	5.06136	4.74234	2.46659	127.217	152.852	114.4	97.309	bcc	birchmurnaghan	0.00459856	training set	2.97007	0.321424	51.5762	-2633.17	2.7635	136.308	Train
Cu0.3125Mn0.3125Ni0.1875Ti0.1875	4.62066	5.67432	4.57875	2.34064	121.636	145.604	109.652	102.001	bcc	birchmurnaghan	0.00607142	training set	2.95531	0.313012	51.9671	-2648.61	2.74977	136.467	Train
Cu0.3030303Mn0.3030303Ti0.12121212V0.27272727	0.770552	2.18432	6.65078	1.75715	129.714	191.37	98.8857	101.008	bcc	birchmurnaghan	0.0121886	training set	2.94126	0.260821	73.8205	-2430.61	2.7367	186.149	Train
Cu0.25Hf0.25Mn0.25Zr0.25	3.7404	4.91348	4.03848	2.2973	104.074	127.027	92.5981	84.5824	bcc	birchmurnaghan	0.0369547	training set	3.36012	0.309932	45.3029	-10755.4	3.11381	118.687	Train
Cu0.43478261Nb0.04347826Ni0.26086957V0.26086957	6.69472	7.44461	4.59018	2.99077	163.97	185.014	153.448	117.496	fcc	birchmurnaghan	0.0129624	training set	3.70239	0.349584	54.8253	-3063.37	2.73421	147.983	Train
Al0.25Cu0.25Hf0.25Ni0.25	5.44183	6.37808	4.86121	2.81004	130.458	150.263	120.555	94.7411	bcc	birchmurnaghan	0.0179161	training set	3.17135	0.340935	46.4256	-9258.29	2.94952	124.507	Train
Al0.25Cu0.25Ni0.25Zr0.25	5.95316	6.81422	4.97276	2.88814	118.461	135.192	110.096	85.5051	bcc	birchmurnaghan	0.0197631	training set	3.21521	0.344791	41.0164	-3508.93	2.9914	110.317	Train
Cu0.25Hf0.25Ni0.25Zr0.25	2.69596	3.99641	4.87967	2.69902	123.62	150.082	110.389	79.3149	bcc	birchmurnaghan	0.0369075	training set	3.309	0.335112	45.8016	-10936.5	3.07224	122.301	Train
Cu0.25Hf0.25Mn0.25Ni0.25	4.33119	5.425	4.21759	2.58426	124.054	146.857	112.652	92.7832	bcc	birchmurnaghan	0.033249	training set	3.14112	0.328626	48.0034	-9716.19	2.92106	127.557	Train
Cu0.25Mn0.25Ni0.25Zr0.25	2.91418	4.18981	4.71413	3.26213	108.469	127.117	99.1449	58.5997	bcc	birchmurnaghan	0.0365774	training set	3.1857	0.360936	33.251	-3966.84	2.96386	90.505	Train
Fe0.05Mn0.15Ti0.5V0.3	0.00181757	1.03968	7.10202	2.41677	152.789	235.138	111.615	64.2123	bcc	birchmurnaghan	0.000336916	training set	3.06431	0.318189	63.2204	-1898.28	2.85119	166.673	Train
Fe0.05882353Mn0.58823529V0.29411765W0.05882353	0.00411428	1.06029	8.76867	1.78039	235.08	405.055	150.093	135.167	bcc	birchmurnaghan	0.00122644	training set	2.8849	0.263451	132.039	-3951.61	2.68426	333.648	Train
Fe0.06666667Mo0.13333333Ti0.66666667Zr0.13333333	1.00205	2.4222	3.85437	2.38115	123.686	164.46	103.3	74.0714	bcc	birchmurnaghan	0.0058807	training set	3.26844	0.315803	51.9439	-3355.17	3.04112	136.696	Train
Fe0.04761905Nb0.33333333V0.47619048W0.14285714	0.0696935	0.786302	4.57006	2.6194	194.42	308.725	137.267	67.4089	bcc	birchmurnaghan	0.0139409	training set	3.15992	0.330665	74.2232	-8169.23	2.94014	197.533	Train
Fe0.09090909Mn0.18181818Nb0.27272727V0.45454545	0.0864354	0.765226	5.7726	2.07493	192.419	337.573	119.842	83.3064	bcc	birchmurnaghan	0.0142301	training set	3.06879	0.292381	92.7352	-3598.36	2.85536	239.699	Train
Fe0.11111111Mo0.22222222V0.11111111W0.55555556	0.00165996	0.963493	4.41715	1.86885	257.2	444.84	163.38	135.592	bcc	birchmurnaghan	0.012111	training set	3.15366	0.272953	137.625	-20232.2	2.93432	350.379	Train
Fe0.11111111Hf0.14814815Nb0.37037037W0.37037037	0.00104891	0.970869	4.20819	2.16316	195.602	318.324	134.24	89.3607	bcc	birchmurnaghan	0.0122871	training set	3.25651	0.299719	90.4238	-19544.3	3.03002	235.051	Train
Fe0.10714286Mn0.32142857Ni0.21428571Ti0.35714286	0.39696	1.76386	4.87117	1.56033	114.762	184.577	79.8553	92.357	bcc	birchmurnaghan	-0.00197311	training set	2.95931	0.235961	73.5503	-2278.79	2.75349	181.811	Train
Fe0.11538462Mo0.38461538V0.38461538W0.11538462	0.0591995	0.801191	4.38762	1.96357	221.81	393.834	135.799	103.368	bcc	birchmurnaghan	0.0071261	training set	3.09275	0.282315	112.963	-7885.03	2.87765	289.708	Train
Fe0.15789474Ni0.52631579V0.21052632W0.10526316	6.54403	7.31669	5.41471	2.88329	190.001	215.6	177.202	140.473	fcc	birchmurnaghan	0.012405	training set	3.68356	0.344558	65.8973	-5828.07	2.7203	177.205	Train
Fe0.14814815Hf0.18518519Mo0.37037037Nb0.2962963	0.00929473	0.915779	4.3228	2.15976	179.397	296.15	121.02	80.1903	bcc	birchmurnaghan	0.0124618	training set	3.24625	0.299446	83.0632	-11251.6	3.02047	215.872	Train
Fe0.13333333Mo0.26666667Nb0.26666667W0.33333333	0.0155778	0.89237	4.40984	1.96283	231.295	399.52	147.183	112.589	bcc	birchmurnaghan	0.0112194	training set	3.19395	0.282245	117.838	-15327	2.97181	302.194	Train
Fe0.18181818Mo0.45454545Ti0.22727273V0.13636364	0.0235316	0.869427	4.41935	1.996	188.643	325.69	120.12	89.3644	bcc	birchmurnaghan	0.00445287	training set	3.10858	0.285346	94.5109	-4787.89	2.89238	242.958	Train
Fe0.12121212Nb0.3030303Ti0.3030303V0.27272727	0.0152052	1.11908	5.00296	2.28896	150.465	232.391	109.502	68.7613	bcc	birchmurnaghan	0.0112777	training set	3.17186	0.309328	65.7348	-3661.63	2.95126	172.137	Train
Fe0.20833333Hf0.125Ti0.41666667W0.25	0.193549	1.49027	3.84121	1.8813	146.884	228.85	105.901	91.6139	bcc	birchmurnaghan	0.0135744	training set	3.19222	0.274229	78.0757	-13093.4	2.9702	198.973	Train
Fe0.16666667Mn0.23333333Mo0.33333333V0.26666667	0.00100804	1.02941	6.69108	1.70527	191.189	338.101	117.733	113.424	bcc	birchmurnaghan	0.0130453	training set	3.02022	0.254734	112.117	-4174.98	2.81016	281.353	Train
Fe0.15625Mn0.3125Ni0.21875V0.3125	0.700527	2.10979	7.3866	1.89223	176.811	256.495	136.969	126.088	bcc	birchmurnaghan	-0.000938197	training set	2.86127	0.275337	93.4405	-2380.34	2.66226	238.336	Train
Fe0.19354839Mn0.22580645Mo0.32258065Ti0.25806452	0.00805929	1.08538	6.74021	1.66114	155.967	275.151	96.3752	97.0197	bcc	birchmurnaghan	0.00914092	training set	3.06113	0.249308	93.8914	-4066.06	2.84823	234.599	Train
Fe0.2Nb0.2Ti0.33333333W0.26666667	0.0209971	1.14132	4.17519	1.98391	167.917	272.166	115.792	89.2362	bcc	birchmurnaghan	0.0117842	training set	3.17728	0.284226	84.6392	-11208.1	2.9563	217.392	Train
Fe0.26923077Mn0.30769231Ni0.38461538Zr0.03846154	4.31599	5.41188	4.3937	1.41967	112.613	150.355	93.7422	153.192	fcc	birchmurnaghan	0.0131334	training set	3.64803	0.214776	79.3233	-2842.58	2.69407	192.72	Train
Fe0.23333333Mo0.2Ti0.33333333W0.23333333	0.00897808	1.09032	4.36819	1.92491	181.482	300.835	121.806	97.5994	bcc	birchmurnaghan	0.00930197	training set	3.12944	0.278589	94.2809	-10331	2.91179	241.093	Train
Fe0.29166667Mo0.41666667Ti0.08333333V0.20833333	0.00227392	1.04449	4.54512	1.95918	197.468	328.392	132.006	102.562	bcc	birchmurnaghan	0.0116461	training set	3.07032	0.281898	100.791	-4650.93	2.85677	258.409	Train
Fe0.28Ni0.04Ti0.28V0.4	0.0394048	0.834466	6.07591	2.08833	173.538	297.038	111.788	77.2923	bcc	birchmurnaghan	-0.00316216	training set	2.97574	0.29353	83.0992	-2072.03	2.76877	214.983	Train
Fe0.21212121Ni0.3030303Ti0.27272727V0.21212121	0.574196	1.97119	4.66948	2.25986	159.077	221.598	127.816	92.4308	bcc	birchmurnaghan	-0.00212449	training set	2.95672	0.307188	70.3924	-2331.33	2.75108	184.032	Train
Fe0.22580645Ti0.22580645V0.22580645W0.32258065	0.00263821	1.048	4.49067	1.88601	186.072	313.968	122.123	100.527	bcc	birchmurnaghan	0.0125741	training set	3.0929	0.274708	98.6588	-11801.4	2.87779	251.522	Train
Fe0.32Mn0.4Ti0.24W0.04	0.127469	1.38333	9.24241	1.57956	156.89	265.914	102.377	113.113	bcc	birchmurnaghan	0.0027232	training set	2.92482	0.238616	99.3247	-3444.64	2.7214	246.05	Train
Fe0.25806452Nb0.22580645Ti0.19354839V0.32258065	0.00211672	0.958874	5.64963	2.02039	157.728	264.475	104.355	76.7676	bcc	birchmurnaghan	0.0122008	training set	3.09124	0.287571	78.0681	-3326.25	2.87624	201.036	Train
Fe0.25806452Ni0.22580645Ti0.19354839V0.32258065	0.284563	1.61976	4.59628	2.1384	164.247	240.964	125.888	93.1976	bcc	birchmurnaghan	-0.00157014	training set	2.9421	0.297713	76.8085	-2286.83	2.73748	199.351	Train
Fe0.34615385Mn0.38461538Ni0.19230769V0.07692308	3.39725	4.61432	7.0345	1.36884	132.637	183.75	107.08	176.89	fcc	birchmurnaghan	0.00130339	training set	3.54808	0.206259	96.8968	-2503.93	2.62025	233.765	Train
Fe0.25714286Mo0.17142857Nb0.28571429Ti0.28571429	0.0055883	1.07061	4.40178	2.06296	155.998	252.778	107.607	77.7107	bcc	birchmurnaghan	0.0111975	training set	3.16946	0.291344	75.6184	-4714.08	2.94902	195.299	Train
Fe0.28125Mo0.1875Ti0.21875V0.3125	0.0157946	0.891666	6.31867	1.97541	179.445	309.189	114.573	86.7662	bcc	birchmurnaghan	0.00324665	training set	3.02802	0.283432	90.8396	-3205.15	2.81742	233.173	Train
Fe0.33333333Mo0.37037037Ti0.25925926Zr0.03703704	0.033434	1.18143	4.49526	1.97745	169.689	273.216	117.925	91.7326	bcc	birchmurnaghan	0.012255	training set	3.11416	0.283623	85.8118	-4555.33	2.89756	220.3	Train
Al0.25Fe0.25Hf0.25Zr0.25	3.97092	5.11354	3.87181	2.48517	112.207	134.499	101.061	85.4938	bcc	birchmurnaghan	0.0144593	training set	3.37024	0.322601	45.1508	-10106.4	3.12442	119.433	Train
Al0.25Fe0.25Hf0.25Mn0.25	2.87312	4.15351	3.85516	2.2036	104.76	131.569	91.3558	83.5136	bcc	birchmurnaghan	0.0164252	training set	3.19894	0.302912	47.5404	-8886.08	2.96231	123.882	Train
Al0.25Fe0.25Mn0.25Ta0.25	2.23873	3.58681	4.2708	1.718	124.026	168.642	101.718	120.021	bcc	birchmurnaghan	0.0168177	not included	3.11172	0.256256	72.1919	-9150.23	2.89529	181.383	Train
Al0.25Fe0.25Mn0.25Zr0.25	3.66426	4.84725	4.41229	2.02539	101.061	126.563	88.3101	92.7116	bcc	birchmurnaghan	0.0194367	training set	3.24081	0.288021	49.897	-3136.73	3.00421	128.537	Train
Fe0.3125Mn0.1875Mo0.25V0.25	0.0880023	1.30994	6.24099	1.74861	182.332	300.584	123.206	116.178	bcc	birchmurnaghan	0.0137191	training set	2.9908	0.25984	104.273	-3729.33	2.78278	262.734	Train
Fe0.33333333Mn0.2Ni0.2V0.26666667	1.53061	2.93477	5.82762	2.03674	169.77	228.03	140.64	128.234	bcc	birchmurnaghan	-0.000552278	training set	2.8611	0.289036	83.3539	-2427.07	2.66211	214.892	Train
Fe0.3030303Mn0.21212121Mo0.24242424V0.24242424	0.0971671	1.32791	6.44497	1.72654	180.355	297.858	121.604	117.025	bcc	birchmurnaghan	0.0136901	training set	2.9863	0.257267	104.46	-3684.6	2.7786	262.669	Train
Fe0.45454545Mn0.45454545Ni0.04545455Ti0.04545455	3.10555	4.35852	9.20754	1.41321	147.041	203.956	118.584	186.048	fcc	birchmurnaghan	0.00242599	training set	3.53978	0.213721	104.048	-2426.23	2.61412	252.569	Train
Fe0.27027027Mn0.27027027Ni0.21621622Ti0.24324324	1.28859	2.704	4.73946	1.85911	131.841	183.932	105.795	105.64	bcc	birchmurnaghan	-0.00133445	training set	2.92338	0.271944	70.9162	-2386.65	2.72006	180.403	Train
Fe0.25Hf0.25Mn0.25Zr0.25	1.76727	3.15585	3.87634	1.95605	102.397	137.4	84.8949	82.8496	bcc	birchmurnaghan	0.0340136	training set	3.34703	0.2816	52.3488	-10564.3	3.08755	134.181	Train
Fe0.38461538Nb0.23076923Ti0.26923077V0.11538462	0.0604468	1.25103	4.6135	1.94601	144.18	230.55	100.994	81.0396	bcc	birchmurnaghan	0.0135073	training set	3.09929	0.280638	74.0899	-3416.22	2.88373	189.765	Train
Al0.25Fe0.25Hf0.25Ni0.25	3.97879	5.12036	4.08026	2.42056	129.355	155.717	116.174	101.237	bcc	birchmurnaghan	0.0156905	training set	3.15845	0.318439	53.4403	-9067.17	2.93459	140.916	Train
Al0.25Fe0.25Mn0.25Ni0.25	6.26407	7.07879	6.13661	1.70316	112.291	138.493	99.1907	139.106	fcc	birchmurnaghan	-0.0076772	training set	3.64581	0.25448	65.9311	-2097.57	2.69242	165.418	Train
Al0.25Fe0.25Ni0.25Zr0.25	4.28082	5.38153	4.59571	2.53609	121.762	144.691	110.298	92.5422	bcc	birchmurnaghan	0.0191119	training set	3.19895	0.325749	48.0118	-3317.82	2.97375	127.303	Train
Fe0.25Hf0.25Ni0.25Zr0.25	1.54326	2.94668	4.20613	2.43934	125.144	160.914	107.26	79.0509	bcc	birchmurnaghan	0.034906	training set	3.30093	0.319669	51.3026	-10745.3	3.05893	135.405	Train
Fe0.25Hf0.25Mn0.25Ni0.25	2.68362	3.98544	4.31393	2.1927	124.891	157.855	108.409	98.5326	bcc	birchmurnaghan	0.0312068	training set	3.12458	0.302061	56.9577	-9525.07	2.89986	148.325	Train
Fe0.25Mn0.25Ni0.25Zr0.25	2.97932	4.24732	3.14871	2.34698	119.826	148.215	105.632	90.4309	bcc	birchmurnaghan	0.0359753	training set	3.16892	0.313455	51.0555	-3775.72	2.94486	134.118	Train
Hf0.04761905Nb0.47619048Ti0.0952381W0.38095238	0.0162363	0.890249	3.86637	2.37027	204.108	327.216	142.554	82.1978	bcc	birchmurnaghan	0.000951516	training set	3.26842	0.315062	86.1116	-17536.8	3.0411	226.484	Train
Hf0.1Mo0.1Nb0.5W0.3	0.0498252	0.815939	3.80759	2.39079	202.861	330.672	138.956	78.2143	bcc	birchmurnaghan	0.000348193	training set	3.27829	0.316455	84.8512	-17349.7	3.05029	223.405	Train
Hf0.09090909Nb0.27272727Ti0.45454545W0.18181818	0.306568	1.64907	4.08167	2.37152	155.83	220.761	123.365	80.307	bcc	birchmurnaghan	0.00478392	training set	3.28753	0.315147	65.709	-11478.7	3.05888	172.834	Train
Hf0.06451613Nb0.32258065V0.32258065W0.29032258	0.0225307	0.872043	4.00288	2.5064	201.488	317.849	143.308	76.1037	bcc	birchmurnaghan	0.0113392	training set	3.2154	0.323927	80.3897	-14409.5	2.99177	212.86	Train
Hf0.23529412Mn0.05882353V0.11764706W0.58823529	2.43406e-05	1.00451	4.97514	2.03279	216.518	358.151	145.701	106.705	bcc	birchmurnaghan	0.0125417	training set	3.22936	0.288684	106.513	-26496.2	3.00475	274.522	Train
Hf0.16666667Mo0.04166667W0.375Zr0.41666667	0.183066	1.47424	3.82699	2.28148	160.652	235.056	123.45	82.2673	bcc	birchmurnaghan	0.0118699	training set	3.3804	0.308782	70.4158	-20504.2	3.14529	184.318	Train
Hf0.18181818Nb0.09090909Ti0.27272727W0.45454545	0.0947924	1.32332	4.06602	2.18835	190.624	288.812	141.53	97.4502	bcc	birchmurnaghan	0.00556005	training set	3.2713	0.30172	87.1085	-21369.5	3.04378	226.782	Train
Hf0.16666667Nb0.41666667Ti0.33333333Zr0.08333333	0.817487	2.23351	3.78243	2.50739	132.468	176.009	110.698	72.9358	bcc	birchmurnaghan	0.00620899	training set	3.36951	0.323989	52.8311	-9366.16	3.13516	139.896	Train
Hf0.18518519Nb0.37037037Ni0.07407407W0.37037037	0.00336303	1.05436	4.25177	2.26866	197.82	310.448	141.506	89.0628	bcc	birchmurnaghan	0.0114413	training set	3.27797	0.30784	87.1968	-20631.7	3.04999	228.079	Train
Hf0.26315789Nb0.52631579Ti0.15789474W0.05263158	0.295279	1.63411	3.70199	2.43199	148.238	208.798	117.957	74.2223	bcc	birchmurnaghan	0.0048735	training set	3.36318	0.319189	60.9534	-13941.9	3.12927	160.818	Train
Hf0.18518519Nb0.37037037Ti0.22222222Zr0.22222222	1.08797	2.5079	3.58649	2.51166	126.436	165.132	107.088	72.7838	bcc	birchmurnaghan	0.00690162	training set	3.41423	0.324253	50.3396	-10420.7	3.17677	133.325	Train
Hf0.25Nb0.5V0.2Zr0.05	0.166068	1.44758	4.71075	2.44904	143.387	205.931	112.116	67.9027	bcc	birchmurnaghan	0.0136101	training set	3.34467	0.320298	58.5483	-12109.1	3.11205	154.602	Train
Hf0.25Ni0.2Ti0.5V0.05	1.70888	3.10166	4.09443	2.26669	120.11	155.919	102.205	83.3001	bcc	birchmurnaghan	0.0124288	training set	3.25735	0.307694	52.9891	-9106.03	3.0308	138.587	Train
Hf0.31578947Mo0.05263158Ti0.10526316W0.52631579	0.0585054	1.24652	4.19941	2.13104	202.569	313.621	147.042	103.822	bcc	birchmurnaghan	0.00628358	training set	3.28506	0.297108	95.0563	-27151	3.05658	246.597	Train
Hf0.1875Mo0.1875Nb0.3125V0.3125	0.00120117	0.968858	4.2781	2.57174	173.015	264.435	127.305	66.4296	bcc	birchmurnaghan	0.0132105	training set	3.25322	0.327887	67.2756	-10175.8	3.02696	178.669	Train
Hf0.1875Mo0.25Nb0.3125V0.25	0.0107522	0.909716	4.34353	2.55095	177.703	276.01	128.55	67.0735	bcc	birchmurnaghan	0.0105896	training set	3.25674	0.326647	69.6614	-10560.2	3.03024	184.832	Train
Hf0.25Mo0.41666667Nb0.08333333Zr0.25	0.021608	1.14349	3.97298	2.37863	159.14	241.451	117.984	70.5916	bcc	birchmurnaghan	0.00674085	training set	3.35661	0.315632	66.904	-13359.7	3.12316	176.042	Train
Hf0.22222222Mo0.37037037Nb0.18518519W0.22222222	0.032802	0.847771	4.18182	2.23112	209.508	347.747	140.388	87.8961	bcc	birchmurnaghan	0.00125256	training set	3.26747	0.305027	93.9023	-18299.2	3.04022	245.09	Train
Hf0.26086957Nb0.2173913Ti0.08695652W0.43478261	0.0429228	1.20786	3.95586	2.19678	192.695	297.127	140.479	94.6039	bcc	birchmurnaghan	0.00534253	training set	3.29958	0.30238	87.717	-23743.3	3.07009	228.482	Train
Hf0.19354839Nb0.32258065Ti0.25806452W0.22580645	0.177493	1.46559	4.05779	2.32109	164.572	239.755	126.98	82.641	bcc	birchmurnaghan	0.0057533	training set	3.31235	0.311635	70.903	-16066.1	3.08198	185.998	Train
Hf0.29166667Mn0.04166667Mo0.41666667Nb0.25	0.00261032	0.954435	3.86013	2.16744	171.132	279.394	117.001	77.4966	bcc	birchmurnaghan	0.00500262	training set	3.29384	0.300062	78.9559	-14194	3.06475	205.295	Train
Hf0.21875Mo0.1875Nb0.28125W0.3125	0.00733509	0.924814	4.06503	2.27032	204.063	329.661	141.265	87.1159	bcc	birchmurnaghan	0.0022163	training set	3.28334	0.307962	89.883	-20347.8	3.05498	235.127	Train
Hf0.24137931Mo0.20689655Ti0.20689655V0.34482759	0.159169	1.43651	4.26129	2.41567	154.775	223.534	120.396	74.0794	bcc	birchmurnaghan	0.0141098	training set	3.23513	0.318116	64.0715	-10000.7	3.01013	168.907	Train
Hf0.22580645Mo0.25806452Nb0.19354839Zr0.32258065	0.158674	1.43571	3.55823	2.40763	142.525	206.074	110.75	68.4283	bcc	birchmurnaghan	0.00687906	training set	3.39907	0.317583	59.197	-12714.1	3.16266	155.994	Train
Hf0.24137931Mo0.31034483Nb0.34482759Zr0.10344828	0.00171766	1.03856	4.12419	2.43939	166.772	255.881	122.217	69.4086	bcc	birchmurnaghan	0.00409508	training set	3.33911	0.319672	68.3661	-13195.3	3.10687	180.442	Train
Hf0.21212121Mo0.27272727Ti0.21212121Zr0.3030303	0.516336	1.90548	3.76965	2.42042	135.287	185.948	109.956	72.4	bcc	birchmurnaghan	0.00819381	training set	3.38537	0.318429	55.894	-11154.8	3.14992	147.385	Train
Hf0.21212121Mo0.3030303Nb0.18181818Zr0.3030303	0.0737407	1.28051	3.7249	2.41776	148.519	219.137	113.21	67.8209	bcc	birchmurnaghan	0.00691059	training set	3.38282	0.318254	61.4284	-12417.8	3.14754	161.956	Train
Hf0.21212121Ti0.27272727V0.21212121W0.3030303	0.240828	1.55943	3.95707	2.25685	169.379	246.061	131.038	89.6854	bcc	birchmurnaghan	0.0132841	training set	3.24971	0.306964	75.0509	-17097.6	3.02369	196.178	Train
Hf0.26666667Mn0.16666667Mo0.23333333Nb0.33333333	0.0251297	1.15556	3.08517	1.91166	143.384	235.083	97.535	79.4727	bcc	birchmurnaghan	0.0133745	training set	3.28945	0.277282	75.0052	-12864	3.06067	191.606	Train
Hf0.24242424Mo0.18181818Nb0.3030303V0.27272727	0.00638298	1.07564	4.17457	2.51611	167.393	252.3	124.939	68.4975	bcc	birchmurnaghan	0.0133477	training set	3.27602	0.324527	66.5283	-11620.7	3.04817	176.237	Train
Hf0.23529412Mo0.20588235Ti0.26470588Zr0.29411765	1.09469	2.51456	3.47763	2.44201	126.691	166.507	106.783	75.0898	bcc	birchmurnaghan	0.00824741	training set	3.40123	0.319842	51.8798	-11361.8	3.16467	136.946	Train
Hf0.34782609Nb0.43478261Ti0.08695652W0.13043478	0.312876	1.65736	3.82894	2.36057	154.44	218.898	122.212	80.1216	bcc	birchmurnaghan	0.00541312	training set	3.36814	0.314395	65.4252	-18210.8	3.13388	171.989	Train
Hf0.33333333Mn0.14814815Mo0.37037037W0.14814815	0.00638405	1.07565	3.51537	1.79985	161.937	276.766	104.523	92.636	bcc	birchmurnaghan	0.0141837	training set	3.25461	0.265609	89.9726	-18210.3	3.02825	227.74	Train
Hf0.28125Mn0.21875Mo0.1875Ti0.3125	0.545389	1.93867	2.98562	1.74045	115.491	175.018	85.7281	86.5516	bcc	birchmurnaghan	0.0138977	training set	3.26491	0.258895	66.357	-11075.8	3.03783	167.073	Train
Hf0.24324324Mn0.21621622Mo0.27027027Ti0.27027027	0.191196	1.4867	2.95706	1.6845	122.797	199.437	84.4765	85.4558	bcc	birchmurnaghan	0.0128919	training set	3.23787	0.25221	72.8979	-10516.2	3.01267	182.567	Train
Hf0.26470588Mo0.17647059Nb0.26470588V0.29411765	0.0201103	1.13811	4.4083	2.49081	164.788	246.413	123.976	69.6732	bcc	birchmurnaghan	0.0145972	training set	3.27609	0.322955	66.1585	-11996.6	3.04824	175.05	Train
Hf0.26470588Mo0.17647059Nb0.26470588W0.29411765	4.45073e-06	1.00193	3.85416	2.22584	194.328	310.601	136.192	87.3729	bcc	birchmurnaghan	0.00325084	training set	3.29629	0.304624	87.3056	-20962.1	3.06703	227.802	Train
Hf0.27272727Mo0.3030303Nb0.21212121Zr0.21212121	0.0696319	1.27164	3.76938	2.3948	152.964	226.699	116.096	70.3237	bcc	birchmurnaghan	0.00605125	training set	3.37285	0.316725	63.8732	-13821.4	3.13827	168.207	Train
Hf0.25714286Nb0.22857143V0.22857143W0.28571429	0.0375857	1.19333	4.08423	2.29495	181.009	275.594	133.716	84.6537	bcc	birchmurnaghan	0.014035	training set	3.27657	0.309762	78.8725	-19212.6	3.04869	206.608	Train
Hf0.35714286Mo0.17857143Ti0.10714286Zr0.35714286	1.66094	3.057	2.57168	2.42057	120.938	155.002	103.906	78.1002	bcc	birchmurnaghan	0.00691216	training set	3.4532	0.318439	49.9628	-14983.3	3.21303	131.746	Train
Hf0.32258065Nb0.29032258W0.32258065Zr0.06451613	0.111014	1.35391	3.76522	2.21614	171.989	258.279	128.845	87.6215	bcc	birchmurnaghan	0.00658737	training set	3.3469	0.303881	77.6077	-22856.4	3.11412	202.382	Train
Hf0.33333333Nb0.33333333Ti0.2V0.13333333	0.939939	2.35946	4.11369	2.37915	129.049	172.303	107.422	76.5426	bcc	birchmurnaghan	0.011752	training set	3.35952	0.315667	54.2416	-13207	3.12586	142.728	Train
Hf0.37037037Mn0.11111111Mo0.14814815W0.37037037	0.043485	1.20934	3.44539	1.84666	171.148	281.407	116.018	100.005	bcc	birchmurnaghan	0.0142604	training set	3.27583	0.270641	92.6796	-24593.7	3.04799	235.525	Train
Hf0.47619048Mo0.19047619Nb0.14285714Ti0.19047619	0.84818	2.26539	3.49603	2.34549	138.405	186.625	114.295	81.9276	bcc	birchmurnaghan	0.00577957	training set	3.38054	0.313351	59.0088	-17356.2	3.14542	154.999	Train
Hf0.3125Mo0.1875Ti0.28125V0.21875	0.536494	1.92856	4.82851	2.36864	140.861	194.376	114.104	77.4049	bcc	birchmurnaghan	0.0129426	training set	3.28561	0.31495	59.4694	-11839.2	3.05709	156.399	Train
Hf0.33333333Mo0.2V0.23333333W0.23333333	0.0251092	1.15549	3.96406	2.22818	184.085	285.093	133.581	87.5354	bcc	birchmurnaghan	0.0136334	training set	3.26225	0.304803	82.6167	-19676	3.03536	215.597	Train
Hf0.28571429Mo0.22857143Ti0.28571429W0.2	0.152047	1.4249	3.87526	2.19884	167.574	249.758	126.483	87.8278	bcc	birchmurnaghan	0.00541459	training set	3.29082	0.302541	76.2103	-17437.5	3.06194	198.534	Train
Hf0.35714286Mo0.32142857Nb0.25Ti0.07142857	0.0499908	1.22599	4.06126	2.33182	163.276	245.899	121.965	75.9709	bcc	birchmurnaghan	0.00370974	training set	3.33251	0.312394	70.0209	-15420.4	3.10074	183.79	Train
Hf0.29411765Mo0.26470588V0.23529412W0.20588235	0.00205201	1.04222	4.02988	2.25054	190.374	300.398	135.362	86.0013	bcc	birchmurnaghan	0.0120152	training set	3.24664	0.306492	84.5905	-18124.3	3.02083	221.034	Train
Hf0.28571429Mo0.25714286W0.2Zr0.25714286	0.090953	1.3158	3.8285	2.25679	163.264	245.087	122.352	80.7475	bcc	birchmurnaghan	0.00893072	training set	3.35929	0.306959	72.3434	-19011.3	3.12565	189.1	Train
Hf0.66666667Nb0.06666667Ni0.06666667Zr0.2	6.08258	6.9244	1.27002	2.72937	119.3	136.935	110.483	91.5845	bcc	birchmurnaghan	0.00706931	training set	3.50037	0.336746	43.7098	-22299.8	3.25692	116.858	Train
Hf0.43478261Nb0.08695652V0.04347826Zr0.43478261	5.8716	6.74474	1.59796	2.72896	111.298	128.05	102.922	84.7433	bcc	birchmurnaghan	0.00520526	training set	3.52458	0.336724	40.7839	-17003.8	3.27944	109.034	Train
Hf0.52631579Ni0.05263158Ti0.15789474W0.26315789	0.988924	2.40899	3.48399	2.21561	148.555	201.359	122.153	95.4034	bcc	birchmurnaghan	0.012881	training set	3.3628	0.30384	67.0493	-24846.8	3.12892	174.843	Train
Hf0.32258065Ti0.19354839W0.22580645Zr0.25806452	1.37448	2.78653	3.25262	2.3767	135.396	176.486	114.851	85.8746	bcc	birchmurnaghan	0.0106239	training set	3.40806	0.315501	56.9679	-19218.7	3.17103	149.883	Train
Mn0.05Mo0.2Ni0.25Ti0.5	0.230148	1.54421	4.1737	2.14426	148.244	219.298	112.718	82.291	bcc	birchmurnaghan	0.00252467	training set	3.10654	0.298192	69.1353	-3349.93	2.89048	179.502	Train
Mn0.0625Mo0.25Ti0.625V0.0625	0.092406	1.31866	3.76892	2.16092	138.741	211.264	102.479	71.7254	bcc	birchmurnaghan	-0.00151771	training set	3.1796	0.299539	64.2045	-3358.47	2.95846	166.872	Train
Mn0.11764706Mo0.17647059Ni0.11764706Ti0.58823529	0.12219	1.37405	3.88846	1.87448	128.247	203.649	90.5462	77.7045	bcc	birchmurnaghan	0.000339796	training set	3.13061	0.273532	68.4174	-3061.9	2.91288	174.263	Train
Mn0.1Mo0.3Ni0.1Ti0.5	0.0256137	1.15716	4.1265	1.9566	146.704	238.295	100.908	79.4889	bcc	birchmurnaghan	0.00118526	training set	3.13741	0.281653	74.979	-3819.47	2.9192	192.194	Train
Mn0.1Ni0.5Ti0.15V0.25	1.75142	3.14116	4.61608	2.54278	168.185	212.538	146.009	104.49	bcc	birchmurnaghan	-0.00205043	training set	2.91989	0.326155	66.1422	-2483.37	2.71681	175.43	Train
Mn0.10714286Mo0.21428571V0.35714286W0.32142857	0.0825271	0.769896	4.42823	1.90753	242.075	439.991	143.117	114.281	bcc	birchmurnaghan	0.00699294	training set	3.10425	0.276872	126.905	-13048.2	2.88835	324.082	Train
Mn0.125Mo0.41666667Nb0.41666667Ti0.04166667	0.170463	0.687494	6.05921	1.99166	200.459	368.396	116.491	86.5917	bcc	birchmurnaghan	0.0047095	training set	3.20371	0.284946	100.649	-6920.81	2.98089	258.658	Train
Mn0.11111111Nb0.33333333W0.37037037Zr0.18518519	0.00815862	0.920874	3.96444	2.07961	176.489	295.382	117.043	82.1137	bcc	birchmurnaghan	0.0140961	training set	3.27394	0.292784	84.8667	-16081.4	3.04624	219.429	Train
Mn0.1875Ti0.625V0.0625W0.125	0.08321	1.30027	5.06954	1.76575	120.859	198.828	81.8753	76.0349	bcc	birchmurnaghan	0.0035824	training set	3.13882	0.261801	68.4465	-5639.44	2.92052	172.732	Train
Mn0.19047619Mo0.23809524V0.47619048W0.0952381	0.143024	0.709254	4.23311	1.99591	230.401	419.469	135.867	100.573	bcc	birchmurnaghan	0.00396321	training set	3.0447	0.285338	115.436	-6375.57	2.83294	296.75	Train
Mn0.17391304Mo0.30434783Nb0.43478261Zr0.08695652	0.0837545	0.768415	5.558	1.96133	165.595	297.421	99.6826	75.9726	bcc	birchmurnaghan	0.0122258	training set	3.23377	0.282104	84.43	-6814.23	3.00886	216.496	Train
Mn0.27777778Mo0.55555556Ti0.11111111W0.05555556	0.00593268	0.932116	4.98068	1.68172	188.254	343.939	110.412	108.837	bcc	birchmurnaghan	0.0115572	training set	3.11509	0.251868	111.941	-7134.96	2.89843	280.272	Train
Mn0.19354839Mo0.32258065Ti0.19354839W0.29032258	0.0391597	0.834935	6.63174	1.72488	211.567	393.794	120.454	114.111	bcc	birchmurnaghan	0.00762264	training set	3.13295	0.257071	122.656	-12765.2	2.91505	308.375	Train
Mn0.23076923Ni0.38461538Ti0.07692308V0.30769231	1.05206	2.47222	4.46711	2.02573	154.037	212.995	124.557	109.318	bcc	birchmurnaghan	-0.000369192	training set	2.90014	0.288051	76.0402	-2420.39	2.69843	195.887	Train
Mn0.22580645Mo0.25806452Ti0.32258065V0.19354839	0.0769058	0.776868	8.08562	2.22714	191.716	325.245	124.952	77.8005	bcc	birchmurnaghan	0.000842519	training set	3.07315	0.304724	86.0818	-3531.5	2.85941	224.626	Train
Mn0.19444444Mo0.25Ni0.27777778Ti0.27777778	0.468834	1.85022	4.23981	2.00941	152	221.779	117.11	96.8301	bcc	birchmurnaghan	0.0112345	training set	3.05871	0.286575	75.6442	-3794.65	2.84598	194.644	Train
Mn0.21875Nb0.3125Ti0.15625W0.3125	0.0412807	0.830931	8.24888	1.78685	185.355	339.912	108.076	96.3201	bcc	birchmurnaghan	0.0130159	training set	3.17785	0.264171	103.733	-13269.8	2.95683	262.272	Train
Mn0.21875Ti0.21875V0.25W0.3125	0.0212777	0.875412	6.12288	2.04332	211.666	361.261	136.869	98.2177	bcc	birchmurnaghan	0.00860902	training set	3.08429	0.289621	103.589	-11462.8	2.86978	267.181	Train
Mn0.23529412Mo0.29411765Ni0.20588235Ti0.26470588	0.248932	1.57084	4.2479	1.84719	148.756	230.679	107.794	96.5164	bcc	birchmurnaghan	0.0118966	training set	3.06962	0.270697	80.5309	-4005.43	2.85613	204.661	Train
Mn0.25806452Mo0.32258065Ti0.19354839V0.22580645	0.122363	0.727614	6.95416	2.02387	209.225	375.983	125.846	91.0016	bcc	birchmurnaghan	0.00236562	training set	3.05611	0.287884	103.379	-3966.18	2.84356	266.279	Train
Mn0.4Ti0.5W0.05Zr0.05	0.000111194	0.99042	11.1421	1.54499	123.194	230.126	69.7273	79.4311	bcc	birchmurnaghan	0.00692198	training set	3.07854	0.233805	79.7375	-3757.28	2.86442	196.761	Train
Mn0.3Mo0.33333333Ti0.33333333W0.03333333	0.0649337	0.792869	9.55413	1.8108	183.401	338.602	105.8	92.2909	bcc	birchmurnaghan	0.0036002	training set	3.08537	0.266805	101.282	-5059.86	2.87078	256.608	Train
Mn0.3Ni0.33333333Ti0.2V0.16666667	0.786483	2.20108	4.85953	1.83609	134.828	195.88	104.302	100.785	bcc	birchmurnaghan	-0.000920414	training set	2.92782	0.269524	73.4321	-2367.81	2.72419	186.448	Train
Mn0.34482759Mo0.34482759Ti0.10344828V0.20689655	0.0613725	0.797981	8.28173	1.69574	201.379	382.659	110.739	108.493	bcc	birchmurnaghan	0.00716606	training set	3.03355	0.253583	118.756	-4160.31	2.82256	297.74	Train
Mn0.32258065Mo0.25806452Ni0.19354839Ti0.22580645	0.358207	1.71563	4.49211	1.73063	139.267	216.927	100.436	99.9272	bcc	birchmurnaghan	0.0129991	training set	3.04872	0.257748	80.4715	-3811.76	2.83668	202.426	Train
Mn0.37037037Ti0.33333333V0.25925926W0.03703704	0.109005	0.740623	7.37908	2.37774	202.08	337.731	134.255	75.3494	bcc	birchmurnaghan	-0.00269396	training set	2.9952	0.315571	84.9884	-3143.75	2.78688	223.616	Train
Mo0.04545455Ni0.27272727Ti0.22727273V0.45454545	0.0937705	1.32133	4.37998	2.39303	170.527	250.923	130.329	79.6721	bcc	birchmurnaghan	0.0021944	training set	3.01096	0.316605	71.2601	-2451.22	2.80155	187.643	Train
Mo0.04761905Ti0.0952381V0.47619048W0.38095238	0.0212344	0.87553	4.55254	2.31896	219.456	356.11	151.129	89.7333	bcc	birchmurnaghan	0.00625685	training set	3.12378	0.311484	94.6356	-13742.8	2.90652	248.226	Train
Mo0.06896552Nb0.31034483Ti0.27586207W0.34482759	0.000531238	0.97918	3.99777	2.29193	198.734	315.817	140.193	85.9838	bcc	birchmurnaghan	0.000589116	training set	3.2411	0.309543	86.7105	-14542.2	3.01568	227.102	Train
Mo0.14285714Nb0.47619048V0.23809524W0.14285714	0.154978	0.699447	4.33455	2.71493	202.56	325.778	140.951	64.6382	bcc	birchmurnaghan	0.00608487	training set	3.22004	0.335972	74.6096	-9849.97	2.99608	199.353	Train
Mo0.25Nb0.5Ti0.05V0.2	0.185826	0.676366	4.47192	2.80742	193.12	309.017	135.171	58.7917	bcc	birchmurnaghan	0.00442477	training set	3.22743	0.340802	68.7892	-6310.39	3.00296	184.466	Train
Mo0.15151515Ti0.3030303V0.27272727W0.27272727	2.28602e-05	0.995645	3.76743	2.27672	197.128	312.876	139.254	86.4331	bcc	birchmurnaghan	0.00317609	training set	3.15897	0.308433	86.5842	-11061.1	2.93926	226.579	Train
Mo0.18181818Nb0.27272727V0.24242424W0.3030303	0.140775	0.711161	4.4703	2.36793	231.984	392.187	151.883	85.4475	bcc	birchmurnaghan	0.00349303	training set	3.18952	0.314901	97.9693	-13841	2.96768	257.64	Train
Mo0.2Nb0.33333333V0.26666667Zr0.2	0.030605	0.852544	4.64461	2.8098	172.59	262.713	127.529	57.625	bcc	birchmurnaghan	0.0146585	training set	3.2756	0.340923	61.4243	-6116.63	3.04778	164.731	Train
Mo0.25Ni0.125Ti0.20833333W0.41666667	0.00614252	1.07415	4.34288	2.05536	226.669	367.535	156.236	113.483	bcc	birchmurnaghan	0.0119038	training set	3.16315	0.290681	110.282	-16240	2.94315	284.677	Train
Mo0.19354839Ni0.16129032Ti0.32258065W0.32258065	0.0438812	1.21038	4.26648	2.12951	201.324	313.738	145.117	102.048	bcc	birchmurnaghan	0.0115929	training set	3.15575	0.296983	94.5398	-13024.9	2.93627	245.233	Train
Mo0.20689655Ni0.20689655Ti0.24137931V0.34482759	0.0275754	1.16351	4.35796	2.30778	178.138	272.121	131.147	82.0127	bcc	birchmurnaghan	0.00604318	training set	3.06651	0.310686	77.1901	-3368.13	2.85324	202.344	Train
Mo0.33333333Nb0.47619048Ni0.0952381Ti0.0952381	0.0464889	0.821593	4.37777	2.31348	193.676	319.258	130.886	77.3827	bcc	birchmurnaghan	0.00724679	training set	3.22864	0.311093	83.7167	-6784.58	3.00408	219.521	Train
Mo0.25Nb0.1875Ti0.3125W0.25	0.00980929	0.913582	4.05991	2.26634	200.676	325.317	138.356	85.4019	bcc	birchmurnaghan	-0.00162009	training set	3.22	0.307668	88.5465	-12077.2	2.99605	231.579	Train
Mo0.375Nb0.125Ti0.41666667Zr0.08333333	0.00297765	1.05107	4.22394	2.45654	167.606	255.899	123.46	69.6017	bcc	birchmurnaghan	0.000500143	training set	3.24946	0.32078	68.2287	-5302.22	3.02346	180.23	Train
Mo0.27272727Nb0.21212121Ti0.21212121V0.3030303	0.0440558	0.825872	4.29605	2.58308	183.052	289.027	130.065	65.6409	bcc	birchmurnaghan	0.0043788	training set	3.17868	0.328557	70.866	-4762.07	2.9576	188.299	Train
Mo0.27272727Nb0.3030303Ti0.24242424V0.18181818	0.033377	0.846552	4.29258	2.57518	180.254	283.389	128.687	65.4819	bcc	birchmurnaghan	0.00312771	training set	3.2116	0.328091	69.9968	-5284.63	2.98823	185.924	Train
Mo0.39130435Ni0.08695652V0.08695652W0.43478261	0.000789027	0.974684	4.41001	1.9255	258.758	440.716	167.779	133.013	bcc	birchmurnaghan	0.0136627	training set	3.15682	0.278647	134.385	-17667.4	2.93726	343.661	Train
Mo0.28125Ti0.1875W0.3125Zr0.21875	0.00180007	0.962012	4.40164	2.31603	198.401	315.305	139.949	84.3472	bcc	birchmurnaghan	0.00642855	training set	3.26571	0.311276	85.6641	-14262	3.03858	224.658	Train
Mo0.25714286Ti0.22857143V0.28571429W0.22857143	0.0262694	0.862585	4.13053	2.30966	208.947	340.752	143.044	85.27	bcc	birchmurnaghan	0.00157999	training set	3.14946	0.310821	90.4666	-10393.8	2.93042	237.171	Train
Mo0.375Ti0.41666667V0.16666667W0.04166667	0.00451124	0.940537	4.03967	2.34718	178.667	283.963	126.019	74.2761	bcc	birchmurnaghan	-0.0019433	training set	3.16831	0.313468	76.1201	-5428.82	2.94795	199.963	Train
Mo0.34615385V0.11538462W0.15384615Zr0.38461538	0.0105939	0.910352	4.88062	2.54924	183.267	284.677	132.561	69.2394	bcc	birchmurnaghan	0.013892	training set	3.30194	0.326544	71.8907	-10766	3.07229	190.732	Train
Mo0.38461538Nb0.38461538Ni0.15384615Ti0.07692308	0.00471456	0.939253	4.50221	2.23351	198.494	321.529	136.977	86.6705	bcc	birchmurnaghan	0.0131559	training set	3.20253	0.305208	88.8708	-6655.72	2.9798	231.99	Train
Al0.25Hf0.25Mo0.25Zr0.25	1.40684	2.81744	4.13213	2.47607	138.614	178.724	118.559	84.7549	bcc	birchmurnaghan	0.00170707	training set	3.39034	0.322026	55.9815	-11494.8	3.14212	148.018	Train
Al0.25Hf0.25Mn0.25Mo0.25	1.36945	2.78171	3.48329	1.90224	127.018	175.231	102.912	100.586	bcc	birchmurnaghan	0.0113454	training set	3.25668	0.276344	66.7729	-10274.5	3.01225	170.45	Train
Al0.25Mn0.25Mo0.25Zr0.25	1.31038	2.72501	4.4744	2.05263	126.584	171.67	104.04	92.1462	bcc	birchmurnaghan	0.0140342	training set	3.2818	0.290441	61.669	-4525.13	3.03685	159.16	Train
Al0.25Mo0.25Ta0.25Zr0.25	0.685452	2.09355	4.50228	2.37456	158.457	215.628	129.872	89.7676	bcc	birchmurnaghan	0.00410032	not included	3.32529	0.315354	66.7312	-11758.9	3.09401	175.55	Train
Al0.25Co0.25Hf0.25Mo0.25	1.18284	2.60128	3.99692	2.19992	151.929	203.859	125.964	101.312	bcc	birchmurnaghan	0.0136415	training set	3.21332	0.302625	69.0613	-10391.9	2.98168	179.922	Train
Al0.25Co0.25Mn0.25Mo0.25	1.9451	3.31968	5.05461	1.87853	151.079	203.212	125.012	129.8	bcc	birchmurnaghan	0.00733897	training set	3.03155	0.273946	80.424	-3422.26	2.81487	204.912	Train
Al0.25Co0.25Mo0.25Zr0.25	1.11878	2.53836	4.74423	2.33384	149.984	199.026	125.463	93.3645	bcc	birchmurnaghan	0.0168762	training set	3.23839	0.312535	64.2649	-4642.54	3.00538	168.7	Train
Al0.25Co0.25Fe0.25Mo0.25	2.13734	3.49499	4.57833	2.11403	167.896	217.772	142.958	130.738	bcc	birchmurnaghan	0.00819273	training set	3.01459	0.295699	79.4199	-3479.34	2.80652	205.808	Train
Co0.25Fe0.25Hf0.25Mo0.25	0.536135	1.92815	4.24865	2.13359	161.14	229.112	127.154	98.2947	bcc	birchmurnaghan	0.0321673	training set	3.16175	0.297318	75.5252	-10906.9	2.93327	195.96	Train
Co0.25Fe0.25Mn0.25Mo0.25	1.88441	3.26396	4.87018	2.10284	168.527	221.021	142.28	128.503	bcc	birchmurnaghan	0.0233205	training set	2.96687	0.29476	80.1424	-3937.24	2.77387	207.531	Train
Co0.25Fe0.25Mo0.25Ni0.25	4.78368	5.81441	4.7266	2.47544	185.491	219.497	168.488	148.295	fcc	birchmurnaghan	0.0222958	training set	3.7216	0.321986	74.9324	-4118.33	2.7484	198.119	Train
Co0.25Fe0.25Mo0.25Zr0.25	0.519764	1.90942	4.65704	2.25181	159.24	223.256	127.231	91.6756	bcc	birchmurnaghan	0.0369342	training set	3.18877	0.306587	70.7163	-5157.51	2.95935	184.794	Train
Co0.25Hf0.25Mo0.25Zr0.25	0.192538	1.48874	3.9423	2.20793	145.704	215.027	111.043	77.4021	bcc	birchmurnaghan	0.0246787	training set	3.32795	0.303247	65.9914	-12070.1	3.07576	172.006	Train
Co0.25Hf0.25Mn0.25Mo0.25	0.486787	1.87126	4.39705	1.94689	146.837	215.942	112.284	96.9848	bcc	birchmurnaghan	0.0301711	training set	3.18378	0.280723	75.4214	-10849.8	2.94593	193.188	Train
Co0.25Mn0.25Mo0.25Zr0.25	0.485658	1.86994	4.68358	2.05481	143.636	207.71	111.598	89.862	bcc	birchmurnaghan	0.0346252	training set	3.2118	0.290633	69.902	-5100.44	2.97336	180.436	Train
Al0.25Co0.25Mo0.25Ni0.25	3.61712	4.8062	4.6435	2.51045	175.984	212.009	157.972	129.857	bcc	birchmurnaghan	0.0093273	training set	3.00611	0.324178	70.1007	-3603.35	2.79867	185.652	Train
Co0.25Hf0.25Mo0.25Ni0.25	0.965531	2.38539	4.40871	2.43798	170.157	225.45	142.511	98.9205	bcc	birchmurnaghan	0.0340868	training set	3.14883	0.31958	69.7945	-11030.9	2.9266	184.199	Train
Co0.25Mn0.25Mo0.25Ni0.25	5.60483	6.51725	4.83372	2.42184	168.634	197.909	153.996	143.096	fcc	birchmurnaghan	0.021541	training set	3.73857	0.318523	69.6306	-4061.25	2.76093	183.619	Train
Co0.25Mo0.25Ni0.25Zr0.25	0.97602	2.39598	4.73379	2.51558	164.212	215.789	138.424	92.6832	bcc	birchmurnaghan	0.0387595	training set	3.17564	0.324494	65.2783	-5281.52	2.95293	172.921	Train
Al0.25Cu0.25Hf0.25Mo0.25	2.38725	3.7206	3.97766	2.46702	144.622	180.037	126.914	98.825	bcc	birchmurnaghan	0.0214014	training set	3.24401	0.321451	58.6221	-10522.7	3.01331	154.932	Train
Al0.25Cu0.25Mn0.25Mo0.25	2.85582	4.1382	5.01361	1.98516	133.373	171.348	114.386	117.862	bcc	birchmurnaghan	0.016339	training set	3.07761	0.284343	67.1849	-3553.04	2.85376	172.577	Train
Al0.25Cu0.25Mo0.25Zr0.25	2.33441	3.67309	4.89183	2.56628	139.384	172.46	122.847	91.1175	bcc	birchmurnaghan	0.0232912	training set	3.27047	0.327563	54.3138	-4773.31	3.03673	144.21	Train
Al0.25Co0.25Cu0.25Mo0.25	3.34795	4.5712	4.74066	2.42647	162.375	197.887	144.619	121.749	bcc	birchmurnaghan	0.0162019	training set	3.03311	0.318828	66.9182	-3670.45	2.82205	176.507	Train
Co0.25Cu0.25Fe0.25Mo0.25	3.81035	4.97426	4.83629	2.66684	174.988	207.969	158.497	123.043	bcc	birchmurnaghan	0.0329421	training set	2.97944	0.333343	65.6162	-4185.42	2.77993	174.978	Train
Co0.25Cu0.25Hf0.25Mo0.25	1.19528	2.61343	4.33453	2.42445	158.921	208.072	134.346	96.3382	bcc	birchmurnaghan	0.0401605	training set	3.17309	0.318695	65.5495	-11098	2.94753	172.88	Train
Co0.25Cu0.25Mn0.25Mo0.25	3.29561	4.52536	4.81126	2.39689	157.357	192.42	139.825	119.007	bcc	birchmurnaghan	0.0320374	training set	2.99741	0.316865	65.6504	-4128.35	2.79417	172.905	Train
Co0.25Cu0.25Mo0.25Ni0.25	4.62574	5.67869	4.63238	2.66157	184.577	216.545	168.593	136.153	fcc	birchmurnaghan	0.0279478	training set	3.74262	0.333049	69.3489	-4309.44	2.76392	184.891	Train
Co0.25Cu0.25Mo0.25Zr0.25	1.25633	2.6728	4.85973	2.52862	152.541	197.164	130.229	89.4525	bcc	birchmurnaghan	0.043882	training set	3.19972	0.325294	60.3256	-5348.62	2.97363	159.898	Train
Al0.25Cu0.25Fe0.25Mo0.25	2.87609	4.15613	4.57418	2.25217	152.668	190.88	133.563	119.109	bcc	birchmurnaghan	0.0171223	training set	3.0541	0.306614	67.7873	-3610.11	2.83795	177.144	Train
Cu0.25Fe0.25Hf0.25Mo0.25	1.25365	2.6702	4.23418	2.37487	151.091	198.18	127.547	94.3023	bcc	birchmurnaghan	0.0404653	training set	3.19312	0.315376	63.6207	-11037.6	2.9609	167.37	Train
Cu0.25Fe0.25Mn0.25Mo0.25	2.42134	3.7512	4.77588	2.15682	148.385	189.737	127.709	116.34	bcc	birchmurnaghan	0.032308	training set	3.01626	0.299209	68.7982	-4068.01	2.80391	178.767	Train
Cu0.25Fe0.25Mo0.25Ni0.25	6.25857	7.07411	4.77401	2.88533	172.621	196.408	160.728	126.202	fcc	birchmurnaghan	0.0269331	training set	3.76425	0.344656	59.8273	-4249.1	2.77989	160.894	Train
Cu0.25Fe0.25Mo0.25Zr0.25	1.24816	2.66489	4.80578	2.47192	146.168	189.986	124.258	87.5787	bcc	birchmurnaghan	0.0439351	training set	3.21944	0.321763	59.1312	-5288.28	2.98642	156.315	Train
Cu0.25Hf0.25Mo0.25Zr0.25	1.29285	2.70812	4.16939	2.49073	140.759	182.232	120.023	84.2353	bcc	birchmurnaghan	0.0330353	training set	3.35062	0.32295	56.5132	-12200.9	3.10496	149.528	Train
Cu0.25Hf0.25Mn0.25Mo0.25	1.34408	2.7574	4.09619	2.15288	134.972	180.481	112.217	94.115	bcc	birchmurnaghan	0.0383605	training set	3.21831	0.298891	62.6936	-10980.6	2.98032	162.864	Train
Cu0.25Mn0.25Mo0.25Zr0.25	1.32531	2.73938	4.7299	2.24318	129.89	172.09	108.79	86.7009	bcc	birchmurnaghan	0.0413728	training set	3.24575	0.305939	57.9044	-5231.21	3.00685	151.239	Train
Al0.25Cu0.25Mo0.25Ni0.25	4.20187	5.31336	4.61588	2.69235	163.773	193.065	149.127	116.731	bcc	birchmurnaghan	0.0156289	training set	3.04163	0.334748	60.829	-3734.13	2.82857	162.383	Train
Cu0.25Hf0.25Mo0.25Ni0.25	1.64313	3.04037	4.38613	2.69851	161.64	202.615	141.152	93.4342	bcc	birchmurnaghan	0.0398045	training set	3.1769	0.335084	59.8997	-11161.7	2.95184	159.942	Train
Cu0.25Mn0.25Mo0.25Ni0.25	4.33173	5.42546	4.79867	2.63628	156.801	185.055	142.675	114.966	bcc	birchmurnaghan	0.0319286	training set	3.00892	0.331628	59.4783	-4192.03	2.80127	158.406	Train
Cu0.25Mo0.25Ni0.25Zr0.25	1.56148	2.96383	4.90617	2.71805	152.908	191.994	133.366	86.8815	bcc	birchmurnaghan	0.0431606	training set	3.20402	0.33614	56.2565	-5412.3	2.97811	150.333	Train
Al0.25Fe0.25Hf0.25Mo0.25	1.23613	2.6532	3.8392	2.13013	143.68	193.798	118.622	99.7283	bcc	birchmurnaghan	0.0135809	training set	3.23292	0.297034	67.4516	-10331.6	2.99442	174.974	Train
Al0.25Fe0.25Mn0.25Mo0.25	1.46704	2.87466	5.16294	1.70957	143.662	203.14	113.922	128.235	bcc	birchmurnaghan	0.00731707	training set	3.04924	0.25525	84.0338	-3361.93	2.82145	210.967	Train
Al0.25Fe0.25Mo0.25Ta0.25	0.829116	2.24562	4.50827	2.03396	168.724	236.869	134.652	114.769	bcc	birchmurnaghan	0.0135698	not included	3.16518	0.288788	82.9536	-10595.7	2.94504	213.819	Train
Al0.25Fe0.25Mo0.25Zr0.25	1.16959	2.58831	4.63707	2.2866	143.156	190.374	119.547	91.6611	bcc	birchmurnaghan	0.0166258	training set	3.25731	0.309155	62.6064	-4582.2	3.01789	163.923	Train
Fe0.25Hf0.25Mo0.25Zr0.25	0.27103	1.60141	3.65354	2.17689	138.068	201.85	106.177	76.6058	bcc	birchmurnaghan	0.0249672	training set	3.34655	0.300815	63.4245	-12009.7	3.08643	165.007	Train
Fe0.25Hf0.25Mn0.25Mo0.25	0.375056	1.73676	4.34058	1.81396	137.048	209.429	100.858	94.2815	bcc	birchmurnaghan	0.0299413	training set	3.20388	0.267149	75.5521	-10789.5	2.95132	191.471	Train
Fe0.25Mn0.25Mo0.25Zr0.25	0.395809	1.76245	4.67889	1.95301	135.608	201.548	102.638	87.1616	bcc	birchmurnaghan	0.034307	training set	3.2314	0.28131	69.4352	-5040.1	2.97992	177.936	Train
Al0.25Fe0.25Mo0.25Ni0.25	2.80755	4.09545	4.35125	2.36431	171.458	212.717	150.828	126.731	bcc	birchmurnaghan	0.00934559	training set	3.02507	0.314653	72.5191	-3543.02	2.81249	190.675	Train
Fe0.25Hf0.25Mo0.25Ni0.25	0.823189	2.23945	4.35228	2.32825	162.547	219.993	133.824	96.4856	bcc	birchmurnaghan	0.0335255	training set	3.16819	0.312142	69.8152	-10970.5	2.93889	183.215	Train
Fe0.25Mn0.25Mo0.25Ni0.25	2.58598	3.89848	4.81258	2.2685	164.336	206.844	143.081	124.29	bcc	birchmurnaghan	0.0251096	training set	2.98435	0.307828	72.4423	-4000.92	2.78099	189.484	Train
Fe0.25Mo0.25Ni0.25Zr0.25	0.80611	2.22164	4.74689	2.43213	158.038	211.762	131.177	89.5162	bcc	birchmurnaghan	0.0379369	training set	3.19404	0.319198	64.9795	-5221.19	2.96475	171.442	Train
Hf0.25Mn0.25Mo0.25Zr0.25	0.429567	1.80349	3.50201	1.91235	122.86	183.038	92.7712	81.3974	bcc	birchmurnaghan	0.0220689	training set	3.37143	0.27735	64.2456	-11952.7	3.10629	164.128	Train
Mo0.35714286Nb0.14285714Ni0.14285714Ti0.35714286	0.00624102	1.07476	4.30794	2.26525	176.812	276.477	126.979	80.3379	bcc	birchmurnaghan	0.00526068	training set	3.17664	0.307588	78.0538	-5027.77	2.9557	204.124	Train
Mo0.3125Nb0.21875Ti0.21875V0.25	0.0546399	0.80817	4.31095	2.54806	185.398	295.626	130.284	66.8124	bcc	birchmurnaghan	0.00305185	training set	3.18591	0.326473	72.7605	-5049.7	2.96433	193.03	Train
Mo0.29411765Nb0.26470588Ti0.20588235Zr0.23529412	0.00172495	1.03864	4.29558	2.58527	160.982	242.14	120.403	63.2205	bcc	birchmurnaghan	0.00571029	training set	3.31782	0.328685	62.269	-6448.97	3.08707	165.472	Train
Al0.25Hf0.25Mo0.25Ni0.25	1.64297	3.04022	4.09059	2.44308	154.984	198.381	133.286	98.9514	bcc	birchmurnaghan	0.0144292	training set	3.2189	0.319912	63.4379	-10455.6	2.98788	167.465	Train
Al0.25Mn0.25Mo0.25Ni0.25	2.67245	3.9755	5.16029	1.97829	141.758	183.294	120.99	123.846	bcc	birchmurnaghan	0.00858246	training set	3.04639	0.283702	71.6569	-3485.94	2.82798	183.972	Train
Al0.25Mo0.25Ni0.25Zr0.25	1.54497	2.9483	4.87885	2.55794	151.187	192.383	130.59	91.0931	bcc	birchmurnaghan	0.017262	training set	3.24386	0.327066	59.1051	-4706.22	3.01138	156.873	Train
Hf0.25Mo0.25Ni0.25Zr0.25	0.355059	1.71165	3.83372	2.31907	144.082	204.124	114.061	77.0781	bcc	birchmurnaghan	0.0257501	training set	3.32931	0.311492	62.1291	-12133.8	3.08256	162.964	Train
Hf0.25Mn0.25Mo0.25Ni0.25	0.805079	2.22056	4.20539	2.12386	146.29	203.254	117.807	94.8701	bcc	birchmurnaghan	0.0314015	training set	3.19116	0.296516	68.8793	-10913.5	2.95519	178.606	Train
Mn0.25Mo0.25Ni0.25Zr0.25	0.78379	2.19825	4.6705	2.2216	142.045	195.244	115.445	87.7092	bcc	birchmurnaghan	0.035388	training set	3.21793	0.3043	63.9381	-5164.12	2.98196	166.789	Train
Al0.25Hf0.25Mo0.25Ti0.25	1.49455	2.90072	3.6084	2.29369	139.476	182.28	118.073	93.1227	bcc	birchmurnaghan	-0.00322179	training set	3.30449	0.30967	60.8085	-10122.1	3.06254	159.278	Train
Al0.25Mn0.25Mo0.25Ti0.25	0.678815	2.08638	5.10098	1.73231	138.603	207.292	104.259	107.483	bcc	birchmurnaghan	-0.00463189	training set	3.14608	0.257944	80.0107	-3152.45	2.89386	201.298	Train
Al0.25Mo0.25Ta0.25Ti0.25	0.755407	2.16832	4.23544	2.21454	164.791	227.217	133.578	101.52	bcc	birchmurnaghan	-0.00420652	not included	3.23701	0.303758	74.4131	-10386.2	3.01188	194.033	Train
Al0.25Mo0.25Ti0.25Zr0.25	1.24719	2.66394	3.98238	2.41928	137.144	179.162	116.136	83.9483	bcc	birchmurnaghan	-0.000991945	training set	3.32728	0.318355	56.688	-4372.73	3.08288	149.47	Train
Al0.25Co0.25Mo0.25Ti0.25	0.910303	2.32927	4.56813	2.05626	159.911	222.408	128.663	109.179	bcc	birchmurnaghan	-0.00441728	training set	3.10376	0.29076	77.768	-3269.86	2.87779	200.76	Train
Co0.25Fe0.25Mo0.25Ti0.25	0.358481	1.71598	4.55481	2.05241	171.17	251.646	130.932	103.571	bcc	birchmurnaghan	0.0105336	training set	3.04188	0.290422	83.3993	-3784.83	2.82334	215.241	Train
Co0.25Hf0.25Mo0.25Ti0.25	0.158936	1.43613	4.0036	2.08057	152.18	230.686	112.926	84.5595	bcc	birchmurnaghan	0.0151376	training set	3.23438	0.292866	73.1434	-10697.4	2.98736	189.129	Train
Co0.25Mn0.25Mo0.25Ti0.25	0.198713	1.49807	4.31553	1.74439	149.941	239.899	104.962	101.072	bcc	birchmurnaghan	0.00971983	training set	3.06137	0.259353	85.9559	-3727.76	2.82782	216.498	Train
Co0.25Mo0.25Ni0.25Ti0.25	0.885804	2.30418	4.6226	2.3694	178.147	238.963	147.738	105.099	bcc	birchmurnaghan	0.012295	training set	3.03202	0.315002	75.1864	-3908.85	2.81881	197.74	Train
Co0.25Mo0.25Ti0.25Zr0.25	0.120458	1.37097	4.54272	2.22718	151.686	226.847	114.106	77.2821	bcc	birchmurnaghan	0.0188302	training set	3.25466	0.304727	68.1068	-4948.03	3.00711	177.721	Train
Al0.25Cu0.25Mo0.25Ti0.25	2.02931	3.39669	4.48072	2.26544	145.855	187.005	125.28	104.831	bcc	birchmurnaghan	0.00600299	training set	3.14243	0.307601	64.3826	-3400.63	2.91583	168.374	Train
Co0.25Cu0.25Mo0.25Ti0.25	1.07288	2.49293	4.63202	2.33971	164.087	218.191	137.035	101.158	bcc	birchmurnaghan	0.0200094	training set	3.05805	0.312947	70.1312	-3975.94	2.84074	184.157	Train
Cu0.25Fe0.25Mo0.25Ti0.25	0.92992	2.34927	4.53138	2.21115	154.761	210.72	126.782	98.5971	bcc	birchmurnaghan	0.0214199	training set	3.0795	0.303497	69.9911	-3915.6	2.85331	182.466	Train
Cu0.25Hf0.25Mo0.25Ti0.25	1.15221	2.57126	3.8769	2.35279	143.964	190.297	120.798	89.3509	bcc	birchmurnaghan	0.0257155	training set	3.26239	0.313858	61.1887	-10828.2	3.02175	160.787	Train
Cu0.25Mn0.25Mo0.25Ti0.25	0.825567	2.24193	4.14178	1.89389	132.586	190.152	103.803	96.7938	bcc	birchmurnaghan	0.0211018	training set	3.1039	0.275505	70.0072	-3858.53	2.86712	178.589	Train
Cu0.25Mo0.25Ni0.25Ti0.25	1.51813	2.92299	4.73554	2.59228	166.023	210.897	143.586	98.3741	bcc	birchmurnaghan	0.020402	training set	3.06607	0.329096	64.0452	-4039.62	2.84792	170.244	Train
Cu0.25Mo0.25Ti0.25Zr0.25	1.02324	2.44344	4.59878	2.46345	141.001	185.694	118.654	81.9038	bcc	birchmurnaghan	0.0282369	training set	3.28296	0.321223	57.2371	-5078.81	3.04023	151.246	Train
Al0.25Fe0.25Mo0.25Ti0.25	0.833631	2.25031	4.48475	1.93444	149.819	213.362	118.048	107.242	bcc	birchmurnaghan	-0.00346491	training set	3.1244	0.279519	77.4486	-3209.52	2.88777	198.194	Train
Fe0.25Hf0.25Mo0.25Ti0.25	0.168282	1.4511	3.61235	1.96792	139.833	215.628	101.936	82.4896	bcc	birchmurnaghan	0.0160929	training set	3.25457	0.282727	71.0563	-10637	2.9954	182.292	Train
Fe0.25Mn0.25Mo0.25Ti0.25	0.0482892	1.22173	4.61043	1.58363	143.552	250.736	89.9598	98.2127	bcc	birchmurnaghan	0.00951172	training set	3.08259	0.239171	90.6473	-3667.42	2.82586	224.655	Train
Fe0.25Mo0.25Ni0.25Ti0.25	0.618406	2.02038	4.57108	2.2034	169.272	236.506	135.655	101.878	bcc	birchmurnaghan	0.0128202	training set	3.05219	0.302896	76.823	-3848.51	2.83037	200.185	Train
Fe0.25Mo0.25Ti0.25Zr0.25	0.132594	1.39221	4.29437	2.17227	141.864	213.275	106.159	74.5642	bcc	birchmurnaghan	0.0196498	training set	3.27443	0.300447	65.3071	-4887.7	3.01615	169.857	Train
Hf0.25Mo0.25Ti0.25Zr0.25	0.705682	2.11533	3.5695	2.42432	133.943	180.985	110.422	74.6318	bcc	birchmurnaghan	0.00793544	training set	3.40338	0.318687	55.2498	-11800.3	3.14828	145.714	Train
Hf0.25Mn0.25Mo0.25Ti0.25	0.220639	1.53047	2.76664	1.5941	116.337	191.744	78.6341	86.5561	bcc	birchmurnaghan	0.0146048	training set	3.27868	0.240587	72.9803	-10580	3.0086	181.077	Train
Mn0.25Mo0.25Ti0.25Zr0.25	0.196684	1.49501	3.79765	1.8098	120.74	190.645	85.7866	78.3826	bcc	birchmurnaghan	0.0179167	training set	3.2995	0.266696	66.7145	-4830.62	3.03175	169.014	Train
Al0.25Mo0.25Ni0.25Ti0.25	1.39348	2.80469	4.46736	2.25506	158.813	209.411	133.515	106.433	bcc	birchmurnaghan	-0.00265619	training set	3.11359	0.30683	70.4255	-3333.54	2.88788	184.068	Train
Hf0.25Mo0.25Ni0.25Ti0.25	0.361064	1.71923	3.9732	2.26557	153.406	218.67	120.773	84.1535	bcc	birchmurnaghan	0.0171079	training set	3.23854	0.307611	67.7118	-10761.1	2.99744	177.081	Train
Mn0.25Mo0.25Ni0.25Ti0.25	0.467108	1.84819	4.24649	1.90629	147.024	218.217	111.428	98.6833	bcc	birchmurnaghan	0.0122675	training set	3.0736	0.276748	77.126	-3791.44	2.84018	196.941	Train
Mo0.25Ni0.25Ti0.25Zr0.25	0.286703	1.62264	4.64559	2.3966	151.837	215.049	120.23	76.9282	bcc	birchmurnaghan	0.0204008	training set	3.2586	0.316846	63.3548	-5011.71	3.01642	166.857	Train
Mo0.25Ta0.25Ti0.25Zr0.25	0.1704	1.45446	4.27893	2.40681	158.193	228.207	123.186	76.374	bcc	birchmurnaghan	0.00747256	not included	3.33099	0.317528	65.7273	-12064.4	3.09932	173.195	Train
Mo0.45454545V0.18181818W0.09090909Zr0.27272727	0.0685764	0.787818	4.63721	2.50357	196.423	317.11	136.08	71.3095	bcc	birchmurnaghan	0.0121861	training set	3.25285	0.323751	78.4574	-8908.3	3.02661	207.716	Train
Mo0.4V0.28W0.08Zr0.24	0.0588254	0.801751	4.59379	2.5687	195.118	310.744	137.305	69.5273	bcc	birchmurnaghan	0.0141439	training set	3.23319	0.327707	75.9599	-8085.51	3.00832	201.705	Train
Al0.25Hf0.25Mo0.25V0.25	0.78638	2.20097	4.45314	2.29185	157.881	215.156	129.243	94.546	bcc	birchmurnaghan	0.00621112	training set	3.25504	0.309537	68.8879	-10169.8	3.01489	180.423	Train
Al0.25Mn0.25Mo0.25V0.25	0.286503	1.62237	5.27232	1.692	163.15	259.368	115.042	117.075	bcc	birchmurnaghan	8.23139e-05	training set	3.08681	0.253127	96.4246	-3200.2	2.83839	241.664	Train
Al0.25Mo0.25Ta0.25V0.25	0.375195	1.73694	4.36666	2.16845	183.26	264.22	142.78	105.467	bcc	birchmurnaghan	0.00338661	not included	3.1894	0.300142	84.512	-10434	2.96758	219.755	Train
Al0.25Mo0.25V0.25Zr0.25	0.658762	2.06462	5.42155	2.46713	159.843	215.815	131.858	86.6698	bcc	birchmurnaghan	0.00931673	training set	3.27476	0.321458	64.7891	-4420.47	3.03336	171.232	Train
Al0.25Co0.25Mo0.25V0.25	0.770345	2.1841	4.52347	2.02579	179.644	253.715	142.609	121.334	bcc	birchmurnaghan	0.00177358	training set	3.05156	0.288057	88.6787	-3317.6	2.83121	228.446	Train
Co0.25Fe0.25Mo0.25V0.25	0.427074	1.80049	4.63269	2.0668	194.775	283.136	150.595	119.32	bcc	birchmurnaghan	0.0159338	training set	2.98908	0.291678	94.24	-3832.58	2.78306	243.456	Train
Co0.25Hf0.25Mo0.25V0.25	0.070597	1.27374	4.3051	2.1261	171.908	265.155	125.284	89.0803	bcc	birchmurnaghan	0.0235057	training set	3.18649	0.296701	80.8557	-10745.1	2.94657	209.691	Train
Co0.25Mn0.25Mo0.25V0.25	0.225047	1.53686	4.75348	1.81193	178.375	279.839	127.642	116.953	bcc	birchmurnaghan	0.014711	training set	3.00301	0.266929	98.4442	-3775.51	2.78335	249.444	Train
Co0.25Mo0.25Ni0.25V0.25	1.14802	2.56715	4.65834	2.43092	201.199	263.932	169.832	120.784	bcc	birchmurnaghan	0.0195348	training set	2.98313	0.319119	82.7667	-3956.59	2.77792	218.358	Train
Co0.25Mo0.25V0.25Zr0.25	0.05518	1.23866	4.77545	2.25982	172.054	261.34	127.411	82.9465	bcc	birchmurnaghan	0.0282776	training set	3.20769	0.307185	76.136	-4995.78	2.96812	199.048	Train
Al0.25Cu0.25Mo0.25V0.25	1.61907	3.01786	4.56735	2.20873	163.292	214.095	137.891	114.986	bcc	birchmurnaghan	0.0139421	training set	3.0883	0.303309	73.9306	-3448.38	2.86561	192.709	Train
Co0.25Cu0.25Mo0.25V0.25	1.16693	2.5857	4.68028	2.37861	186.286	245.39	156.735	114.617	bcc	birchmurnaghan	0.0276101	training set	3.00759	0.31563	78.3174	-4023.69	2.79797	206.074	Train
Cu0.25Fe0.25Mo0.25V0.25	0.864491	2.28224	4.66754	2.21064	177.705	243.103	145.007	111.939	bcc	birchmurnaghan	0.0280368	training set	3.02643	0.303457	80.3864	-3963.35	2.80842	209.561	Train
Cu0.25Hf0.25Mo0.25V0.25	0.688997	2.09738	4.72212	2.37651	160.619	218.459	131.699	90.9843	bcc	birchmurnaghan	0.0356202	training set	3.21426	0.315487	67.5861	-10875.9	2.97654	177.817	Train
Cu0.25Mn0.25Mo0.25V0.25	0.631297	2.03458	4.50409	1.90005	155.278	226.5	119.666	108.681	bcc	birchmurnaghan	0.0274935	training set	3.04616	0.276125	81.7227	-3906.28	2.81466	208.577	Train
Cu0.25Mo0.25Ni0.25V0.25	1.63166	3.02965	4.7786	2.63145	188.237	237.276	163.718	111.427	bcc	birchmurnaghan	0.0289564	training set	3.01602	0.331354	71.5334	-4087.37	2.80352	190.473	Train
Cu0.25Mo0.25V0.25Zr0.25	0.618039	2.01998	5.55941	2.48432	158.151	213.871	130.291	84.415	bcc	birchmurnaghan	0.0391413	training set	3.23556	0.322547	63.6597	-5126.55	2.99638	168.386	Train
Al0.25Fe0.25Mo0.25V0.25	0.602655	2.00295	4.47891	1.88654	169.67	248.79	130.11	118.855	bcc	birchmurnaghan	0.00182894	training set	3.06877	0.274761	89.9372	-3257.27	2.8391	229.297	Train
Fe0.25Hf0.25Mo0.25V0.25	0.0345075	1.18456	4.30262	2.05958	162.3	257.221	114.84	84.3292	bcc	birchmurnaghan	0.0233857	training set	3.20601	0.29105	78.8026	-10684.8	2.95094	203.476	Train
Fe0.25Mn0.25Mo0.25V0.25	0.0519547	1.23085	5.42541	1.70828	181.71	306.926	119.102	115.592	bcc	birchmurnaghan	0.0131698	training set	3.02077	0.255095	106.37	-3715.17	2.7825	267.009	Train
Fe0.25Mo0.25Ni0.25V0.25	0.72028	2.13096	4.65451	2.24515	192.821	265.623	156.419	116.355	bcc	birchmurnaghan	0.0190774	training set	3.00054	0.306087	85.8833	-3896.26	2.78791	224.342	Train
Fe0.25Mo0.25Ta0.25V0.25	0.00332192	1.05402	4.62764	2.01041	195.226	320.68	132.499	99.173	bcc	birchmurnaghan	0.0187915	not included	3.12658	0.286666	97.1078	-10949	2.90912	249.89	Train
Fe0.25Mo0.25V0.25Zr0.25	0.0267027	1.16071	4.82985	2.23391	163.369	252.538	118.784	77.6253	bcc	birchmurnaghan	0.0280938	training set	3.22674	0.305238	73.1313	-4935.44	2.9733	190.908	Train
Hf0.25Mo0.25V0.25Zr0.25	0.17677	1.46446	4.14819	2.35245	139.727	202.739	108.222	69.2082	bcc	birchmurnaghan	0.0185856	training set	3.36138	0.313835	59.3966	-11848	3.10513	156.075	Train
Hf0.25Mn0.25Mo0.25V0.25	9.78001e-05	1.00907	4.64247	1.71236	141.323	250.77	86.5993	82.8299	bcc	birchmurnaghan	0.0211854	training set	3.22798	0.255584	82.5313	-10627.7	2.94953	207.25	Train
Mn0.25Mo0.25Ta0.25V0.25	0.0568314	0.804773	3.99956	2.02048	229.287	401.638	143.111	104.028	bcc	birchmurnaghan	0.0143707	not included	3.1137	0.287579	113.481	-10891.9	2.89714	292.232	Train
Mn0.25Mo0.25V0.25Zr0.25	0.00546397	1.06979	4.44285	1.79971	135.276	231.522	87.1537	77.2219	bcc	birchmurnaghan	0.0261165	training set	3.24959	0.265593	75.1657	-4878.37	2.9764	190.258	Train
Al0.25Mo0.25Ni0.25V0.25	1.19343	2.61162	4.4494	2.22131	178.396	238.64	148.274	118.001	bcc	birchmurnaghan	0.00450939	training set	3.06139	0.304278	80.3112	-3381.28	2.84003	209.496	Train
Hf0.25Mo0.25Ni0.25V0.25	0.203957	1.50592	4.38353	2.30667	172.262	250.175	133.305	87.9979	bcc	birchmurnaghan	0.0264779	training set	3.19145	0.310606	74.6799	-10808.8	2.95454	195.752	Train
Mn0.25Mo0.25Ni0.25V0.25	0.469329	1.8508	4.57773	1.9441	172.093	253.736	131.272	113.328	bcc	birchmurnaghan	0.01825	training set	3.01701	0.280455	88.5209	-3839.19	2.79207	226.694	Train
Mo0.25Ni0.25V0.25Zr0.25	0.172798	1.45824	5.02612	2.42623	170.972	245.919	133.498	81.9683	bcc	birchmurnaghan	0.0308604	training set	3.21214	0.318812	70.4681	-5059.46	2.97501	185.868	Train
Al0.25Mo0.25Ti0.25V0.25	0.583447	1.98155	4.2931	2.15457	159.296	224.757	126.565	97.2858	bcc	birchmurnaghan	-0.00766307	training set	3.16122	0.299028	73.934	-3047.79	2.92565	192.085	Train
Co0.25Mo0.25Ti0.25V0.25	0.00317518	1.05278	4.36847	2.08394	180.169	291.94	124.283	88.253	bcc	birchmurnaghan	0.0039243	training set	3.08112	0.293156	86.4558	-3623.1	2.84677	223.602	Train
Cu0.25Mo0.25Ti0.25V0.25	0.398723	1.76603	4.72351	2.37515	168.889	236.334	135.166	89.3328	bcc	birchmurnaghan	0.0187454	training set	3.11358	0.315395	71.1068	-3753.87	2.88175	187.067	Train
Fe0.25Mo0.25Ti0.25V0.25	0.0155765	0.892374	4.25724	1.89491	167.759	294.146	104.565	84.5882	bcc	birchmurnaghan	0.00402213	training set	3.10183	0.275608	88.5313	-3562.76	2.84586	225.862	Train
Hf0.25Mo0.25Ti0.25V0.25	0.164571	1.44519	4.54039	2.37438	153.804	223.069	119.171	75.076	bcc	birchmurnaghan	0.0114841	training set	3.27687	0.315342	64.7764	-10475.3	3.02479	170.406	Train
Mn0.25Mo0.25Ti0.25V0.25	0.113897	0.735742	6.21447	2.02625	186.33	333.686	112.653	81.3117	bcc	birchmurnaghan	0.00114055	training set	3.12139	0.288098	91.9581	-3505.69	2.84116	236.902	Train
Mo0.25Ni0.25Ti0.25V0.25	0.0803527	1.2944	4.4469	2.2888	180.43	270.472	135.409	87.4128	bcc	birchmurnaghan	0.00796798	training set	3.08924	0.309315	78.8318	-3686.78	2.85755	206.431	Train
Mo0.25Ta0.25Ti0.25V0.25	0.0086845	1.08877	4.03002	2.32174	180.302	278.695	131.105	80.3456	bcc	birchmurnaghan	0.00598296	not included	3.20186	0.311681	77.658	-10739.5	2.97917	203.725	Train
Mo0.25Ti0.25V0.25Zr0.25	0.080756	1.29524	5.09348	2.5785	154.061	222.28	119.952	66.2692	bcc	birchmurnaghan	0.0146367	training set	3.29305	0.328287	59.7484	-4725.96	3.03983	158.726	Train
Al0.25Mo0.25V0.25W0.25	0.186883	1.48011	4.3053	2.02777	206.887	314.438	153.112	119.39	bcc	birchmurnaghan	0.00283036	training set	3.1607	0.288235	102.027	-10704	2.92427	262.869	Train
Co0.25Mo0.25V0.25W0.25	0.0427267	1.20734	4.46918	1.99032	225.331	360.153	157.92	122.081	bcc	birchmurnaghan	0.0208664	training set	3.09548	0.284821	113.214	-11279.3	2.87141	290.918	Train
Cu0.25Mo0.25V0.25W0.25	0.257598	1.58292	4.56734	2.20875	211.522	308.498	163.034	115.129	bcc	birchmurnaghan	0.0358227	training set	3.12324	0.303311	95.7653	-11410.1	2.89377	249.624	Train
Fe0.25Mo0.25V0.25W0.25	0.00724265	1.08077	4.50386	1.9215	219.746	365.286	146.976	117.971	bcc	birchmurnaghan	0.0179232	training set	3.11213	0.278254	114.362	-11219	2.87555	292.367	Train
Hf0.25Mo0.25V0.25W0.25	0.000387315	0.982195	4.3695	2.28787	202.181	321.286	142.628	87.7381	bcc	birchmurnaghan	0.0111988	training set	3.26204	0.309248	88.3709	-18131.5	3.00544	231.399	Train
Mn0.25Mo0.25V0.25W0.25	0.0232115	0.870257	5.36548	1.68263	215.009	400.194	122.416	120.869	bcc	birchmurnaghan	0.0139029	training set	3.12962	0.25198	127.781	-11161.9	2.86706	319.959	Train
Mo0.25Ni0.25V0.25W0.25	0.131224	1.38985	4.55796	2.16835	225.389	339.164	168.502	118.598	bcc	birchmurnaghan	0.0258676	training set	3.1029	0.300135	103.945	-11343	2.8748	270.285	Train
Mo0.25Ta0.25V0.25W0.25	0.0587799	0.801819	4.19169	2.23625	229.027	384.915	151.082	93.7457	bcc	birchmurnaghan	0.00334936	not included	3.18719	0.305416	102.415	-18395.7	2.96552	267.389	Train
Mo0.25Ti0.25V0.25W0.25	0.0177849	0.885444	4.37284	2.30145	210.545	341.757	144.938	87.1363	bcc	birchmurnaghan	0.00130075	training set	3.18796	0.310231	91.4832	-11009.5	2.93622	239.728	Train
Mo0.25V0.25W0.25Zr0.25	0.0221944	0.872936	4.86484	2.52519	203.928	320.749	145.517	76.4832	bcc	birchmurnaghan	0.0153066	training set	3.27415	0.325084	80.7575	-12382.2	3.0174	214.021	Train
Mo0.25Ta0.25V0.25Zr0.25	0.00860364	1.08833	5.10551	2.53455	177.058	265.589	132.792	72.2639	bcc	birchmurnaghan	0.0162411	not included	3.28566	0.325655	69.8577	-12112.2	3.05714	185.214	Train
Al0.25Hf0.25Mo0.25W0.25	0.434502	1.80942	4.13052	2.20385	183.691	261.611	144.732	105.742	bcc	birchmurnaghan	0.00506243	training set	3.28094	0.302931	83.3501	-17778.3	3.03771	217.199	Train
Al0.25Mn0.25Mo0.25W0.25	0.542063	1.93489	5.10717	1.77345	177.083	266.761	132.243	130.138	bcc	birchmurnaghan	0.0130019	training set	3.14756	0.262671	99.8522	-10808.7	2.90452	252.161	Train
Al0.25Mo0.25Ta0.25W0.25	0.220646	1.53048	4.26451	2.08825	209.913	313.776	157.982	119.22	bcc	birchmurnaghan	0.0030481	not included	3.22019	0.293524	100.521	-18042.5	2.99622	260.052	Train
Al0.25Mo0.25W0.25Zr0.25	0.326136	1.67463	4.4619	2.28974	179.802	256.687	141.359	96.566	bcc	birchmurnaghan	0.0082896	training set	3.29863	0.309384	78.5251	-12028.9	3.05229	205.639	Train
Al0.25Co0.25Mo0.25W0.25	0.808211	2.22384	4.55725	2.09658	200.758	279.879	161.197	131.965	bcc	birchmurnaghan	0.0176066	training set	3.1144	0.294231	95.7548	-10926.1	2.89302	247.858	Train
Co0.25Fe0.25Mo0.25W0.25	0.56117	1.95653	4.61294	2.10213	211.877	301.798	166.916	131.951	bcc	birchmurnaghan	0.0352312	training set	3.06583	0.2947	100.791	-11441	2.85647	260.989	Train
Co0.25Hf0.25Mo0.25W0.25	0.0806881	1.2951	4.22019	2.06818	195.096	302.807	141.24	104.623	bcc	birchmurnaghan	0.026131	training set	3.22277	0.291798	94.3321	-18353.6	2.98306	243.716	Train
Co0.25Mn0.25Mo0.25W0.25	0.462007	1.84217	4.69836	1.94974	197.495	291.179	150.654	129.435	bcc	birchmurnaghan	0.0329146	training set	3.07946	0.280997	101.293	-11384	2.86249	259.512	Train
Co0.25Mo0.25Ni0.25W0.25	1.25955	2.67592	4.66201	2.45965	217.944	283.442	185.195	131.451	bcc	birchmurnaghan	0.0409865	training set	3.05856	0.32098	88.6076	-11565	2.84895	234.098	Train
Co0.25Mo0.25W0.25Zr0.25	0.0477564	1.22038	4.67802	2.19234	195.739	301.38	142.918	96.692	bcc	birchmurnaghan	0.0304042	training set	3.23817	0.302033	89.2833	-12604.2	2.99867	232.5	Train
Al0.25Cu0.25Mo0.25W0.25	1.39864	2.80962	4.56692	2.28648	188.085	247.122	158.566	124.403	bcc	birchmurnaghan	0.028987	training set	3.14564	0.309147	82.2595	-11056.8	2.92007	215.379	Train
Co0.25Cu0.25Mo0.25W0.25	1.1741	2.59272	4.7045	2.39762	204.272	268.462	172.177	124.821	bcc	birchmurnaghan	0.0481	training set	3.08056	0.316914	85.1979	-11632.1	2.86678	224.396	Train
Cu0.25Fe0.25Mo0.25W0.25	0.905956	2.32482	4.67837	2.23664	197.095	267.994	161.646	123.62	bcc	birchmurnaghan	0.0464379	training set	3.09727	0.305445	88.1212	-11571.8	2.87717	230.075	Train
Cu0.25Hf0.25Mo0.25W0.25	0.466569	1.84755	4.09031	2.29527	183.674	257.557	146.733	102.376	bcc	birchmurnaghan	0.0385043	training set	3.24706	0.309785	80.0229	-18484.4	3.00736	209.626	Train
Cu0.25Mn0.25Mo0.25W0.25	0.836504	2.25329	4.57885	2.05091	178.832	250.315	143.091	120.804	bcc	birchmurnaghan	0.0443281	training set	3.11545	0.29029	87.1965	-11514.7	2.88716	225.018	Train
Cu0.25Mo0.25Ni0.25W0.25	1.61872	3.01754	4.79808	2.64664	206.188	259.726	179.419	121.163	bcc	birchmurnaghan	0.0497547	training set	3.08617	0.332213	77.9055	-11695.8	2.86951	207.574	Train
Cu0.25Mo0.25W0.25Zr0.25	0.371869	1.73279	4.74953	2.41054	182.672	255.371	146.322	94.4793	bcc	birchmurnaghan	0.041788	training set	3.26233	0.317776	75.7804	-12735	3.022	199.723	Train
Al0.25Fe0.25Mo0.25W0.25	0.664054	2.07037	4.47873	1.98108	192.599	276.447	150.675	130.197	bcc	birchmurnaghan	0.0156199	training set	3.13094	0.283962	97.219	-10865.7	2.90231	249.651	Train
Fe0.25Hf0.25Mo0.25W0.25	0.0497167	1.22531	4.15436	2.01963	187.864	297.659	132.966	100.9	bcc	birchmurnaghan	0.0241073	training set	3.23989	0.287502	93.0186	-18293.3	2.98842	239.523	Train
Fe0.25Mn0.25Mo0.25W0.25	0.262518	1.58973	4.82118	1.82352	192.518	299.154	139.2	127.142	bcc	birchmurnaghan	0.0301741	training set	3.09619	0.26818	105.575	-11323.6	2.86612	267.777	Train
Fe0.25Mo0.25Ni0.25W0.25	0.86017	2.27779	4.68166	2.28951	211.307	286.479	173.721	128.42	bcc	birchmurnaghan	0.0384791	training set	3.07453	0.309367	92.2936	-11504.7	2.85892	241.692	Train
Fe0.25Mo0.25W0.25Zr0.25	0.0241697	1.15235	4.59176	2.16269	189.193	296.323	135.629	92.5877	bcc	birchmurnaghan	0.0283026	training set	3.25505	0.299682	87.4805	-12543.9	3.00434	227.393	Train
Hf0.25Mo0.25W0.25Zr0.25	0.0438564	1.21032	3.53136	2.19578	167.754	258.599	122.331	82.4639	bcc	birchmurnaghan	0.00908242	training set	3.37346	0.302302	76.3984	-19456.5	3.11097	198.988	Train
Hf0.25Mn0.25Mo0.25W0.25	0.0135997	1.11227	3.50893	1.64672	158.119	278.23	98.0641	100.197	bcc	birchmurnaghan	0.0209787	training set	3.25951	0.247481	96.0211	-18236.2	2.98963	239.569	Train
Mn0.25Mo0.25W0.25Zr0.25	0.0069279	1.07892	4.02479	1.80823	160.827	274.132	104.174	91.6858	bcc	birchmurnaghan	0.0252354	training set	3.27521	0.266526	88.9415	-12486.8	3.00839	225.293	Train
Al0.25Mo0.25Ni0.25W0.25	1.1646	2.58341	4.55905	2.30448	201.685	267.768	168.644	128.039	bcc	birchmurnaghan	0.0204571	training set	3.12235	0.310449	87.519	-10989.7	2.89812	229.378	Train
Hf0.25Mo0.25Ni0.25W0.25	0.181208	1.47137	4.19333	2.23686	194.807	286.936	148.742	101.667	bcc	birchmurnaghan	0.0296366	training set	3.22718	0.305462	87.0892	-18417.3	2.98793	227.383	Train
Mn0.25Mo0.25Ni0.25W0.25	0.738929	2.15084	4.65471	2.10142	194.362	272.331	155.378	125.774	bcc	birchmurnaghan	0.0362193	training set	3.09013	0.29464	92.4909	-11447.6	2.86728	239.485	Train
Mo0.25Ni0.25W0.25Zr0.25	0.125403	1.37972	4.77499	2.36081	194.813	285.533	149.453	93.8757	bcc	birchmurnaghan	0.033601	training set	3.24226	0.314412	82.5194	-12667.9	3.00315	216.929	Train
Al0.25Mo0.25Ti0.25W0.25	0.365785	1.72517	4.23082	2.08606	186.447	272.418	143.462	111.235	bcc	birchmurnaghan	-0.00384008	training set	3.20512	0.293337	89.3779	-10656.3	2.96614	231.191	Train
Co0.25Mo0.25Ti0.25W0.25	0.046686	1.21765	4.36019	2.01187	202.421	321.627	142.817	108.864	bcc	birchmurnaghan	0.0138933	training set	3.13942	0.286799	100.613	-11231.6	2.90633	258.938	Train
Cu0.25Mo0.25Ti0.25W0.25	0.368383	1.72842	4.4552	2.2366	189.873	271.438	149.09	105.734	bcc	birchmurnaghan	0.0279306	training set	3.16704	0.305442	84.8937	-11362.3	2.93252	221.648	Train
Fe0.25Mo0.25Ti0.25W0.25	0.0119659	1.10497	4.32529	1.9353	194.509	320.728	131.4	104.601	bcc	birchmurnaghan	0.0122393	training set	3.15761	0.279603	100.506	-11171.2	2.91029	257.215	Train
Hf0.25Mo0.25Ti0.25W0.25	0.0542352	1.23639	4.01494	2.19746	182.334	279.748	133.627	90.331	bcc	birchmurnaghan	0.00439191	training set	3.30257	0.302433	82.9751	-18083.8	3.04562	216.139	Train
Mn0.25Mo0.25Ti0.25W0.25	0.041112	0.831244	4.94546	1.56365	180.62	352.689	94.5858	107.274	bcc	birchmurnaghan	0.00851705	training set	3.17673	0.236424	115.512	-11114.2	2.9012	285.643	Train
Mo0.25Ni0.25Ti0.25W0.25	0.141386	1.40718	4.45536	2.1844	202.592	303.359	152.209	106.347	bcc	birchmurnaghan	0.018088	training set	3.1456	0.301408	92.7452	-11295.2	2.91189	241.399	Train
Mo0.25Ta0.25Ti0.25W0.25	3.79322e-05	0.994393	4.39963	2.24463	214.184	341.841	150.355	95.206	bcc	birchmurnaghan	-0.00136895	not included	3.22845	0.306049	95.4204	-18348	3.00391	249.247	Train
Mo0.25Ti0.25W0.25Zr0.25	0.010413	1.09759	4.38027	2.37085	181.067	277.363	132.918	79.2709	bcc	birchmurnaghan	0.00773992	training set	3.31464	0.315101	76.3721	-12334.4	3.05649	200.874	Train
Mo0.25Ta0.25W0.25Zr0.25	0.00168961	0.963174	4.26598	2.3243	201.505	319.73	142.392	85.4034	bcc	birchmurnaghan	0.00601295	not included	3.29986	0.311862	86.6949	-19720.7	3.07035	227.464	Train
Nb0.30434783Ti0.17391304W0.43478261Zr0.08695652	0.000436673	0.981105	4.45517	2.38081	206.938	324.165	148.325	86.2586	bcc	birchmurnaghan	0.00380754	training set	3.26637	0.31578	86.9193	-17306	3.03919	228.733	Train
Nb0.4Ti0.4W0.16Zr0.04	0.106705	1.34595	4.18277	2.45741	161.928	235.452	125.166	74.2201	bcc	birchmurnaghan	0.0041086	training set	3.28604	0.320836	65.8936	-9200.57	3.05749	174.069	Train
Al0.25Hf0.25Nb0.25Zr0.25	3.29467	4.52454	4.56392	2.83529	129.976	154.463	117.732	83.0943	bcc	birchmurnaghan	-0.00148562	training set	3.44038	0.342203	45.8421	-11380.2	3.19227	123.059	Train
Al0.25Hf0.25Mn0.25Nb0.25	2.39684	3.72921	3.50677	2.05191	114.385	148.014	97.5702	94.0581	bcc	birchmurnaghan	0.0108269	training set	3.31673	0.290378	55.7456	-10159.9	3.06993	143.866	Train
Al0.25Mn0.25Nb0.25Zr0.25	2.20196	3.55356	4.36727	2.13194	110.463	142.67	94.3599	85.8362	bcc	birchmurnaghan	0.0123291	training set	3.34156	0.297183	51.8135	-4410.57	3.09257	134.423	Train
Al0.25Nb0.25Ta0.25Zr0.25	1.47473	2.88195	4.38341	2.52347	141.145	180.672	121.381	85.438	bcc	birchmurnaghan	0.00201607	not included	3.37545	0.324979	55.9327	-11644.4	3.14068	148.219	Train
Al0.25Co0.25Hf0.25Nb0.25	1.60999	3.00936	3.92878	2.27637	136.015	177.144	115.45	92.8296	bcc	birchmurnaghan	0.0128376	training set	3.26998	0.308407	59.7507	-10277.3	3.03289	156.357	Train
Al0.25Co0.25Mn0.25Nb0.25	2.15719	3.513	4.49716	1.94841	132.052	174.48	110.838	111.786	bcc	birchmurnaghan	0.0114993	training set	3.10939	0.28087	67.7742	-3307.7	2.88426	173.62	Train
Al0.25Co0.25Nb0.25Zr0.25	1.47095	2.87838	4.67535	2.36539	131.969	171.427	112.24	85.1813	bcc	birchmurnaghan	0.0148688	training set	3.29395	0.314727	55.7918	-4527.98	3.05448	146.702	Train
Al0.25Co0.25Fe0.25Nb0.25	2.19484	3.54712	4.11682	2.19438	149.428	191.803	128.24	112.732	bcc	birchmurnaghan	0.0125501	training set	3.08767	0.302193	68.0957	-3364.77	2.87116	177.347	Train
Co0.25Fe0.25Hf0.25Nb0.25	0.585646	1.98401	4.42611	2.18075	145.354	204.324	115.868	87.7487	bcc	birchmurnaghan	0.0323241	training set	3.21714	0.301121	66.6529	-10792.3	2.97793	173.447	Train
Co0.25Fe0.25Mn0.25Nb0.25	1.47804	2.88509	4.74098	2.04256	147.621	198.662	122.1	110.445	bcc	birchmurnaghan	0.027812	training set	3.044	0.289553	72.2726	-3822.67	2.83267	186.399	Train
Co0.25Fe0.25Nb0.25Ni0.25	3.24084	4.47735	4.52446	2.64696	168.405	202.617	151.299	114.884	bcc	birchmurnaghan	0.0297014	training set	3.01875	0.332232	63.6219	-4003.76	2.81729	169.518	Train
Co0.25Fe0.25Nb0.25Zr0.25	0.539576	1.93207	4.82129	2.27445	141.617	197.586	113.633	81.1022	bcc	birchmurnaghan	0.0358018	training set	3.24213	0.308266	62.2645	-5042.95	3.00171	162.917	Train
Co0.25Hf0.25Nb0.25Zr0.25	0.442614	1.81913	3.78193	2.22942	130.115	184.501	102.922	74.2015	bcc	birchmurnaghan	0.0226714	training set	3.37821	0.304897	58.363	-11955.5	3.12048	152.315	Train
Co0.25Hf0.25Mn0.25Nb0.25	0.610608	2.01176	4.30625	1.94002	129.299	187.778	100.06	88.2338	bcc	birchmurnaghan	0.030276	training set	3.24201	0.280061	66.6484	-10735.2	2.99446	170.628	Train
Co0.25Mn0.25Nb0.25Zr0.25	0.579029	1.97661	4.75883	2.04278	125.757	180.345	98.4628	80.9245	bcc	birchmurnaghan	0.0334042	training set	3.26821	0.289572	61.5616	-4985.88	3.01941	158.776	Train
Al0.25Co0.25Nb0.25Ni0.25	3.40475	4.62089	4.0855	2.58198	158.338	190.658	142.179	112.008	bcc	birchmurnaghan	0.0121789	training set	3.07714	0.328492	61.3243	-3488.79	2.86359	162.938	Train
Co0.25Hf0.25Nb0.25Ni0.25	0.92743	2.34673	4.34893	2.42775	152.395	202.615	127.285	88.3897	bcc	birchmurnaghan	0.0328677	training set	3.20223	0.318912	62.7722	-10916.3	2.9725	165.582	Train
Co0.25Mn0.25Nb0.25Ni0.25	2.81824	4.10492	4.60505	2.40193	151.823	187.733	133.868	110.555	bcc	birchmurnaghan	0.0285177	training set	3.03905	0.317202	63.2087	-3946.69	2.83215	166.517	Train
Co0.25Nb0.25Ni0.25Zr0.25	0.876045	2.29415	4.86325	2.48842	146.34	194.034	122.493	82.0621	bcc	birchmurnaghan	0.0361875	training set	3.2272	0.322805	58.8084	-5166.96	2.99623	155.584	Train
Al0.25Cu0.25Hf0.25Nb0.25	3.65116	4.83584	4.12072	2.5954	130.46	156.19	117.595	93.3187	bcc	birchmurnaghan	0.0196424	training set	3.30139	0.329278	50.2659	-10408.1	3.06633	133.635	Train
Al0.25Cu0.25Mn0.25Nb0.25	3.57641	4.77073	4.4984	2.11743	117.329	145.941	103.024	102.375	bcc	birchmurnaghan	0.0189503	training set	3.15509	0.295982	55.4114	-3438.48	2.9271	143.624	Train
Al0.25Cu0.25Nb0.25Zr0.25	3.47228	4.67989	4.74145	2.62342	122.195	146.544	110.02	85.4643	bcc	birchmurnaghan	0.0204297	training set	3.32762	0.330896	46.5785	-4658.76	3.08871	123.982	Train
Al0.25Co0.25Cu0.25Nb0.25	3.53446	4.73415	4.32237	2.52351	144.349	174.032	129.508	105.391	bcc	birchmurnaghan	0.0185654	training set	3.10542	0.324982	57.2016	-3555.88	2.88907	151.582	Train
Co0.25Cu0.25Fe0.25Nb0.25	3.11489	4.36674	4.64392	2.58425	155.433	188.295	139.003	107.622	bcc	birchmurnaghan	0.0355944	training set	3.04628	0.328625	60.1464	-4070.86	2.83802	159.824	Train
Co0.25Cu0.25Hf0.25Nb0.25	1.48269	2.88949	4.28151	2.46723	142.283	182.973	121.938	88.1807	bcc	birchmurnaghan	0.0389999	training set	3.22749	0.321464	57.669	-10983.4	2.99479	152.415	Train
Co0.25Cu0.25Mn0.25Nb0.25	2.85373	4.13635	4.56161	2.33066	137.778	171.202	121.066	103.689	bcc	birchmurnaghan	0.0344758	training set	3.06903	0.312312	59.1157	-4013.79	2.85619	155.156	Train
Co0.25Cu0.25Nb0.25Ni0.25	0.406038	1.77498	3.68814	3.32582	157.593	202.402	135.188	59.6512	fcc	birchmurnaghan	0.0321364	training set	3.82925	0.363357	47.3845	-4194.88	2.82789	129.204	Train
Co0.25Cu0.25Nb0.25Zr0.25	1.42029	2.83025	4.73496	2.50566	134.435	172.77	115.267	81.3739	bcc	birchmurnaghan	0.0414625	training set	3.25376	0.323881	53.6525	-5234.06	3.01907	142.059	Train
Al0.25Cu0.25Fe0.25Nb0.25	3.36988	4.59039	4.23736	2.38013	135.156	165.21	120.129	103.469	bcc	birchmurnaghan	0.020191	training set	3.12759	0.315734	56.7851	-3495.55	2.90537	149.428	Train
Cu0.25Fe0.25Hf0.25Nb0.25	1.7543	3.14384	4.18004	2.43276	134.805	171.943	116.235	87.5679	bcc	birchmurnaghan	0.0400494	training set	3.24872	0.31924	55.4122	-10923.1	3.00935	146.204	Train
Cu0.25Fe0.25Mn0.25Nb0.25	2.43598	3.76434	4.67671	2.16743	129.405	165.213	111.501	101.095	bcc	birchmurnaghan	0.0356489	training set	3.09009	0.300061	59.7042	-3953.45	2.86689	155.238	Train
Cu0.25Fe0.25Nb0.25Ni0.25	2.59954	3.91056	5.20173	3.27949	154.735	182.369	140.919	81.046	bcc	birchmurnaghan	0.0349628	training set	3.05347	0.361604	47.1828	-4134.54	2.84217	128.489	Train
Cu0.25Fe0.25Nb0.25Zr0.25	1.68663	3.08095	4.69081	2.49367	128.398	163.336	110.929	80.7318	bcc	birchmurnaghan	0.0422816	training set	3.27444	0.323134	51.4894	-5173.72	3.03318	136.255	Train
Cu0.25Hf0.25Nb0.25Zr0.25	2.94885	4.22043	3.92746	2.58046	126.486	153.85	112.803	86.6167	bcc	birchmurnaghan	0.0302583	training set	3.40165	0.328402	49.0167	-12086.3	3.15145	130.228	Train
Cu0.25Hf0.25Mn0.25Nb0.25	1.99954	3.36951	3.97941	2.19057	120.143	155.372	102.529	89.0273	bcc	birchmurnaghan	0.037667	training set	3.27658	0.301894	54.8457	-10866	3.03319	142.807	Train
Cu0.25Mn0.25Nb0.25Zr0.25	1.95904	3.33246	4.54257	2.25236	113.531	146.129	97.2326	81.4724	bcc	birchmurnaghan	0.0394403	training set	3.3038	0.306628	50.4056	-5116.65	3.0582	131.723	Train
Al0.25Cu0.25Nb0.25Ni0.25	4.43866	5.51765	4.18147	2.81539	146.202	170.599	134.004	100.958	bcc	birchmurnaghan	0.0173837	training set	3.11423	0.341206	51.9296	-3619.57	2.89659	139.297	Train
Cu0.25Hf0.25Nb0.25Ni0.25	1.90154	3.27971	4.31716	2.70424	144.569	179.482	127.112	85.8792	bcc	birchmurnaghan	0.0380743	training set	3.23113	0.335395	53.4601	-11047.1	3.00089	142.781	Train
Cu0.25Mn0.25Nb0.25Ni0.25	3.76481	4.93469	4.65939	2.57819	137.452	164.387	123.984	99.6902	bcc	birchmurnaghan	0.0335001	training set	3.07967	0.328269	53.3132	-4077.47	2.86464	141.628	Train
Cu0.25Nb0.25Ni0.25Zr0.25	1.8235	3.20785	4.86363	2.72014	134.909	167.742	118.493	78.9926	bcc	birchmurnaghan	0.0401357	training set	3.25757	0.336252	49.5964	-5297.74	3.0253	132.546	Train
Al0.25Fe0.25Hf0.25Nb0.25	1.96141	3.33462	3.74102	2.26122	128.518	165.259	110.148	91.8885	bcc	birchmurnaghan	0.0133812	training set	3.29064	0.307289	56.8357	-10217	3.04723	148.601	Train
Al0.25Fe0.25Mn0.25Nb0.25	1.88903	3.26821	4.72558	1.78486	122.591	167.543	100.115	110.185	bcc	birchmurnaghan	0.0123486	training set	3.12872	0.26395	68.6837	-3247.36	2.89212	173.626	Train
Al0.25Fe0.25Nb0.25Zr0.25	1.79443	3.18099	4.46444	2.35927	125.208	160.523	107.551	84.2515	bcc	birchmurnaghan	0.0152618	training set	3.31421	0.314306	53.0709	-4467.64	3.06876	139.503	Train
Fe0.25Hf0.25Nb0.25Zr0.25	0.753556	2.16636	3.24521	2.19835	122.499	169.271	99.1131	75.994	bcc	birchmurnaghan	0.0237047	training set	3.39793	0.302503	55.7232	-11895.2	3.13392	145.159	Train
Fe0.25Hf0.25Mn0.25Nb0.25	0.603073	2.00341	4.06609	1.81493	118.575	176.042	89.8411	86.3479	bcc	birchmurnaghan	0.0309785	training set	3.26313	0.267254	65.3329	-10674.9	3.00216	165.587	Train
Fe0.25Mn0.25Nb0.25Ta0.25	1.63176	3.02974	6.50653	1.18335	124.208	196.162	88.2306	163.502	bcc	birchmurnaghan	0.0298857	not included	3.17447	0.170333	104.963	-10939.1	2.95368	245.683	Train
Fe0.25Mn0.25Nb0.25Zr0.25	0.597886	1.99765	4.56817	1.94533	116.698	169.555	90.269	79.1931	bcc	birchmurnaghan	0.0340156	training set	3.28888	0.280573	59.9888	-4925.54	3.02828	153.64	Train
Al0.25Fe0.25Nb0.25Ni0.25	2.92754	4.20161	4.04777	2.41401	148.769	183.271	131.519	108.722	bcc	birchmurnaghan	0.0130168	training set	3.09806	0.318006	61.6275	-3428.45	2.87912	162.451	Train
Fe0.25Hf0.25Nb0.25Ni0.25	0.916244	2.33533	4.30993	2.3624	144.984	194.227	120.362	86.2494	bcc	birchmurnaghan	0.03314	training set	3.22258	0.314522	61.3714	-10856	2.98569	161.348	Train
Fe0.25Mn0.25Nb0.25Ni0.25	2.10136	3.46231	4.64676	2.20426	143.652	184.817	123.069	106.895	bcc	birchmurnaghan	0.0288091	training set	3.05862	0.302963	65.1702	-3886.36	2.84192	169.829	Train
Fe0.25Nb0.25Ni0.25Zr0.25	0.832886	2.24954	4.75074	2.42814	139.602	186.782	116.012	79.5999	bcc	birchmurnaghan	0.0362363	training set	3.24755	0.318937	57.4935	-5106.63	3.00942	151.661	Train
Hf0.25Mn0.25Nb0.25Zr0.25	1.23184	2.64904	3.27233	1.99928	110.353	151.404	89.8279	81.5583	bcc	birchmurnaghan	0.0204305	training set	3.42472	0.285648	55.1966	-11838.1	3.15902	141.927	Train
Al0.25Hf0.25Mo0.25Nb0.25	0.613653	2.01513	3.67616	2.27782	154.361	213.762	124.661	89.7749	bcc	birchmurnaghan	-4.52949e-05	training set	3.32477	0.308514	67.767	-11605.4	3.07879	177.348	Train
Al0.25Mn0.25Mo0.25Nb0.25	0.586626	1.9851	5.14014	1.84536	148.063	219.028	112.581	105.654	bcc	birchmurnaghan	0.00850919	training set	3.19746	0.270504	80.2357	-4635.77	2.9483	203.88	Train
Al0.25Mo0.25Nb0.25Ta0.25	0.274659	1.60635	4.32099	2.23096	181.534	263.212	140.695	98.403	bcc	birchmurnaghan	-0.000564047	not included	3.25999	0.305015	81.37	-11869.6	3.03326	212.378	Train
Al0.25Mo0.25Nb0.25Zr0.25	0.458078	1.83752	4.40535	2.40394	153.439	212.561	123.878	81.4787	bcc	birchmurnaghan	0.0021176	training set	3.3414	0.317336	63.8282	-5856.06	3.09296	168.166	Train
Al0.25Co0.25Mo0.25Nb0.25	0.706761	2.11649	4.55829	2.18601	174.217	242.051	140.3	107.678	bcc	birchmurnaghan	0.0114727	training set	3.15872	0.301536	79.6963	-4753.17	2.93154	207.455	Train
Co0.25Fe0.25Mo0.25Nb0.25	0.349973	1.7052	4.718	2.1575	185.806	269.221	144.098	106.68	bcc	birchmurnaghan	0.0298231	training set	3.10672	0.299264	86.1208	-5268.14	2.8883	223.787	Train
Co0.25Hf0.25Mo0.25Nb0.25	0.0483226	1.22181	4.16058	2.1596	169.076	261.646	122.792	84.827	bcc	birchmurnaghan	0.021234	training set	3.26303	0.299433	78.2905	-12180.7	3.01573	203.467	Train
Co0.25Mn0.25Mo0.25Nb0.25	0.269338	1.59909	4.77295	1.97112	170.1	256.957	126.671	104.17	bcc	birchmurnaghan	0.0278562	training set	3.1251	0.283029	86.2958	-5211.07	2.8964	221.44	Train
Co0.25Mo0.25Nb0.25Ni0.25	0.821933	2.23815	4.77941	2.46244	191.937	256.096	159.858	107.697	bcc	birchmurnaghan	0.0336373	training set	3.09688	0.321159	77.9458	-5392.16	2.88157	205.958	Train
Co0.25Mo0.25Nb0.25Zr0.25	0.0193804	1.13542	4.61966	2.27864	167.612	258.495	122.171	77.3925	bcc	birchmurnaghan	0.0246127	training set	3.27903	0.308574	73.5581	-6431.36	3.03091	192.512	Train
Al0.25Cu0.25Mo0.25Nb0.25	1.51224	2.91743	4.54117	2.39557	162.44	210.006	138.658	104.077	bcc	birchmurnaghan	0.0209856	training set	3.19095	0.316776	67.8086	-4883.95	2.96182	178.578	Train
Co0.25Cu0.25Mo0.25Nb0.25	0.930317	2.34967	4.79251	2.42999	178.549	237.289	149.179	103.515	bcc	birchmurnaghan	0.0401494	training set	3.12027	0.319058	73.4772	-5459.25	2.90109	193.842	Train
Cu0.25Fe0.25Mo0.25Nb0.25	0.778304	2.19248	4.74153	2.33334	170.89	231.923	140.373	100.361	bcc	birchmurnaghan	0.0395964	training set	3.13885	0.3125	73.2383	-5398.92	2.91248	192.251	Train
Cu0.25Hf0.25Mo0.25Nb0.25	0.591772	1.99084	4.00765	2.39282	159.454	218.29	130.035	87.8511	bcc	birchmurnaghan	0.0322327	training set	3.28731	0.316591	66.6385	-12311.5	3.0436	175.471	Train
Cu0.25Mn0.25Mo0.25Nb0.25	0.752503	2.16524	4.60563	2.11236	152.549	213.184	122.231	98.4676	bcc	birchmurnaghan	0.0377597	training set	3.16114	0.295559	72.2171	-5341.85	2.9264	187.123	Train
Cu0.25Mo0.25Nb0.25Ni0.25	1.25395	2.67049	4.91375	2.67291	180.071	229.931	155.141	99.8626	bcc	birchmurnaghan	0.0408172	training set	3.12554	0.333679	67.369	-5522.93	2.90481	179.697	Train
Cu0.25Mo0.25Nb0.25Zr0.25	0.467203	1.8483	4.6624	2.48483	155.738	213.589	126.812	80.1954	bcc	birchmurnaghan	0.0346502	training set	3.30426	0.32258	62.6752	-6562.13	3.058	165.786	Train
Al0.25Fe0.25Mo0.25Nb0.25	0.644175	2.0487	4.49467	2.09681	165.633	234.193	131.354	105.343	bcc	birchmurnaghan	0.0106456	training set	3.17709	0.294251	78.9931	-4692.84	2.94175	204.474	Train
Fe0.25Hf0.25Mo0.25Nb0.25	0.0364331	1.19008	4.00664	2.12605	160.466	251.126	115.136	80.9201	bcc	birchmurnaghan	0.0206131	training set	3.28157	0.296697	75.4761	-12120.4	3.02237	195.739	Train
Fe0.25Mn0.25Mo0.25Nb0.25	0.134496	1.39548	4.84135	1.84654	162.963	259.329	114.78	100.858	bcc	birchmurnaghan	0.0264026	training set	3.14467	0.270628	88.2535	-5150.74	2.89974	224.275	Train
Fe0.25Mo0.25Nb0.25Ni0.25	0.576665	1.97396	4.74366	2.33074	184.651	254.957	149.498	104.086	bcc	birchmurnaghan	0.0322073	training set	3.11464	0.312318	79.224	-5331.82	2.8924	207.934	Train
Fe0.25Mo0.25Nb0.25Zr0.25	0.0114315	1.10248	4.44971	2.27887	159.784	247.956	115.698	72.9063	bcc	birchmurnaghan	0.023913	training set	3.29741	0.308591	70.1154	-6371.02	3.03785	183.505	Train
Hf0.25Mo0.25Nb0.25Zr0.25	0.119442	1.36916	3.53162	2.41567	147.343	214.709	113.661	69.1754	bcc	birchmurnaghan	0.00624302	training set	3.41424	0.318116	60.9949	-13283.6	3.15255	160.797	Train
Hf0.25Mn0.25Mo0.25Nb0.25	0.0380508	1.19463	3.02731	1.70687	132.387	225.339	85.9107	83.2824	bcc	birchmurnaghan	0.0181094	training set	3.30408	0.254927	77.5611	-12063.3	3.03148	194.667	Train
Mn0.25Mo0.25Nb0.25Zr0.25	0.0171268	1.12682	3.83968	1.89337	134.976	223.458	90.7351	74.777	bcc	birchmurnaghan	0.0213002	training set	3.32075	0.275453	71.2888	-6313.95	3.04923	181.851	Train
Al0.25Mo0.25Nb0.25Ni0.25	1.04912	2.46929	4.46114	2.41362	175.408	231.797	147.214	104.43	bcc	birchmurnaghan	0.0133106	training set	3.16623	0.31798	72.6743	-4816.85	2.93824	191.566	Train
Hf0.25Mo0.25Nb0.25Ni0.25	0.140833	1.40625	4.13105	2.32198	169.205	248.409	129.602	83.5361	bcc	birchmurnaghan	0.023752	training set	3.26627	0.311698	72.871	-12244.4	3.02255	191.169	Train
Mn0.25Mo0.25Nb0.25Ni0.25	0.492096	1.87744	4.67983	2.12512	167.127	239.043	131.169	101.263	bcc	birchmurnaghan	0.0302386	training set	3.13443	0.29662	78.6438	-5274.75	2.90369	203.942	Train
Mo0.25Nb0.25Ni0.25Zr0.25	0.082844	1.29952	4.7214	2.43075	166.666	244.797	127.601	76.1497	bcc	birchmurnaghan	0.0268203	training set	3.28219	0.319108	68.5657	-6495.04	3.03735	180.891	Train
Al0.25Mo0.25Nb0.25Ti0.25	0.501997	1.88893	4.25011	2.25788	160.09	224.69	127.789	91.5194	bcc	birchmurnaghan	-0.00659834	training set	3.25022	0.30704	70.9027	-4483.36	3.00822	185.345	Train
Co0.25Mo0.25Nb0.25Ti0.25	0.0127329	1.10845	4.43676	2.14333	175.92	278.802	124.48	85.5296	bcc	birchmurnaghan	0.0111425	training set	3.1803	0.298116	82.0779	-5058.67	2.93908	213.093	Train
Cu0.25Mo0.25Nb0.25Ti0.25	0.416611	1.78784	4.4946	2.36794	163.707	228.803	131.16	87.2855	bcc	birchmurnaghan	0.0236405	training set	3.20857	0.314902	69.1349	-5189.44	2.9697	181.811	Train
Fe0.25Mo0.25Nb0.25Ti0.25	0.000243487	1.01435	4.28975	2.0691	165.543	271.312	112.659	80.4645	bcc	birchmurnaghan	0.0109215	training set	3.20017	0.291878	80.0073	-4998.34	2.94356	206.719	Train
Hf0.25Mo0.25Nb0.25Ti0.25	0.116443	1.36378	3.61231	2.33747	152.834	225.218	116.642	74.0364	bcc	birchmurnaghan	0.00382929	training set	3.34401	0.312791	65.3843	-11910.9	3.08579	171.672	Train
Mn0.25Mo0.25Nb0.25Ti0.25	0.03878	0.835665	4.419	1.70837	143.448	268.132	81.1064	78.1454	bcc	birchmurnaghan	0.00857098	training set	3.22248	0.255106	83.968	-4941.26	2.94091	210.778	Train
Mo0.25Nb0.25Ni0.25Ti0.25	0.0872724	1.30848	4.52054	2.31657	175.885	262.046	132.804	84.5553	bcc	birchmurnaghan	0.0143122	training set	3.18546	0.311314	75.9247	-5122.35	2.94712	199.122	Train
Mo0.25Nb0.25Ta0.25Ti0.25	0.00287883	1.05019	4.14804	2.34401	180.006	279.433	130.293	78.3134	bcc	birchmurnaghan	0.000300946	not included	3.2675	0.313248	76.7941	-12175.1	3.04024	201.699	Train
Mo0.25Nb0.25Ti0.25Zr0.25	0.0347943	1.18539	4.2878	2.57741	153.715	225.522	117.811	63.8398	bcc	birchmurnaghan	0.00632072	training set	3.35736	0.328223	59.6392	-6161.55	3.09669	158.428	Train
Al0.25Mo0.25Nb0.25V0.25	0.226468	1.53892	4.34298	2.21277	177.73	260.448	136.371	95.4723	bcc	birchmurnaghan	0.00119125	training set	3.20397	0.303621	80.3201	-4531.11	2.96415	209.414	Train
Co0.25Mo0.25Nb0.25V0.25	0.00457448	1.06368	4.54226	2.1213	197.643	317.354	137.788	95.5004	bcc	birchmurnaghan	0.0184394	training set	3.13413	0.296304	93.1709	-5106.42	2.90203	241.556	Train
Cu0.25Mo0.25Nb0.25V0.25	0.235421	1.55175	4.63015	2.36484	184.038	263.787	144.164	92.813	bcc	birchmurnaghan	0.0321787	training set	3.16211	0.31469	77.8226	-5237.19	2.92846	204.625	Train
Fe0.25Mo0.25Nb0.25V0.25	0.00404875	0.943577	4.59634	2.07215	191.404	318.932	127.641	90.2487	bcc	birchmurnaghan	0.0169367	training set	3.15319	0.292142	92.37	-5046.08	2.90531	238.71	Train
Hf0.25Mo0.25Nb0.25V0.25	0.000757412	1.02544	4.6132	2.47002	171.662	262.94	126.023	70.2001	bcc	birchmurnaghan	0.0119828	training set	3.30112	0.321642	69.4982	-11958.6	3.0419	183.703	Train
Mn0.25Mo0.25Nb0.25V0.25	0.129739	0.720834	6.19893	1.79891	192.932	366.903	105.946	94.0532	bcc	birchmurnaghan	0.0131282	training set	3.17218	0.265505	107.25	-4989.01	2.89471	271.45	Train
Mo0.25Nb0.25Ni0.25V0.25	0.054286	1.23651	4.62097	2.30277	197.157	297.666	146.902	93.211	bcc	birchmurnaghan	0.0225521	training set	3.14056	0.310326	85.6172	-5170.1	2.90768	224.373	Train
Mo0.25Nb0.25Ta0.25V0.25	0.0552604	0.8072	4.14971	2.5482	197.848	315.557	138.994	71.2609	bcc	birchmurnaghan	0.00632608	not included	3.22453	0.326481	77.6425	-12222.8	3.00026	205.983	Train
Mo0.25Nb0.25Ti0.25V0.25	0.0216352	0.874439	4.24419	2.57907	178.103	277.896	128.207	65.4471	bcc	birchmurnaghan	0.00427101	training set	3.22788	0.328321	69.0571	-4836.6	2.97322	183.46	Train
Mo0.25Nb0.25V0.25W0.25	0.165942	0.690902	4.56748	2.33623	232.14	397.448	149.486	85.6585	bcc	birchmurnaghan	0.00288775	training set	3.21861	0.312703	99.3654	-12492.8	2.96216	260.874	Train
Mo0.25Nb0.25V0.25Zr0.25	0.0221362	0.873092	5.098	2.77288	171.814	261.437	127.002	58.6869	bcc	birchmurnaghan	0.0151804	training set	3.31455	0.339032	61.9622	-6209.29	3.05374	165.939	Train
Al0.25Mo0.25Nb0.25W0.25	0.135568	1.39731	4.38086	2.13147	204.952	309.865	152.496	109.946	bcc	birchmurnaghan	0.00199796	training set	3.2348	0.297144	96.1553	-12139.6	2.99307	249.455	Train
Co0.25Mo0.25Nb0.25W0.25	0.0218855	1.14447	4.47954	2.04183	220.033	352.544	153.778	113.742	bcc	birchmurnaghan	0.0239001	training set	3.17589	0.289488	107.763	-12714.9	2.94464	277.918	Train
Cu0.25Mo0.25Nb0.25W0.25	0.180793	1.47072	4.58936	2.24631	207.185	304.781	158.386	107.653	bcc	birchmurnaghan	0.0373913	training set	3.20082	0.306175	92.2332	-12845.7	2.96526	240.945	Train
Fe0.25Mo0.25Nb0.25W0.25	0.00313601	1.05244	4.48047	1.99173	215.183	354.883	145.333	110.27	bcc	birchmurnaghan	0.0204388	training set	3.1924	0.284952	108.038	-12654.6	2.94987	277.648	Train
Hf0.25Mo0.25Nb0.25W0.25	0.0043591	0.941518	4.13588	2.26548	199.808	321.734	138.846	86.0962	bcc	birchmurnaghan	0.00246183	training set	3.32189	0.307605	88.1969	-19567.1	3.05887	230.653	Train
Mn0.25Mo0.25Nb0.25W0.25	0.00848606	0.919368	4.64633	1.77497	198.002	354.432	119.787	107.863	bcc	birchmurnaghan	0.0168709	training set	3.21103	0.262843	111.552	-12597.5	2.94884	281.746	Train
Mo0.25Nb0.25Ni0.25W0.25	0.0771173	1.28766	4.58492	2.21247	219.79	333.613	162.878	109.924	bcc	birchmurnaghan	0.0283406	training set	3.18148	0.303598	99.3413	-12778.6	2.94745	259.002	Train
Mo0.25Nb0.25Ta0.25W0.25	0.0950216	0.755423	4.80877	2.34017	237.789	398.067	157.65	90.8081	bcc	birchmurnaghan	-0.00403771	not included	3.24549	0.31298	101.612	-19831.3	3.01976	266.828	Train
Mo0.25Nb0.25Ti0.25W0.25	0.0283707	0.857607	3.86426	2.2806	204.358	335.366	138.855	84.2645	bcc	birchmurnaghan	-0.0016639	training set	3.25843	0.308717	89.6074	-12445.1	3.00105	234.541	Train
Mo0.25Nb0.25W0.25Zr0.25	0.0469678	0.820766	4.32379	2.43533	195.593	316.143	135.317	74.208	bcc	birchmurnaghan	0.00596251	training set	3.33223	0.319408	80.3146	-13817.8	3.06744	211.935	Train
Mo0.25Nb0.25Ta0.25Zr0.25	0.000348725	1.01719	4.29905	2.49644	173.943	265.899	127.965	70.1531	bcc	birchmurnaghan	0.00518917	not included	3.33852	0.323307	69.6764	-13547.8	3.10632	184.407	Train
Al0.25Hf0.25Nb0.25Ni0.25	2.17442	3.52862	4.08122	2.52591	139.105	173.486	121.914	90.9878	bcc	birchmurnaghan	0.0130299	training set	3.27495	0.325129	55.071	-10341	3.04	145.952	Train
Al0.25Mn0.25Nb0.25Ni0.25	2.98269	4.25029	4.27494	2.17789	131.867	165.519	115.041	107.272	bcc	birchmurnaghan	0.0118027	training set	3.12213	0.300894	60.548	-3371.38	2.89695	157.533	Train
Al0.25Nb0.25Ni0.25Zr0.25	1.97527	3.34731	4.80422	2.58217	132.855	166.038	116.264	83.3045	bcc	birchmurnaghan	0.0146499	training set	3.29927	0.328503	51.4509	-4591.66	3.0618	136.705	Train
Hf0.25Nb0.25Ni0.25Zr0.25	0.71429	2.12456	3.99354	2.39496	132.066	178.895	108.651	74.618	bcc	birchmurnaghan	0.023013	training set	3.37908	0.316735	55.1433	-12019.2	3.12933	145.218	Train
Hf0.25Mn0.25Nb0.25Ni0.25	1.00713	2.42729	4.1403	2.12522	129.39	177.12	105.525	86.8908	bcc	birchmurnaghan	0.0308749	training set	3.24827	0.296629	60.8828	-10798.9	3.00578	157.885	Train
Mn0.25Nb0.25Ni0.25Zr0.25	0.91918	2.33833	4.64537	2.19593	124.164	169.499	101.497	79.5045	bcc	birchmurnaghan	0.033545	training set	3.27446	0.302314	56.5431	-5049.56	3.03054	147.274	Train
Nb0.33333333Ti0.3V0.3Zr0.06666667	0.156563	1.43228	4.37268	2.62969	148.429	209.108	118.089	65.1828	bcc	birchmurnaghan	0.0131938	training set	3.24959	0.331253	56.4435	-4109.05	3.02357	150.281	Train
Al0.25Hf0.25Nb0.25Ti0.25	3.54028	4.73923	3.47753	2.58366	125.548	150.746	112.949	89.5646	bcc	birchmurnaghan	-0.00305656	training set	3.36036	0.328591	48.593	-10007.5	3.11741	129.12	Train
Al0.25Mn0.25Nb0.25Ti0.25	1.53276	2.93679	5.09907	1.76226	113.171	158.038	90.7373	98.8235	bcc	birchmurnaghan	0.000511232	training set	3.21917	0.261404	64.2191	-3037.88	2.96407	162.013	Train
Al0.25Nb0.25Ta0.25Ti0.25	1.60604	3.00566	4.16064	2.41028	146.958	188.959	125.957	94.6801	bcc	birchmurnaghan	-0.00255798	not included	3.29246	0.317759	60.9712	-10271.7	3.06347	160.691	Train
Al0.25Nb0.25Ti0.25Zr0.25	2.87959	4.15923	4.31746	2.62884	122.158	148.34	109.067	81.6721	bcc	birchmurnaghan	-0.00182316	training set	3.38023	0.331205	46.4685	-4258.17	3.13303	123.718	Train
Al0.25Co0.25Nb0.25Ti0.25	1.29378	2.70901	4.43497	2.13571	140.048	188.161	115.992	97.7541	bcc	birchmurnaghan	-0.000107641	training set	3.17132	0.297493	65.5743	-3155.29	2.9396	170.164	Train
Co0.25Fe0.25Nb0.25Ti0.25	0.378177	1.74065	4.56353	2.07842	151.346	221.014	116.512	90.9513	bcc	birchmurnaghan	0.0157789	training set	3.10771	0.292682	72.8179	-3670.27	2.87687	188.261	Train
Co0.25Hf0.25Nb0.25Ti0.25	0.364557	1.72363	3.97074	2.09686	135.975	198.383	104.771	80.676	bcc	birchmurnaghan	0.0166308	training set	3.2893	0.294255	64.8471	-10582.8	3.03603	167.857	Train
Co0.25Mn0.25Nb0.25Ti0.25	0.2701	1.60014	2.85522	1.60684	118.8	193.185	81.6068	89.2706	bcc	birchmurnaghan	0.0152526	training set	3.13124	0.242291	73.9336	-3613.19	2.88641	183.694	Train
Co0.25Nb0.25Ni0.25Ti0.25	0.842008	2.259	4.49319	2.32673	156.227	211.187	128.746	93.1174	bcc	birchmurnaghan	0.0161673	training set	3.09489	0.312035	67.1441	-3794.28	2.87382	176.191	Train
Co0.25Nb0.25Ti0.25Zr0.25	0.278843	1.61204	4.41857	2.25166	133.455	192.824	103.771	71.7782	bcc	birchmurnaghan	0.0192724	training set	3.30922	0.306576	59.2697	-4833.47	3.05442	154.881	Train
Al0.25Cu0.25Nb0.25Ti0.25	3.12627	4.37675	4.30186	2.40774	128.815	158.003	114.221	95.8107	bcc	birchmurnaghan	0.00877323	training set	3.21125	0.31759	53.5005	-3286.07	2.98043	140.984	Train
Co0.25Cu0.25Nb0.25Ti0.25	1.26387	2.68011	4.8193	2.37715	146.328	191.787	123.599	91.3758	bcc	birchmurnaghan	0.0235548	training set	3.12252	0.315531	61.5562	-3861.38	2.89695	161.958	Train
Cu0.25Fe0.25Nb0.25Ti0.25	1.27971	2.69543	4.51689	2.28163	135.967	179.823	114.038	88.6594	bcc	birchmurnaghan	0.0257274	training set	3.14557	0.308793	59.5918	-3801.04	2.91149	155.987	Train
Cu0.25Hf0.25Nb0.25Ti0.25	2.46514	3.79046	4.47383	2.56796	135.247	166.698	119.521	89.4118	bcc	birchmurnaghan	0.0258769	training set	3.31774	0.327663	52.667	-10713.6	3.07157	139.848	Train
Cu0.25Mn0.25Nb0.25Ti0.25	1.38651	2.79803	4.15721	1.97539	116.337	158.71	95.1508	88.921	bcc	birchmurnaghan	0.0252408	training set	3.17352	0.283431	58.8932	-3743.97	2.9319	151.171	Train
Cu0.25Nb0.25Ni0.25Ti0.25	1.81046	3.19581	4.72401	2.60842	146.126	183.297	127.54	89.0948	bcc	birchmurnaghan	0.0233537	training set	3.13019	0.330033	56.0208	-3925.06	2.90668	149.019	Train
Cu0.25Nb0.25Ti0.25Zr0.25	2.20409	3.55548	4.4215	2.52698	124.224	154.77	108.951	81.4555	bcc	birchmurnaghan	0.0277397	training set	3.33871	0.325194	49.159	-4964.25	3.09048	130.29	Train
[truncated: 5,820 more rows]

## Sheet: MPEA
FORMULA	PROPERTY: Microstructure	PROPERTY: Processing method	BCCFCCOther	PROPERTY: BCC/FCC/other	PROPERTY: grain size ($\mu$m)	PROPERTY: Exp. Density (g/cm$^3$)	PROPERTY: Calculated Density (g/cm$^3$)	PROPERTY: HV	PROPERTY: Type of test	PROPERTY: Test temperature ($^\circ$C)	PROPERTY: YS (MPa)	PROPERTY: UTS (MPa)	PROPERTY: Elongation (%)	PROPERTY: Elongation plastic (%)	PROPERTY: Exp. Young modulus (GPa)	PROPERTY: Calculated Young modulus (GPa)	PROPERTY: O content (wppm)	PROPERTY: N content (wppm)	PROPERTY: C content (wppm)	REFERENCE: doi	REFERENCE: year	REFERENCE: title	Note
[truncated: 1,545 more rows]

[truncated: 2 more sheets: HEA_2019, HEA_2019_pdf]
